# Supplementary material for: The global compendium of Aedes aegypti and Ae. albopictus occurrence
Source: Sci Data. 2015 Jul 7;2:150035. doi: 10.1038/sdata.2015.35 (PMC4493829; doi:10.1038/sdata.2015.35)
Supplement: Supplementary file 1 [file sdata201535-isa1.zip]

Archive with 3 entries (3 files):
- i_Investigation.txt
- s_study_Kraemer.txt
- a_assay_Kraemer.txt
