# Supplementary material for: The global compendium of Aedes aegypti and Ae. albopictus occurrence
Source: Sci Data. 2015 Jul 7;2:150035. doi: 10.1038/sdata.2015.35 (PMC4493829; doi:10.1038/sdata.2015.35)
Supplement: Supplementary file 1 [file sdata201535-isa1.zip › s_study_Kraemer.txt]

Source Name	Material Type	Term Source REF	Term Accession Number	Characteristics[organism]	Term Source REF	Term Accession Number	Characteristics[environment type]	Term Source REF	Term Accession Number	Protocol REF	Sample Name
PubMed, ISI Web of Science and ProMED searches	literature search			Aedes aegypti	NCBITAXON	NCBITaxon:7159	anthropogenic habitat	ENVO	ENVO:00002031	Data collection	unpublished_Aedes aegypti
PubMed, ISI Web of Science and ProMED searches	literature search			Aedes aegypti	NCBITAXON	NCBITaxon:7159	anthropogenic habitat	ENVO	ENVO:00002031	Data collection	18117_Aedes aegypti
PubMed, ISI Web of Science and ProMED searches	literature search			Aedes aegypti	NCBITAXON	NCBITaxon:7159	anthropogenic habitat	ENVO	ENVO:00002031	Data collection	18118_Aedes aegypti
PubMed, ISI Web of Science and ProMED searches	literature search			Aedes aegypti	NCBITAXON	NCBITaxon:7159	anthropogenic habitat	ENVO	ENVO:00002031	Data collection	18119_Aedes aegypti
PubMed, ISI Web of Science and ProMED searches	literature search			Aedes aegypti	NCBITAXON	NCBITaxon:7159	anthropogenic habitat	ENVO	ENVO:00002031	Data collection	18120_Aedes aegypti
PubMed, ISI Web of Science and ProMED searches	literature search			Aedes aegypti	NCBITAXON	NCBITaxon:7159	anthropogenic habitat	ENVO	ENVO:00002031	Data collection	18121_Aedes aegypti
PubMed, ISI Web of Science and ProMED searches	literature search			Aedes aegypti	NCBITAXON	NCBITaxon:7159	anthropogenic habitat	ENVO	ENVO:00002031	Data collection	18122_Aedes aegypti
PubMed, ISI Web of Science and ProMED searches	literature search			Aedes aegypti	NCBITAXON	NCBITaxon:7159	anthropogenic habitat	ENVO	ENVO:00002031	Data collection	18123_Aedes aegypti
PubMed, ISI Web of Science and ProMED searches	literature search			Aedes aegypti	NCBITAXON	NCBITaxon:7159	anthropogenic habitat	ENVO	ENVO:00002031	Data collection	18124_Aedes aegypti
PubMed, ISI Web of Science and ProMED searches	literature search			Aedes aegypti	NCBITAXON	NCBITaxon:7159	anthropogenic habitat	ENVO	ENVO:00002031	Data collection	18125_Aedes aegypti
PubMed, ISI Web of Science and ProMED searches	literature search			Aedes aegypti	NCBITAXON	NCBITaxon:7159	anthropogenic habitat	ENVO	ENVO:00002031	Data collection	18126_Aedes aegypti
PubMed, ISI Web of Science and ProMED searches	literature search			Aedes aegypti	NCBITAXON	NCBITaxon:7159	anthropogenic habitat	ENVO	ENVO:00002031	Data collection	18127_Aedes aegypti
PubMed, ISI Web of Science and ProMED searches	literature search			Aedes aegypti	NCBITAXON	NCBITaxon:7159	anthropogenic habitat	ENVO	ENVO:00002031	Data collection	18128_Aedes aegypti
PubMed, ISI Web of Science and ProMED searches	literature search			Aedes aegypti	NCBITAXON	NCBITaxon:7159	anthropogenic habitat	ENVO	ENVO:00002031	Data collection	18129_Aedes aegypti
PubMed, ISI Web of Science and ProMED searches	literature search			Aedes aegypti	NCBITAXON	NCBITaxon:7159	anthropogenic habitat	ENVO	ENVO:00002031	Data collection	18130_Aedes aegypti
PubMed, ISI Web of Science and ProMED searches	literature search			Aedes aegypti	NCBITAXON	NCBITaxon:7159	anthropogenic habitat	ENVO	ENVO:00002031	Data collection	18131_Aedes aegypti
PubMed, ISI Web of Science and ProMED searches	literature search			Aedes aegypti	NCBITAXON	NCBITaxon:7159	anthropogenic habitat	ENVO	ENVO:00002031	Data collection	18132_Aedes aegypti
PubMed, ISI Web of Science and ProMED searches	literature search			Aedes aegypti	NCBITAXON	NCBITaxon:7159	anthropogenic habitat	ENVO	ENVO:00002031	Data collection	18133_Aedes aegypti
PubMed, ISI Web of Science and ProMED searches	literature search			Aedes aegypti	NCBITAXON	NCBITaxon:7159	anthropogenic habitat	ENVO	ENVO:00002031	Data collection	18134_Aedes aegypti
PubMed, ISI Web of Science and ProMED searches	literature search			Aedes aegypti	NCBITAXON	NCBITaxon:7159	anthropogenic habitat	ENVO	ENVO:00002031	Data collection	18135_Aedes aegypti
PubMed, ISI Web of Science and ProMED searches	literature search			Aedes aegypti	NCBITAXON	NCBITaxon:7159	anthropogenic habitat	ENVO	ENVO:00002031	Data collection	18136_Aedes aegypti
PubMed, ISI Web of Science and ProMED searches	literature search			Aedes aegypti	NCBITAXON	NCBITaxon:7159	anthropogenic habitat	ENVO	ENVO:00002031	Data collection	18137_Aedes aegypti
PubMed, ISI Web of Science and ProMED searches	literature search			Aedes aegypti	NCBITAXON	NCBITaxon:7159	anthropogenic habitat	ENVO	ENVO:00002031	Data collection	18138_Aedes aegypti
PubMed, ISI Web of Science and ProMED searches	literature search			Aedes aegypti	NCBITAXON	NCBITaxon:7159	anthropogenic habitat	ENVO	ENVO:00002031	Data collection	18139_Aedes aegypti
PubMed, ISI Web of Science and ProMED searches	literature search			Aedes aegypti	NCBITAXON	NCBITaxon:7159	anthropogenic habitat	ENVO	ENVO:00002031	Data collection	18140_Aedes aegypti
PubMed, ISI Web of Science and ProMED searches	literature search			Aedes aegypti	NCBITAXON	NCBITaxon:7159	anthropogenic habitat	ENVO	ENVO:00002031	Data collection	18141_Aedes aegypti
PubMed, ISI Web of Science and ProMED searches	literature search			Aedes aegypti	NCBITAXON	NCBITaxon:7159	anthropogenic habitat	ENVO	ENVO:00002031	Data collection	18142_Aedes aegypti
PubMed, ISI Web of Science and ProMED searches	literature search			Aedes aegypti	NCBITAXON	NCBITaxon:7159	anthropogenic habitat	ENVO	ENVO:00002031	Data collection	18143_Aedes aegypti
PubMed, ISI Web of Science and ProMED searches	literature search			Aedes aegypti	NCBITAXON	NCBITaxon:7159	anthropogenic habitat	ENVO	ENVO:00002031	Data collection	18144_Aedes aegypti
PubMed, ISI Web of Science and ProMED searches	literature search			Aedes aegypti	NCBITAXON	NCBITaxon:7159	anthropogenic habitat	ENVO	ENVO:00002031	Data collection	18145_Aedes aegypti
PubMed, ISI Web of Science and ProMED searches	literature search			Aedes aegypti	NCBITAXON	NCBITaxon:7159	anthropogenic habitat	ENVO	ENVO:00002031	Data collection	18146_Aedes aegypti
PubMed, ISI Web of Science and ProMED searches	literature search			Aedes aegypti	NCBITAXON	NCBITaxon:7159	anthropogenic habitat	ENVO	ENVO:00002031	Data collection	18147_Aedes aegypti
PubMed, ISI Web of Science and ProMED searches	literature search			Aedes aegypti	NCBITAXON	NCBITaxon:7159	anthropogenic habitat	ENVO	ENVO:00002031	Data collection	18148_Aedes aegypti
PubMed, ISI Web of Science and ProMED searches	literature search			Aedes aegypti	NCBITAXON	NCBITaxon:7159	anthropogenic habitat	ENVO	ENVO:00002031	Data collection	18149_Aedes aegypti
PubMed, ISI Web of Science and ProMED searches	literature search			Aedes aegypti	NCBITAXON	NCBITaxon:7159	anthropogenic habitat	ENVO	ENVO:00002031	Data collection	18150_Aedes aegypti
PubMed, ISI Web of Science and ProMED searches	literature search			Aedes aegypti	NCBITAXON	NCBITaxon:7159	anthropogenic habitat	ENVO	ENVO:00002031	Data collection	18151_Aedes aegypti
PubMed, ISI Web of Science and ProMED searches	literature search			Aedes aegypti	NCBITAXON	NCBITaxon:7159	anthropogenic habitat	ENVO	ENVO:00002031	Data collection	18152_Aedes aegypti
PubMed, ISI Web of Science and ProMED searches	literature search			Aedes aegypti	NCBITAXON	NCBITaxon:7159	anthropogenic habitat	ENVO	ENVO:00002031	Data collection	18153_Aedes aegypti
PubMed, ISI Web of Science and ProMED searches	literature search			Aedes aegypti	NCBITAXON	NCBITaxon:7159	anthropogenic habitat	ENVO	ENVO:00002031	Data collection	18154_Aedes aegypti
PubMed, ISI Web of Science and ProMED searches	literature search			Aedes aegypti	NCBITAXON	NCBITaxon:7159	anthropogenic habitat	ENVO	ENVO:00002031	Data collection	18155_Aedes aegypti
PubMed, ISI Web of Science and ProMED searches	literature search			Aedes aegypti	NCBITAXON	NCBITaxon:7159	anthropogenic habitat	ENVO	ENVO:00002031	Data collection	18156_Aedes aegypti
PubMed, ISI Web of Science and ProMED searches	literature search			Aedes aegypti	NCBITAXON	NCBITaxon:7159	anthropogenic habitat	ENVO	ENVO:00002031	Data collection	18157_Aedes aegypti
PubMed, ISI Web of Science and ProMED searches	literature search			Aedes aegypti	NCBITAXON	NCBITaxon:7159	anthropogenic habitat	ENVO	ENVO:00002031	Data collection	18158_Aedes aegypti
PubMed, ISI Web of Science and ProMED searches	literature search			Aedes aegypti	NCBITAXON	NCBITaxon:7159	anthropogenic habitat	ENVO	ENVO:00002031	Data collection	18159_Aedes aegypti
PubMed, ISI Web of Science and ProMED searches	literature search			Aedes aegypti	NCBITAXON	NCBITaxon:7159	anthropogenic habitat	ENVO	ENVO:00002031	Data collection	18160_Aedes aegypti
PubMed, ISI Web of Science and ProMED searches	literature search			Aedes aegypti	NCBITAXON	NCBITaxon:7159	anthropogenic habitat	ENVO	ENVO:00002031	Data collection	18161_Aedes aegypti
PubMed, ISI Web of Science and ProMED searches	literature search			Aedes aegypti	NCBITAXON	NCBITaxon:7159	anthropogenic habitat	ENVO	ENVO:00002031	Data collection	18162_Aedes aegypti
PubMed, ISI Web of Science and ProMED searches	literature search			Aedes aegypti	NCBITAXON	NCBITaxon:7159	anthropogenic habitat	ENVO	ENVO:00002031	Data collection	18163_Aedes aegypti
PubMed, ISI Web of Science and ProMED searches	literature search			Aedes aegypti	NCBITAXON	NCBITaxon:7159	anthropogenic habitat	ENVO	ENVO:00002031	Data collection	18164_Aedes aegypti
PubMed, ISI Web of Science and ProMED searches	literature search			Aedes aegypti	NCBITAXON	NCBITaxon:7159	anthropogenic habitat	ENVO	ENVO:00002031	Data collection	18165_Aedes aegypti
PubMed, ISI Web of Science and ProMED searches	literature search			Aedes aegypti	NCBITAXON	NCBITaxon:7159	anthropogenic habitat	ENVO	ENVO:00002031	Data collection	18166_Aedes aegypti
PubMed, ISI Web of Science and ProMED searches	literature search			Aedes aegypti	NCBITAXON	NCBITaxon:7159	anthropogenic habitat	ENVO	ENVO:00002031	Data collection	18167_Aedes aegypti
PubMed, ISI Web of Science and ProMED searches	literature search			Aedes aegypti	NCBITAXON	NCBITaxon:7159	anthropogenic habitat	ENVO	ENVO:00002031	Data collection	18168_Aedes aegypti
PubMed, ISI Web of Science and ProMED searches	literature search			Aedes aegypti	NCBITAXON	NCBITaxon:7159	anthropogenic habitat	ENVO	ENVO:00002031	Data collection	18169_Aedes aegypti
PubMed, ISI Web of Science and ProMED searches	literature search			Aedes aegypti	NCBITAXON	NCBITaxon:7159	anthropogenic habitat	ENVO	ENVO:00002031	Data collection	18170_Aedes aegypti
PubMed, ISI Web of Science and ProMED searches	literature search			Aedes aegypti	NCBITAXON	NCBITaxon:7159	anthropogenic habitat	ENVO	ENVO:00002031	Data collection	18171_Aedes aegypti
PubMed, ISI Web of Science and ProMED searches	literature search			Aedes aegypti	NCBITAXON	NCBITaxon:7159	anthropogenic habitat	ENVO	ENVO:00002031	Data collection	18172_Aedes aegypti
PubMed, ISI Web of Science and ProMED searches	literature search			Aedes aegypti	NCBITAXON	NCBITaxon:7159	anthropogenic habitat	ENVO	ENVO:00002031	Data collection	18173_Aedes aegypti
PubMed, ISI Web of Science and ProMED searches	literature search			Aedes aegypti	NCBITAXON	NCBITaxon:7159	anthropogenic habitat	ENVO	ENVO:00002031	Data collection	18174_Aedes aegypti
PubMed, ISI Web of Science and ProMED searches	literature search			Aedes aegypti	NCBITAXON	NCBITaxon:7159	anthropogenic habitat	ENVO	ENVO:00002031	Data collection	18175_Aedes aegypti
PubMed, ISI Web of Science and ProMED searches	literature search			Aedes aegypti	NCBITAXON	NCBITaxon:7159	anthropogenic habitat	ENVO	ENVO:00002031	Data collection	18176_Aedes aegypti
PubMed, ISI Web of Science and ProMED searches	literature search			Aedes aegypti	NCBITAXON	NCBITaxon:7159	anthropogenic habitat	ENVO	ENVO:00002031	Data collection	18177_Aedes aegypti
PubMed, ISI Web of Science and ProMED searches	literature search			Aedes aegypti	NCBITAXON	NCBITaxon:7159	anthropogenic habitat	ENVO	ENVO:00002031	Data collection	18178_Aedes aegypti
PubMed, ISI Web of Science and ProMED searches	literature search			Aedes aegypti	NCBITAXON	NCBITaxon:7159	anthropogenic habitat	ENVO	ENVO:00002031	Data collection	18179_Aedes aegypti
PubMed, ISI Web of Science and ProMED searches	literature search			Aedes aegypti	NCBITAXON	NCBITaxon:7159	anthropogenic habitat	ENVO	ENVO:00002031	Data collection	18180_Aedes aegypti
PubMed, ISI Web of Science and ProMED searches	literature search			Aedes aegypti	NCBITAXON	NCBITaxon:7159	anthropogenic habitat	ENVO	ENVO:00002031	Data collection	18181_Aedes aegypti
PubMed, ISI Web of Science and ProMED searches	literature search			Aedes aegypti	NCBITAXON	NCBITaxon:7159	anthropogenic habitat	ENVO	ENVO:00002031	Data collection	18182_Aedes aegypti
PubMed, ISI Web of Science and ProMED searches	literature search			Aedes aegypti	NCBITAXON	NCBITaxon:7159	anthropogenic habitat	ENVO	ENVO:00002031	Data collection	18183_Aedes aegypti
PubMed, ISI Web of Science and ProMED searches	literature search			Aedes aegypti	NCBITAXON	NCBITaxon:7159	anthropogenic habitat	ENVO	ENVO:00002031	Data collection	18184_Aedes aegypti
PubMed, ISI Web of Science and ProMED searches	literature search			Aedes aegypti	NCBITAXON	NCBITaxon:7159	anthropogenic habitat	ENVO	ENVO:00002031	Data collection	18185_Aedes aegypti
PubMed, ISI Web of Science and ProMED searches	literature search			Aedes aegypti	NCBITAXON	NCBITaxon:7159	anthropogenic habitat	ENVO	ENVO:00002031	Data collection	18186_Aedes aegypti
PubMed, ISI Web of Science and ProMED searches	literature search			Aedes aegypti	NCBITAXON	NCBITaxon:7159	anthropogenic habitat	ENVO	ENVO:00002031	Data collection	18187_Aedes aegypti
PubMed, ISI Web of Science and ProMED searches	literature search			Aedes aegypti	NCBITAXON	NCBITaxon:7159	anthropogenic habitat	ENVO	ENVO:00002031	Data collection	18188_Aedes aegypti
PubMed, ISI Web of Science and ProMED searches	literature search			Aedes aegypti	NCBITAXON	NCBITaxon:7159	anthropogenic habitat	ENVO	ENVO:00002031	Data collection	18189_Aedes aegypti
PubMed, ISI Web of Science and ProMED searches	literature search			Aedes aegypti	NCBITAXON	NCBITaxon:7159	anthropogenic habitat	ENVO	ENVO:00002031	Data collection	18190_Aedes aegypti
PubMed, ISI Web of Science and ProMED searches	literature search			Aedes aegypti	NCBITAXON	NCBITaxon:7159	anthropogenic habitat	ENVO	ENVO:00002031	Data collection	18191_Aedes aegypti
PubMed, ISI Web of Science and ProMED searches	literature search			Aedes aegypti	NCBITAXON	NCBITaxon:7159	anthropogenic habitat	ENVO	ENVO:00002031	Data collection	18192_Aedes aegypti
PubMed, ISI Web of Science and ProMED searches	literature search			Aedes aegypti	NCBITAXON	NCBITaxon:7159	anthropogenic habitat	ENVO	ENVO:00002031	Data collection	18193_Aedes aegypti
PubMed, ISI Web of Science and ProMED searches	literature search			Aedes aegypti	NCBITAXON	NCBITaxon:7159	anthropogenic habitat	ENVO	ENVO:00002031	Data collection	18194_Aedes aegypti
PubMed, ISI Web of Science and ProMED searches	literature search			Aedes aegypti	NCBITAXON	NCBITaxon:7159	anthropogenic habitat	ENVO	ENVO:00002031	Data collection	18195_Aedes aegypti
PubMed, ISI Web of Science and ProMED searches	literature search			Aedes aegypti	NCBITAXON	NCBITaxon:7159	anthropogenic habitat	ENVO	ENVO:00002031	Data collection	18196_Aedes aegypti
PubMed, ISI Web of Science and ProMED searches	literature search			Aedes aegypti	NCBITAXON	NCBITaxon:7159	anthropogenic habitat	ENVO	ENVO:00002031	Data collection	18197_Aedes aegypti
PubMed, ISI Web of Science and ProMED searches	literature search			Aedes aegypti	NCBITAXON	NCBITaxon:7159	anthropogenic habitat	ENVO	ENVO:00002031	Data collection	18198_Aedes aegypti
PubMed, ISI Web of Science and ProMED searches	literature search			Aedes aegypti	NCBITAXON	NCBITaxon:7159	anthropogenic habitat	ENVO	ENVO:00002031	Data collection	18199_Aedes aegypti
PubMed, ISI Web of Science and ProMED searches	literature search			Aedes aegypti	NCBITAXON	NCBITaxon:7159	anthropogenic habitat	ENVO	ENVO:00002031	Data collection	18200_Aedes aegypti
PubMed, ISI Web of Science and ProMED searches	literature search			Aedes aegypti	NCBITAXON	NCBITaxon:7159	anthropogenic habitat	ENVO	ENVO:00002031	Data collection	18201_Aedes aegypti
PubMed, ISI Web of Science and ProMED searches	literature search			Aedes aegypti	NCBITAXON	NCBITaxon:7159	anthropogenic habitat	ENVO	ENVO:00002031	Data collection	18202_Aedes aegypti
PubMed, ISI Web of Science and ProMED searches	literature search			Aedes aegypti	NCBITAXON	NCBITaxon:7159	anthropogenic habitat	ENVO	ENVO:00002031	Data collection	18203_Aedes aegypti
PubMed, ISI Web of Science and ProMED searches	literature search			Aedes aegypti	NCBITAXON	NCBITaxon:7159	anthropogenic habitat	ENVO	ENVO:00002031	Data collection	18204_Aedes aegypti
PubMed, ISI Web of Science and ProMED searches	literature search			Aedes aegypti	NCBITAXON	NCBITaxon:7159	anthropogenic habitat	ENVO	ENVO:00002031	Data collection	18205_Aedes aegypti
PubMed, ISI Web of Science and ProMED searches	literature search			Aedes aegypti	NCBITAXON	NCBITaxon:7159	anthropogenic habitat	ENVO	ENVO:00002031	Data collection	18206_Aedes aegypti
PubMed, ISI Web of Science and ProMED searches	literature search			Aedes aegypti	NCBITAXON	NCBITaxon:7159	anthropogenic habitat	ENVO	ENVO:00002031	Data collection	18207_Aedes aegypti
PubMed, ISI Web of Science and ProMED searches	literature search			Aedes aegypti	NCBITAXON	NCBITaxon:7159	anthropogenic habitat	ENVO	ENVO:00002031	Data collection	18208_Aedes aegypti
PubMed, ISI Web of Science and ProMED searches	literature search			Aedes aegypti	NCBITAXON	NCBITaxon:7159	anthropogenic habitat	ENVO	ENVO:00002031	Data collection	18209_Aedes aegypti
PubMed, ISI Web of Science and ProMED searches	literature search			Aedes aegypti	NCBITAXON	NCBITaxon:7159	anthropogenic habitat	ENVO	ENVO:00002031	Data collection	18210_Aedes aegypti
PubMed, ISI Web of Science and ProMED searches	literature search			Aedes aegypti	NCBITAXON	NCBITaxon:7159	anthropogenic habitat	ENVO	ENVO:00002031	Data collection	18211_Aedes aegypti
PubMed, ISI Web of Science and ProMED searches	literature search			Aedes aegypti	NCBITAXON	NCBITaxon:7159	anthropogenic habitat	ENVO	ENVO:00002031	Data collection	18212_Aedes aegypti
PubMed, ISI Web of Science and ProMED searches	literature search			Aedes aegypti	NCBITAXON	NCBITaxon:7159	anthropogenic habitat	ENVO	ENVO:00002031	Data collection	18213_Aedes aegypti
PubMed, ISI Web of Science and ProMED searches	literature search			Aedes aegypti	NCBITAXON	NCBITaxon:7159	anthropogenic habitat	ENVO	ENVO:00002031	Data collection	18214_Aedes aegypti
PubMed, ISI Web of Science and ProMED searches	literature search			Aedes aegypti	NCBITAXON	NCBITaxon:7159	anthropogenic habitat	ENVO	ENVO:00002031	Data collection	18215_Aedes aegypti
PubMed, ISI Web of Science and ProMED searches	literature search			Aedes aegypti	NCBITAXON	NCBITaxon:7159	anthropogenic habitat	ENVO	ENVO:00002031	Data collection	18216_Aedes aegypti
PubMed, ISI Web of Science and ProMED searches	literature search			Aedes aegypti	NCBITAXON	NCBITaxon:7159	anthropogenic habitat	ENVO	ENVO:00002031	Data collection	18217_Aedes aegypti
PubMed, ISI Web of Science and ProMED searches	literature search			Aedes aegypti	NCBITAXON	NCBITaxon:7159	anthropogenic habitat	ENVO	ENVO:00002031	Data collection	18218_Aedes aegypti
PubMed, ISI Web of Science and ProMED searches	literature search			Aedes aegypti	NCBITAXON	NCBITaxon:7159	anthropogenic habitat	ENVO	ENVO:00002031	Data collection	18219_Aedes aegypti
PubMed, ISI Web of Science and ProMED searches	literature search			Aedes aegypti	NCBITAXON	NCBITaxon:7159	anthropogenic habitat	ENVO	ENVO:00002031	Data collection	18220_Aedes aegypti
PubMed, ISI Web of Science and ProMED searches	literature search			Aedes aegypti	NCBITAXON	NCBITaxon:7159	anthropogenic habitat	ENVO	ENVO:00002031	Data collection	18221_Aedes aegypti
PubMed, ISI Web of Science and ProMED searches	literature search			Aedes aegypti	NCBITAXON	NCBITaxon:7159	anthropogenic habitat	ENVO	ENVO:00002031	Data collection	18222_Aedes aegypti
PubMed, ISI Web of Science and ProMED searches	literature search			Aedes aegypti	NCBITAXON	NCBITaxon:7159	anthropogenic habitat	ENVO	ENVO:00002031	Data collection	18223_Aedes aegypti
PubMed, ISI Web of Science and ProMED searches	literature search			Aedes aegypti	NCBITAXON	NCBITaxon:7159	anthropogenic habitat	ENVO	ENVO:00002031	Data collection	18224_Aedes aegypti
PubMed, ISI Web of Science and ProMED searches	literature search			Aedes aegypti	NCBITAXON	NCBITaxon:7159	anthropogenic habitat	ENVO	ENVO:00002031	Data collection	18225_Aedes aegypti
PubMed, ISI Web of Science and ProMED searches	literature search			Aedes aegypti	NCBITAXON	NCBITaxon:7159	anthropogenic habitat	ENVO	ENVO:00002031	Data collection	18226_Aedes aegypti
PubMed, ISI Web of Science and ProMED searches	literature search			Aedes aegypti	NCBITAXON	NCBITaxon:7159	anthropogenic habitat	ENVO	ENVO:00002031	Data collection	18227_Aedes aegypti
PubMed, ISI Web of Science and ProMED searches	literature search			Aedes aegypti	NCBITAXON	NCBITaxon:7159	anthropogenic habitat	ENVO	ENVO:00002031	Data collection	18228_Aedes aegypti
PubMed, ISI Web of Science and ProMED searches	literature search			Aedes aegypti	NCBITAXON	NCBITaxon:7159	anthropogenic habitat	ENVO	ENVO:00002031	Data collection	18229_Aedes aegypti
PubMed, ISI Web of Science and ProMED searches	literature search			Aedes aegypti	NCBITAXON	NCBITaxon:7159	anthropogenic habitat	ENVO	ENVO:00002031	Data collection	18230_Aedes aegypti
PubMed, ISI Web of Science and ProMED searches	literature search			Aedes aegypti	NCBITAXON	NCBITaxon:7159	anthropogenic habitat	ENVO	ENVO:00002031	Data collection	18231_Aedes aegypti
PubMed, ISI Web of Science and ProMED searches	literature search			Aedes aegypti	NCBITAXON	NCBITaxon:7159	anthropogenic habitat	ENVO	ENVO:00002031	Data collection	18232_Aedes aegypti
PubMed, ISI Web of Science and ProMED searches	literature search			Aedes aegypti	NCBITAXON	NCBITaxon:7159	anthropogenic habitat	ENVO	ENVO:00002031	Data collection	18233_Aedes aegypti
PubMed, ISI Web of Science and ProMED searches	literature search			Aedes aegypti	NCBITAXON	NCBITaxon:7159	anthropogenic habitat	ENVO	ENVO:00002031	Data collection	18234_Aedes aegypti
PubMed, ISI Web of Science and ProMED searches	literature search			Aedes aegypti	NCBITAXON	NCBITaxon:7159	anthropogenic habitat	ENVO	ENVO:00002031	Data collection	18235_Aedes aegypti
PubMed, ISI Web of Science and ProMED searches	literature search			Aedes aegypti	NCBITAXON	NCBITaxon:7159	anthropogenic habitat	ENVO	ENVO:00002031	Data collection	18236_Aedes aegypti
PubMed, ISI Web of Science and ProMED searches	literature search			Aedes aegypti	NCBITAXON	NCBITaxon:7159	anthropogenic habitat	ENVO	ENVO:00002031	Data collection	18237_Aedes aegypti
PubMed, ISI Web of Science and ProMED searches	literature search			Aedes aegypti	NCBITAXON	NCBITaxon:7159	anthropogenic habitat	ENVO	ENVO:00002031	Data collection	18238_Aedes aegypti
PubMed, ISI Web of Science and ProMED searches	literature search			Aedes aegypti	NCBITAXON	NCBITaxon:7159	anthropogenic habitat	ENVO	ENVO:00002031	Data collection	18239_Aedes aegypti
PubMed, ISI Web of Science and ProMED searches	literature search			Aedes aegypti	NCBITAXON	NCBITaxon:7159	anthropogenic habitat	ENVO	ENVO:00002031	Data collection	18240_Aedes aegypti
PubMed, ISI Web of Science and ProMED searches	literature search			Aedes aegypti	NCBITAXON	NCBITaxon:7159	anthropogenic habitat	ENVO	ENVO:00002031	Data collection	18241_Aedes aegypti
PubMed, ISI Web of Science and ProMED searches	literature search			Aedes aegypti	NCBITAXON	NCBITaxon:7159	anthropogenic habitat	ENVO	ENVO:00002031	Data collection	18242_Aedes aegypti
PubMed, ISI Web of Science and ProMED searches	literature search			Aedes aegypti	NCBITAXON	NCBITaxon:7159	anthropogenic habitat	ENVO	ENVO:00002031	Data collection	18243_Aedes aegypti
PubMed, ISI Web of Science and ProMED searches	literature search			Aedes aegypti	NCBITAXON	NCBITaxon:7159	anthropogenic habitat	ENVO	ENVO:00002031	Data collection	18244_Aedes aegypti
PubMed, ISI Web of Science and ProMED searches	literature search			Aedes aegypti	NCBITAXON	NCBITaxon:7159	anthropogenic habitat	ENVO	ENVO:00002031	Data collection	18245_Aedes aegypti
PubMed, ISI Web of Science and ProMED searches	literature search			Aedes aegypti	NCBITAXON	NCBITaxon:7159	anthropogenic habitat	ENVO	ENVO:00002031	Data collection	18246_Aedes aegypti
PubMed, ISI Web of Science and ProMED searches	literature search			Aedes aegypti	NCBITAXON	NCBITaxon:7159	anthropogenic habitat	ENVO	ENVO:00002031	Data collection	18247_Aedes aegypti
PubMed, ISI Web of Science and ProMED searches	literature search			Aedes aegypti	NCBITAXON	NCBITaxon:7159	anthropogenic habitat	ENVO	ENVO:00002031	Data collection	18248_Aedes aegypti
PubMed, ISI Web of Science and ProMED searches	literature search			Aedes aegypti	NCBITAXON	NCBITaxon:7159	anthropogenic habitat	ENVO	ENVO:00002031	Data collection	18249_Aedes aegypti
PubMed, ISI Web of Science and ProMED searches	literature search			Aedes aegypti	NCBITAXON	NCBITaxon:7159	anthropogenic habitat	ENVO	ENVO:00002031	Data collection	18250_Aedes aegypti
PubMed, ISI Web of Science and ProMED searches	literature search			Aedes aegypti	NCBITAXON	NCBITaxon:7159	anthropogenic habitat	ENVO	ENVO:00002031	Data collection	18251_Aedes aegypti
PubMed, ISI Web of Science and ProMED searches	literature search			Aedes aegypti	NCBITAXON	NCBITaxon:7159	anthropogenic habitat	ENVO	ENVO:00002031	Data collection	18252_Aedes aegypti
PubMed, ISI Web of Science and ProMED searches	literature search			Aedes aegypti	NCBITAXON	NCBITaxon:7159	anthropogenic habitat	ENVO	ENVO:00002031	Data collection	18253_Aedes aegypti
PubMed, ISI Web of Science and ProMED searches	literature search			Aedes aegypti	NCBITAXON	NCBITaxon:7159	anthropogenic habitat	ENVO	ENVO:00002031	Data collection	18254_Aedes aegypti
PubMed, ISI Web of Science and ProMED searches	literature search			Aedes aegypti	NCBITAXON	NCBITaxon:7159	anthropogenic habitat	ENVO	ENVO:00002031	Data collection	18255_Aedes aegypti
PubMed, ISI Web of Science and ProMED searches	literature search			Aedes aegypti	NCBITAXON	NCBITaxon:7159	anthropogenic habitat	ENVO	ENVO:00002031	Data collection	18256_Aedes aegypti
PubMed, ISI Web of Science and ProMED searches	literature search			Aedes aegypti	NCBITAXON	NCBITaxon:7159	anthropogenic habitat	ENVO	ENVO:00002031	Data collection	18257_Aedes aegypti
PubMed, ISI Web of Science and ProMED searches	literature search			Aedes aegypti	NCBITAXON	NCBITaxon:7159	anthropogenic habitat	ENVO	ENVO:00002031	Data collection	18258_Aedes aegypti
PubMed, ISI Web of Science and ProMED searches	literature search			Aedes aegypti	NCBITAXON	NCBITaxon:7159	anthropogenic habitat	ENVO	ENVO:00002031	Data collection	18259_Aedes aegypti
PubMed, ISI Web of Science and ProMED searches	literature search			Aedes aegypti	NCBITAXON	NCBITaxon:7159	anthropogenic habitat	ENVO	ENVO:00002031	Data collection	18260_Aedes aegypti
PubMed, ISI Web of Science and ProMED searches	literature search			Aedes aegypti	NCBITAXON	NCBITaxon:7159	anthropogenic habitat	ENVO	ENVO:00002031	Data collection	18261_Aedes aegypti
PubMed, ISI Web of Science and ProMED searches	literature search			Aedes aegypti	NCBITAXON	NCBITaxon:7159	anthropogenic habitat	ENVO	ENVO:00002031	Data collection	18262_Aedes aegypti
PubMed, ISI Web of Science and ProMED searches	literature search			Aedes aegypti	NCBITAXON	NCBITaxon:7159	anthropogenic habitat	ENVO	ENVO:00002031	Data collection	18263_Aedes aegypti
PubMed, ISI Web of Science and ProMED searches	literature search			Aedes aegypti	NCBITAXON	NCBITaxon:7159	anthropogenic habitat	ENVO	ENVO:00002031	Data collection	18264_Aedes aegypti
PubMed, ISI Web of Science and ProMED searches	literature search			Aedes aegypti	NCBITAXON	NCBITaxon:7159	anthropogenic habitat	ENVO	ENVO:00002031	Data collection	18265_Aedes aegypti
PubMed, ISI Web of Science and ProMED searches	literature search			Aedes aegypti	NCBITAXON	NCBITaxon:7159	anthropogenic habitat	ENVO	ENVO:00002031	Data collection	18266_Aedes aegypti
PubMed, ISI Web of Science and ProMED searches	literature search			Aedes aegypti	NCBITAXON	NCBITaxon:7159	anthropogenic habitat	ENVO	ENVO:00002031	Data collection	18267_Aedes aegypti
PubMed, ISI Web of Science and ProMED searches	literature search			Aedes aegypti	NCBITAXON	NCBITaxon:7159	anthropogenic habitat	ENVO	ENVO:00002031	Data collection	18268_Aedes aegypti
PubMed, ISI Web of Science and ProMED searches	literature search			Aedes aegypti	NCBITAXON	NCBITaxon:7159	anthropogenic habitat	ENVO	ENVO:00002031	Data collection	18269_Aedes aegypti
PubMed, ISI Web of Science and ProMED searches	literature search			Aedes aegypti	NCBITAXON	NCBITaxon:7159	anthropogenic habitat	ENVO	ENVO:00002031	Data collection	18270_Aedes aegypti
PubMed, ISI Web of Science and ProMED searches	literature search			Aedes aegypti	NCBITAXON	NCBITaxon:7159	anthropogenic habitat	ENVO	ENVO:00002031	Data collection	18271_Aedes aegypti
PubMed, ISI Web of Science and ProMED searches	literature search			Aedes aegypti	NCBITAXON	NCBITaxon:7159	anthropogenic habitat	ENVO	ENVO:00002031	Data collection	18272_Aedes aegypti
PubMed, ISI Web of Science and ProMED searches	literature search			Aedes aegypti	NCBITAXON	NCBITaxon:7159	anthropogenic habitat	ENVO	ENVO:00002031	Data collection	18273_Aedes aegypti
PubMed, ISI Web of Science and ProMED searches	literature search			Aedes aegypti	NCBITAXON	NCBITaxon:7159	anthropogenic habitat	ENVO	ENVO:00002031	Data collection	18274_Aedes aegypti
PubMed, ISI Web of Science and ProMED searches	literature search			Aedes aegypti	NCBITAXON	NCBITaxon:7159	anthropogenic habitat	ENVO	ENVO:00002031	Data collection	18275_Aedes aegypti
PubMed, ISI Web of Science and ProMED searches	literature search			Aedes aegypti	NCBITAXON	NCBITaxon:7159	anthropogenic habitat	ENVO	ENVO:00002031	Data collection	18276_Aedes aegypti
PubMed, ISI Web of Science and ProMED searches	literature search			Aedes aegypti	NCBITAXON	NCBITaxon:7159	anthropogenic habitat	ENVO	ENVO:00002031	Data collection	18277_Aedes aegypti
PubMed, ISI Web of Science and ProMED searches	literature search			Aedes aegypti	NCBITAXON	NCBITaxon:7159	anthropogenic habitat	ENVO	ENVO:00002031	Data collection	18278_Aedes aegypti
PubMed, ISI Web of Science and ProMED searches	literature search			Aedes aegypti	NCBITAXON	NCBITaxon:7159	anthropogenic habitat	ENVO	ENVO:00002031	Data collection	18279_Aedes aegypti
PubMed, ISI Web of Science and ProMED searches	literature search			Aedes aegypti	NCBITAXON	NCBITaxon:7159	anthropogenic habitat	ENVO	ENVO:00002031	Data collection	18280_Aedes aegypti
PubMed, ISI Web of Science and ProMED searches	literature search			Aedes aegypti	NCBITAXON	NCBITaxon:7159	anthropogenic habitat	ENVO	ENVO:00002031	Data collection	18281_Aedes aegypti
PubMed, ISI Web of Science and ProMED searches	literature search			Aedes aegypti	NCBITAXON	NCBITaxon:7159	anthropogenic habitat	ENVO	ENVO:00002031	Data collection	18282_Aedes aegypti
PubMed, ISI Web of Science and ProMED searches	literature search			Aedes aegypti	NCBITAXON	NCBITaxon:7159	anthropogenic habitat	ENVO	ENVO:00002031	Data collection	18283_Aedes aegypti
PubMed, ISI Web of Science and ProMED searches	literature search			Aedes aegypti	NCBITAXON	NCBITaxon:7159	anthropogenic habitat	ENVO	ENVO:00002031	Data collection	18284_Aedes aegypti
PubMed, ISI Web of Science and ProMED searches	literature search			Aedes aegypti	NCBITAXON	NCBITaxon:7159	anthropogenic habitat	ENVO	ENVO:00002031	Data collection	18285_Aedes aegypti
PubMed, ISI Web of Science and ProMED searches	literature search			Aedes aegypti	NCBITAXON	NCBITaxon:7159	anthropogenic habitat	ENVO	ENVO:00002031	Data collection	18286_Aedes aegypti
PubMed, ISI Web of Science and ProMED searches	literature search			Aedes aegypti	NCBITAXON	NCBITaxon:7159	anthropogenic habitat	ENVO	ENVO:00002031	Data collection	18287_Aedes aegypti
PubMed, ISI Web of Science and ProMED searches	literature search			Aedes aegypti	NCBITAXON	NCBITaxon:7159	anthropogenic habitat	ENVO	ENVO:00002031	Data collection	18288_Aedes aegypti
PubMed, ISI Web of Science and ProMED searches	literature search			Aedes aegypti	NCBITAXON	NCBITaxon:7159	anthropogenic habitat	ENVO	ENVO:00002031	Data collection	18289_Aedes aegypti
PubMed, ISI Web of Science and ProMED searches	literature search			Aedes aegypti	NCBITAXON	NCBITaxon:7159	anthropogenic habitat	ENVO	ENVO:00002031	Data collection	18290_Aedes aegypti
PubMed, ISI Web of Science and ProMED searches	literature search			Aedes aegypti	NCBITAXON	NCBITaxon:7159	anthropogenic habitat	ENVO	ENVO:00002031	Data collection	18291_Aedes aegypti
PubMed, ISI Web of Science and ProMED searches	literature search			Aedes aegypti	NCBITAXON	NCBITaxon:7159	anthropogenic habitat	ENVO	ENVO:00002031	Data collection	18292_Aedes aegypti
PubMed, ISI Web of Science and ProMED searches	literature search			Aedes aegypti	NCBITAXON	NCBITaxon:7159	anthropogenic habitat	ENVO	ENVO:00002031	Data collection	18293_Aedes aegypti
PubMed, ISI Web of Science and ProMED searches	literature search			Aedes aegypti	NCBITAXON	NCBITaxon:7159	anthropogenic habitat	ENVO	ENVO:00002031	Data collection	18294_Aedes aegypti
PubMed, ISI Web of Science and ProMED searches	literature search			Aedes aegypti	NCBITAXON	NCBITaxon:7159	anthropogenic habitat	ENVO	ENVO:00002031	Data collection	18295_Aedes aegypti
PubMed, ISI Web of Science and ProMED searches	literature search			Aedes aegypti	NCBITAXON	NCBITaxon:7159	anthropogenic habitat	ENVO	ENVO:00002031	Data collection	18296_Aedes aegypti
PubMed, ISI Web of Science and ProMED searches	literature search			Aedes aegypti	NCBITAXON	NCBITaxon:7159	anthropogenic habitat	ENVO	ENVO:00002031	Data collection	18297_Aedes aegypti
PubMed, ISI Web of Science and ProMED searches	literature search			Aedes aegypti	NCBITAXON	NCBITaxon:7159	anthropogenic habitat	ENVO	ENVO:00002031	Data collection	18298_Aedes aegypti
PubMed, ISI Web of Science and ProMED searches	literature search			Aedes aegypti	NCBITAXON	NCBITaxon:7159	anthropogenic habitat	ENVO	ENVO:00002031	Data collection	18299_Aedes aegypti
PubMed, ISI Web of Science and ProMED searches	literature search			Aedes aegypti	NCBITAXON	NCBITaxon:7159	anthropogenic habitat	ENVO	ENVO:00002031	Data collection	18300_Aedes aegypti
PubMed, ISI Web of Science and ProMED searches	literature search			Aedes aegypti	NCBITAXON	NCBITaxon:7159	anthropogenic habitat	ENVO	ENVO:00002031	Data collection	18301_Aedes aegypti
PubMed, ISI Web of Science and ProMED searches	literature search			Aedes aegypti	NCBITAXON	NCBITaxon:7159	anthropogenic habitat	ENVO	ENVO:00002031	Data collection	18302_Aedes aegypti
PubMed, ISI Web of Science and ProMED searches	literature search			Aedes aegypti	NCBITAXON	NCBITaxon:7159	anthropogenic habitat	ENVO	ENVO:00002031	Data collection	18303_Aedes aegypti
PubMed, ISI Web of Science and ProMED searches	literature search			Aedes aegypti	NCBITAXON	NCBITaxon:7159	anthropogenic habitat	ENVO	ENVO:00002031	Data collection	18304_Aedes aegypti
PubMed, ISI Web of Science and ProMED searches	literature search			Aedes aegypti	NCBITAXON	NCBITaxon:7159	anthropogenic habitat	ENVO	ENVO:00002031	Data collection	18305_Aedes aegypti
PubMed, ISI Web of Science and ProMED searches	literature search			Aedes aegypti	NCBITAXON	NCBITaxon:7159	anthropogenic habitat	ENVO	ENVO:00002031	Data collection	18306_Aedes aegypti
PubMed, ISI Web of Science and ProMED searches	literature search			Aedes aegypti	NCBITAXON	NCBITaxon:7159	anthropogenic habitat	ENVO	ENVO:00002031	Data collection	18307_Aedes aegypti
PubMed, ISI Web of Science and ProMED searches	literature search			Aedes aegypti	NCBITAXON	NCBITaxon:7159	anthropogenic habitat	ENVO	ENVO:00002031	Data collection	18308_Aedes aegypti
PubMed, ISI Web of Science and ProMED searches	literature search			Aedes aegypti	NCBITAXON	NCBITaxon:7159	anthropogenic habitat	ENVO	ENVO:00002031	Data collection	18309_Aedes aegypti
PubMed, ISI Web of Science and ProMED searches	literature search			Aedes aegypti	NCBITAXON	NCBITaxon:7159	anthropogenic habitat	ENVO	ENVO:00002031	Data collection	18310_Aedes aegypti
PubMed, ISI Web of Science and ProMED searches	literature search			Aedes aegypti	NCBITAXON	NCBITaxon:7159	anthropogenic habitat	ENVO	ENVO:00002031	Data collection	18311_Aedes aegypti
PubMed, ISI Web of Science and ProMED searches	literature search			Aedes aegypti	NCBITAXON	NCBITaxon:7159	anthropogenic habitat	ENVO	ENVO:00002031	Data collection	18312_Aedes aegypti
PubMed, ISI Web of Science and ProMED searches	literature search			Aedes aegypti	NCBITAXON	NCBITaxon:7159	anthropogenic habitat	ENVO	ENVO:00002031	Data collection	18313_Aedes aegypti
PubMed, ISI Web of Science and ProMED searches	literature search			Aedes aegypti	NCBITAXON	NCBITaxon:7159	anthropogenic habitat	ENVO	ENVO:00002031	Data collection	18314_Aedes aegypti
PubMed, ISI Web of Science and ProMED searches	literature search			Aedes aegypti	NCBITAXON	NCBITaxon:7159	anthropogenic habitat	ENVO	ENVO:00002031	Data collection	18315_Aedes aegypti
PubMed, ISI Web of Science and ProMED searches	literature search			Aedes aegypti	NCBITAXON	NCBITaxon:7159	anthropogenic habitat	ENVO	ENVO:00002031	Data collection	18316_Aedes aegypti
PubMed, ISI Web of Science and ProMED searches	literature search			Aedes aegypti	NCBITAXON	NCBITaxon:7159	anthropogenic habitat	ENVO	ENVO:00002031	Data collection	18317_Aedes aegypti
PubMed, ISI Web of Science and ProMED searches	literature search			Aedes aegypti	NCBITAXON	NCBITaxon:7159	anthropogenic habitat	ENVO	ENVO:00002031	Data collection	18318_Aedes aegypti
PubMed, ISI Web of Science and ProMED searches	literature search			Aedes aegypti	NCBITAXON	NCBITaxon:7159	anthropogenic habitat	ENVO	ENVO:00002031	Data collection	18319_Aedes aegypti
PubMed, ISI Web of Science and ProMED searches	literature search			Aedes aegypti	NCBITAXON	NCBITaxon:7159	anthropogenic habitat	ENVO	ENVO:00002031	Data collection	18320_Aedes aegypti
PubMed, ISI Web of Science and ProMED searches	literature search			Aedes aegypti	NCBITAXON	NCBITaxon:7159	anthropogenic habitat	ENVO	ENVO:00002031	Data collection	18321_Aedes aegypti
PubMed, ISI Web of Science and ProMED searches	literature search			Aedes aegypti	NCBITAXON	NCBITaxon:7159	anthropogenic habitat	ENVO	ENVO:00002031	Data collection	18322_Aedes aegypti
PubMed, ISI Web of Science and ProMED searches	literature search			Aedes aegypti	NCBITAXON	NCBITaxon:7159	anthropogenic habitat	ENVO	ENVO:00002031	Data collection	18323_Aedes aegypti
PubMed, ISI Web of Science and ProMED searches	literature search			Aedes aegypti	NCBITAXON	NCBITaxon:7159	anthropogenic habitat	ENVO	ENVO:00002031	Data collection	18324_Aedes aegypti
PubMed, ISI Web of Science and ProMED searches	literature search			Aedes aegypti	NCBITAXON	NCBITaxon:7159	anthropogenic habitat	ENVO	ENVO:00002031	Data collection	18325_Aedes aegypti
PubMed, ISI Web of Science and ProMED searches	literature search			Aedes aegypti	NCBITAXON	NCBITaxon:7159	anthropogenic habitat	ENVO	ENVO:00002031	Data collection	18326_Aedes aegypti
PubMed, ISI Web of Science and ProMED searches	literature search			Aedes aegypti	NCBITAXON	NCBITaxon:7159	anthropogenic habitat	ENVO	ENVO:00002031	Data collection	18327_Aedes aegypti
PubMed, ISI Web of Science and ProMED searches	literature search			Aedes aegypti	NCBITAXON	NCBITaxon:7159	anthropogenic habitat	ENVO	ENVO:00002031	Data collection	18328_Aedes aegypti
PubMed, ISI Web of Science and ProMED searches	literature search			Aedes aegypti	NCBITAXON	NCBITaxon:7159	anthropogenic habitat	ENVO	ENVO:00002031	Data collection	18329_Aedes aegypti
PubMed, ISI Web of Science and ProMED searches	literature search			Aedes aegypti	NCBITAXON	NCBITaxon:7159	anthropogenic habitat	ENVO	ENVO:00002031	Data collection	18330_Aedes aegypti
PubMed, ISI Web of Science and ProMED searches	literature search			Aedes aegypti	NCBITAXON	NCBITaxon:7159	anthropogenic habitat	ENVO	ENVO:00002031	Data collection	18331_Aedes aegypti
PubMed, ISI Web of Science and ProMED searches	literature search			Aedes aegypti	NCBITAXON	NCBITaxon:7159	anthropogenic habitat	ENVO	ENVO:00002031	Data collection	18332_Aedes aegypti
PubMed, ISI Web of Science and ProMED searches	literature search			Aedes aegypti	NCBITAXON	NCBITaxon:7159	anthropogenic habitat	ENVO	ENVO:00002031	Data collection	18333_Aedes aegypti
PubMed, ISI Web of Science and ProMED searches	literature search			Aedes aegypti	NCBITAXON	NCBITaxon:7159	anthropogenic habitat	ENVO	ENVO:00002031	Data collection	18334_Aedes aegypti
PubMed, ISI Web of Science and ProMED searches	literature search			Aedes aegypti	NCBITAXON	NCBITaxon:7159	anthropogenic habitat	ENVO	ENVO:00002031	Data collection	18335_Aedes aegypti
PubMed, ISI Web of Science and ProMED searches	literature search			Aedes aegypti	NCBITAXON	NCBITaxon:7159	anthropogenic habitat	ENVO	ENVO:00002031	Data collection	18336_Aedes aegypti
PubMed, ISI Web of Science and ProMED searches	literature search			Aedes aegypti	NCBITAXON	NCBITaxon:7159	anthropogenic habitat	ENVO	ENVO:00002031	Data collection	18337_Aedes aegypti
PubMed, ISI Web of Science and ProMED searches	literature search			Aedes aegypti	NCBITAXON	NCBITaxon:7159	anthropogenic habitat	ENVO	ENVO:00002031	Data collection	18338_Aedes aegypti
PubMed, ISI Web of Science and ProMED searches	literature search			Aedes aegypti	NCBITAXON	NCBITaxon:7159	anthropogenic habitat	ENVO	ENVO:00002031	Data collection	18339_Aedes aegypti
PubMed, ISI Web of Science and ProMED searches	literature search			Aedes aegypti	NCBITAXON	NCBITaxon:7159	anthropogenic habitat	ENVO	ENVO:00002031	Data collection	18340_Aedes aegypti
PubMed, ISI Web of Science and ProMED searches	literature search			Aedes aegypti	NCBITAXON	NCBITaxon:7159	anthropogenic habitat	ENVO	ENVO:00002031	Data collection	18341_Aedes aegypti
PubMed, ISI Web of Science and ProMED searches	literature search			Aedes aegypti	NCBITAXON	NCBITaxon:7159	anthropogenic habitat	ENVO	ENVO:00002031	Data collection	18342_Aedes aegypti
PubMed, ISI Web of Science and ProMED searches	literature search			Aedes aegypti	NCBITAXON	NCBITaxon:7159	anthropogenic habitat	ENVO	ENVO:00002031	Data collection	18343_Aedes aegypti
PubMed, ISI Web of Science and ProMED searches	literature search			Aedes aegypti	NCBITAXON	NCBITaxon:7159	anthropogenic habitat	ENVO	ENVO:00002031	Data collection	18344_Aedes aegypti
PubMed, ISI Web of Science and ProMED searches	literature search			Aedes aegypti	NCBITAXON	NCBITaxon:7159	anthropogenic habitat	ENVO	ENVO:00002031	Data collection	18345_Aedes aegypti
PubMed, ISI Web of Science and ProMED searches	literature search			Aedes aegypti	NCBITAXON	NCBITaxon:7159	anthropogenic habitat	ENVO	ENVO:00002031	Data collection	18346_Aedes aegypti
PubMed, ISI Web of Science and ProMED searches	literature search			Aedes aegypti	NCBITAXON	NCBITaxon:7159	anthropogenic habitat	ENVO	ENVO:00002031	Data collection	18347_Aedes aegypti
PubMed, ISI Web of Science and ProMED searches	literature search			Aedes aegypti	NCBITAXON	NCBITaxon:7159	anthropogenic habitat	ENVO	ENVO:00002031	Data collection	18348_Aedes aegypti
PubMed, ISI Web of Science and ProMED searches	literature search			Aedes aegypti	NCBITAXON	NCBITaxon:7159	anthropogenic habitat	ENVO	ENVO:00002031	Data collection	18349_Aedes aegypti
PubMed, ISI Web of Science and ProMED searches	literature search			Aedes aegypti	NCBITAXON	NCBITaxon:7159	anthropogenic habitat	ENVO	ENVO:00002031	Data collection	18350_Aedes aegypti
PubMed, ISI Web of Science and ProMED searches	literature search			Aedes aegypti	NCBITAXON	NCBITaxon:7159	anthropogenic habitat	ENVO	ENVO:00002031	Data collection	18351_Aedes aegypti
PubMed, ISI Web of Science and ProMED searches	literature search			Aedes aegypti	NCBITAXON	NCBITaxon:7159	anthropogenic habitat	ENVO	ENVO:00002031	Data collection	18352_Aedes aegypti
PubMed, ISI Web of Science and ProMED searches	literature search			Aedes aegypti	NCBITAXON	NCBITaxon:7159	anthropogenic habitat	ENVO	ENVO:00002031	Data collection	18353_Aedes aegypti
PubMed, ISI Web of Science and ProMED searches	literature search			Aedes aegypti	NCBITAXON	NCBITaxon:7159	anthropogenic habitat	ENVO	ENVO:00002031	Data collection	18354_Aedes aegypti
PubMed, ISI Web of Science and ProMED searches	literature search			Aedes aegypti	NCBITAXON	NCBITaxon:7159	anthropogenic habitat	ENVO	ENVO:00002031	Data collection	18355_Aedes aegypti
PubMed, ISI Web of Science and ProMED searches	literature search			Aedes aegypti	NCBITAXON	NCBITaxon:7159	anthropogenic habitat	ENVO	ENVO:00002031	Data collection	18356_Aedes aegypti
PubMed, ISI Web of Science and ProMED searches	literature search			Aedes aegypti	NCBITAXON	NCBITaxon:7159	anthropogenic habitat	ENVO	ENVO:00002031	Data collection	18357_Aedes aegypti
PubMed, ISI Web of Science and ProMED searches	literature search			Aedes aegypti	NCBITAXON	NCBITaxon:7159	anthropogenic habitat	ENVO	ENVO:00002031	Data collection	18358_Aedes aegypti
PubMed, ISI Web of Science and ProMED searches	literature search			Aedes aegypti	NCBITAXON	NCBITaxon:7159	anthropogenic habitat	ENVO	ENVO:00002031	Data collection	18359_Aedes aegypti
PubMed, ISI Web of Science and ProMED searches	literature search			Aedes aegypti	NCBITAXON	NCBITaxon:7159	anthropogenic habitat	ENVO	ENVO:00002031	Data collection	18360_Aedes aegypti
PubMed, ISI Web of Science and ProMED searches	literature search			Aedes aegypti	NCBITAXON	NCBITaxon:7159	anthropogenic habitat	ENVO	ENVO:00002031	Data collection	18361_Aedes aegypti
PubMed, ISI Web of Science and ProMED searches	literature search			Aedes aegypti	NCBITAXON	NCBITaxon:7159	anthropogenic habitat	ENVO	ENVO:00002031	Data collection	18362_Aedes aegypti
PubMed, ISI Web of Science and ProMED searches	literature search			Aedes aegypti	NCBITAXON	NCBITaxon:7159	anthropogenic habitat	ENVO	ENVO:00002031	Data collection	18363_Aedes aegypti
PubMed, ISI Web of Science and ProMED searches	literature search			Aedes aegypti	NCBITAXON	NCBITaxon:7159	anthropogenic habitat	ENVO	ENVO:00002031	Data collection	18364_Aedes aegypti
PubMed, ISI Web of Science and ProMED searches	literature search			Aedes aegypti	NCBITAXON	NCBITaxon:7159	anthropogenic habitat	ENVO	ENVO:00002031	Data collection	18365_Aedes aegypti
PubMed, ISI Web of Science and ProMED searches	literature search			Aedes aegypti	NCBITAXON	NCBITaxon:7159	anthropogenic habitat	ENVO	ENVO:00002031	Data collection	18366_Aedes aegypti
PubMed, ISI Web of Science and ProMED searches	literature search			Aedes aegypti	NCBITAXON	NCBITaxon:7159	anthropogenic habitat	ENVO	ENVO:00002031	Data collection	18367_Aedes aegypti
PubMed, ISI Web of Science and ProMED searches	literature search			Aedes aegypti	NCBITAXON	NCBITaxon:7159	anthropogenic habitat	ENVO	ENVO:00002031	Data collection	18368_Aedes aegypti
PubMed, ISI Web of Science and ProMED searches	literature search			Aedes aegypti	NCBITAXON	NCBITaxon:7159	anthropogenic habitat	ENVO	ENVO:00002031	Data collection	18369_Aedes aegypti
PubMed, ISI Web of Science and ProMED searches	literature search			Aedes aegypti	NCBITAXON	NCBITaxon:7159	anthropogenic habitat	ENVO	ENVO:00002031	Data collection	18370_Aedes aegypti
PubMed, ISI Web of Science and ProMED searches	literature search			Aedes aegypti	NCBITAXON	NCBITaxon:7159	anthropogenic habitat	ENVO	ENVO:00002031	Data collection	18371_Aedes aegypti
PubMed, ISI Web of Science and ProMED searches	literature search			Aedes aegypti	NCBITAXON	NCBITaxon:7159	anthropogenic habitat	ENVO	ENVO:00002031	Data collection	18372_Aedes aegypti
PubMed, ISI Web of Science and ProMED searches	literature search			Aedes aegypti	NCBITAXON	NCBITaxon:7159	anthropogenic habitat	ENVO	ENVO:00002031	Data collection	18373_Aedes aegypti
PubMed, ISI Web of Science and ProMED searches	literature search			Aedes aegypti	NCBITAXON	NCBITaxon:7159	anthropogenic habitat	ENVO	ENVO:00002031	Data collection	18374_Aedes aegypti
PubMed, ISI Web of Science and ProMED searches	literature search			Aedes aegypti	NCBITAXON	NCBITaxon:7159	anthropogenic habitat	ENVO	ENVO:00002031	Data collection	18375_Aedes aegypti
PubMed, ISI Web of Science and ProMED searches	literature search			Aedes aegypti	NCBITAXON	NCBITaxon:7159	anthropogenic habitat	ENVO	ENVO:00002031	Data collection	18376_Aedes aegypti
PubMed, ISI Web of Science and ProMED searches	literature search			Aedes aegypti	NCBITAXON	NCBITaxon:7159	anthropogenic habitat	ENVO	ENVO:00002031	Data collection	18377_Aedes aegypti
PubMed, ISI Web of Science and ProMED searches	literature search			Aedes aegypti	NCBITAXON	NCBITaxon:7159	anthropogenic habitat	ENVO	ENVO:00002031	Data collection	18378_Aedes aegypti
PubMed, ISI Web of Science and ProMED searches	literature search			Aedes aegypti	NCBITAXON	NCBITaxon:7159	anthropogenic habitat	ENVO	ENVO:00002031	Data collection	18379_Aedes aegypti
PubMed, ISI Web of Science and ProMED searches	literature search			Aedes aegypti	NCBITAXON	NCBITaxon:7159	anthropogenic habitat	ENVO	ENVO:00002031	Data collection	18380_Aedes aegypti
PubMed, ISI Web of Science and ProMED searches	literature search			Aedes aegypti	NCBITAXON	NCBITaxon:7159	anthropogenic habitat	ENVO	ENVO:00002031	Data collection	18381_Aedes aegypti
PubMed, ISI Web of Science and ProMED searches	literature search			Aedes aegypti	NCBITAXON	NCBITaxon:7159	anthropogenic habitat	ENVO	ENVO:00002031	Data collection	18382_Aedes aegypti
PubMed, ISI Web of Science and ProMED searches	literature search			Aedes aegypti	NCBITAXON	NCBITaxon:7159	anthropogenic habitat	ENVO	ENVO:00002031	Data collection	18383_Aedes aegypti
PubMed, ISI Web of Science and ProMED searches	literature search			Aedes aegypti	NCBITAXON	NCBITaxon:7159	anthropogenic habitat	ENVO	ENVO:00002031	Data collection	18384_Aedes aegypti
PubMed, ISI Web of Science and ProMED searches	literature search			Aedes aegypti	NCBITAXON	NCBITaxon:7159	anthropogenic habitat	ENVO	ENVO:00002031	Data collection	18385_Aedes aegypti
PubMed, ISI Web of Science and ProMED searches	literature search			Aedes aegypti	NCBITAXON	NCBITaxon:7159	anthropogenic habitat	ENVO	ENVO:00002031	Data collection	18386_Aedes aegypti
PubMed, ISI Web of Science and ProMED searches	literature search			Aedes aegypti	NCBITAXON	NCBITaxon:7159	anthropogenic habitat	ENVO	ENVO:00002031	Data collection	18387_Aedes aegypti
PubMed, ISI Web of Science and ProMED searches	literature search			Aedes aegypti	NCBITAXON	NCBITaxon:7159	anthropogenic habitat	ENVO	ENVO:00002031	Data collection	18388_Aedes aegypti
PubMed, ISI Web of Science and ProMED searches	literature search			Aedes aegypti	NCBITAXON	NCBITaxon:7159	anthropogenic habitat	ENVO	ENVO:00002031	Data collection	18389_Aedes aegypti
PubMed, ISI Web of Science and ProMED searches	literature search			Aedes aegypti	NCBITAXON	NCBITaxon:7159	anthropogenic habitat	ENVO	ENVO:00002031	Data collection	18390_Aedes aegypti
PubMed, ISI Web of Science and ProMED searches	literature search			Aedes aegypti	NCBITAXON	NCBITaxon:7159	anthropogenic habitat	ENVO	ENVO:00002031	Data collection	18391_Aedes aegypti
PubMed, ISI Web of Science and ProMED searches	literature search			Aedes aegypti	NCBITAXON	NCBITaxon:7159	anthropogenic habitat	ENVO	ENVO:00002031	Data collection	18392_Aedes aegypti
PubMed, ISI Web of Science and ProMED searches	literature search			Aedes aegypti	NCBITAXON	NCBITaxon:7159	anthropogenic habitat	ENVO	ENVO:00002031	Data collection	18393_Aedes aegypti
PubMed, ISI Web of Science and ProMED searches	literature search			Aedes aegypti	NCBITAXON	NCBITaxon:7159	anthropogenic habitat	ENVO	ENVO:00002031	Data collection	18394_Aedes aegypti
PubMed, ISI Web of Science and ProMED searches	literature search			Aedes aegypti	NCBITAXON	NCBITaxon:7159	anthropogenic habitat	ENVO	ENVO:00002031	Data collection	18395_Aedes aegypti
PubMed, ISI Web of Science and ProMED searches	literature search			Aedes aegypti	NCBITAXON	NCBITaxon:7159	anthropogenic habitat	ENVO	ENVO:00002031	Data collection	18396_Aedes aegypti
PubMed, ISI Web of Science and ProMED searches	literature search			Aedes aegypti	NCBITAXON	NCBITaxon:7159	anthropogenic habitat	ENVO	ENVO:00002031	Data collection	18397_Aedes aegypti
PubMed, ISI Web of Science and ProMED searches	literature search			Aedes aegypti	NCBITAXON	NCBITaxon:7159	anthropogenic habitat	ENVO	ENVO:00002031	Data collection	18398_Aedes aegypti
PubMed, ISI Web of Science and ProMED searches	literature search			Aedes aegypti	NCBITAXON	NCBITaxon:7159	anthropogenic habitat	ENVO	ENVO:00002031	Data collection	18399_Aedes aegypti
PubMed, ISI Web of Science and ProMED searches	literature search			Aedes aegypti	NCBITAXON	NCBITaxon:7159	anthropogenic habitat	ENVO	ENVO:00002031	Data collection	18400_Aedes aegypti
PubMed, ISI Web of Science and ProMED searches	literature search			Aedes aegypti	NCBITAXON	NCBITaxon:7159	anthropogenic habitat	ENVO	ENVO:00002031	Data collection	18401_Aedes aegypti
PubMed, ISI Web of Science and ProMED searches	literature search			Aedes aegypti	NCBITAXON	NCBITaxon:7159	anthropogenic habitat	ENVO	ENVO:00002031	Data collection	18402_Aedes aegypti
PubMed, ISI Web of Science and ProMED searches	literature search			Aedes aegypti	NCBITAXON	NCBITaxon:7159	anthropogenic habitat	ENVO	ENVO:00002031	Data collection	18403_Aedes aegypti
PubMed, ISI Web of Science and ProMED searches	literature search			Aedes aegypti	NCBITAXON	NCBITaxon:7159	anthropogenic habitat	ENVO	ENVO:00002031	Data collection	18404_Aedes aegypti
PubMed, ISI Web of Science and ProMED searches	literature search			Aedes aegypti	NCBITAXON	NCBITaxon:7159	anthropogenic habitat	ENVO	ENVO:00002031	Data collection	18405_Aedes aegypti
PubMed, ISI Web of Science and ProMED searches	literature search			Aedes aegypti	NCBITAXON	NCBITaxon:7159	anthropogenic habitat	ENVO	ENVO:00002031	Data collection	18406_Aedes aegypti
PubMed, ISI Web of Science and ProMED searches	literature search			Aedes aegypti	NCBITAXON	NCBITaxon:7159	anthropogenic habitat	ENVO	ENVO:00002031	Data collection	18407_Aedes aegypti
PubMed, ISI Web of Science and ProMED searches	literature search			Aedes aegypti	NCBITAXON	NCBITaxon:7159	anthropogenic habitat	ENVO	ENVO:00002031	Data collection	18408_Aedes aegypti
PubMed, ISI Web of Science and ProMED searches	literature search			Aedes aegypti	NCBITAXON	NCBITaxon:7159	anthropogenic habitat	ENVO	ENVO:00002031	Data collection	18409_Aedes aegypti
PubMed, ISI Web of Science and ProMED searches	literature search			Aedes aegypti	NCBITAXON	NCBITaxon:7159	anthropogenic habitat	ENVO	ENVO:00002031	Data collection	18410_Aedes aegypti
PubMed, ISI Web of Science and ProMED searches	literature search			Aedes aegypti	NCBITAXON	NCBITaxon:7159	anthropogenic habitat	ENVO	ENVO:00002031	Data collection	18411_Aedes aegypti
PubMed, ISI Web of Science and ProMED searches	literature search			Aedes aegypti	NCBITAXON	NCBITaxon:7159	anthropogenic habitat	ENVO	ENVO:00002031	Data collection	18412_Aedes aegypti
PubMed, ISI Web of Science and ProMED searches	literature search			Aedes aegypti	NCBITAXON	NCBITaxon:7159	anthropogenic habitat	ENVO	ENVO:00002031	Data collection	18413_Aedes aegypti
PubMed, ISI Web of Science and ProMED searches	literature search			Aedes aegypti	NCBITAXON	NCBITaxon:7159	anthropogenic habitat	ENVO	ENVO:00002031	Data collection	18414_Aedes aegypti
PubMed, ISI Web of Science and ProMED searches	literature search			Aedes aegypti	NCBITAXON	NCBITaxon:7159	anthropogenic habitat	ENVO	ENVO:00002031	Data collection	18415_Aedes aegypti
PubMed, ISI Web of Science and ProMED searches	literature search			Aedes aegypti	NCBITAXON	NCBITaxon:7159	anthropogenic habitat	ENVO	ENVO:00002031	Data collection	18416_Aedes aegypti
PubMed, ISI Web of Science and ProMED searches	literature search			Aedes aegypti	NCBITAXON	NCBITaxon:7159	anthropogenic habitat	ENVO	ENVO:00002031	Data collection	18417_Aedes aegypti
PubMed, ISI Web of Science and ProMED searches	literature search			Aedes aegypti	NCBITAXON	NCBITaxon:7159	anthropogenic habitat	ENVO	ENVO:00002031	Data collection	18418_Aedes aegypti
PubMed, ISI Web of Science and ProMED searches	literature search			Aedes aegypti	NCBITAXON	NCBITaxon:7159	anthropogenic habitat	ENVO	ENVO:00002031	Data collection	18419_Aedes aegypti
PubMed, ISI Web of Science and ProMED searches	literature search			Aedes aegypti	NCBITAXON	NCBITaxon:7159	anthropogenic habitat	ENVO	ENVO:00002031	Data collection	18420_Aedes aegypti
PubMed, ISI Web of Science and ProMED searches	literature search			Aedes aegypti	NCBITAXON	NCBITaxon:7159	anthropogenic habitat	ENVO	ENVO:00002031	Data collection	18421_Aedes aegypti
PubMed, ISI Web of Science and ProMED searches	literature search			Aedes aegypti	NCBITAXON	NCBITaxon:7159	anthropogenic habitat	ENVO	ENVO:00002031	Data collection	18422_Aedes aegypti
PubMed, ISI Web of Science and ProMED searches	literature search			Aedes aegypti	NCBITAXON	NCBITaxon:7159	anthropogenic habitat	ENVO	ENVO:00002031	Data collection	18423_Aedes aegypti
PubMed, ISI Web of Science and ProMED searches	literature search			Aedes aegypti	NCBITAXON	NCBITaxon:7159	anthropogenic habitat	ENVO	ENVO:00002031	Data collection	18424_Aedes aegypti
PubMed, ISI Web of Science and ProMED searches	literature search			Aedes aegypti	NCBITAXON	NCBITaxon:7159	anthropogenic habitat	ENVO	ENVO:00002031	Data collection	18425_Aedes aegypti
PubMed, ISI Web of Science and ProMED searches	literature search			Aedes aegypti	NCBITAXON	NCBITaxon:7159	anthropogenic habitat	ENVO	ENVO:00002031	Data collection	18426_Aedes aegypti
PubMed, ISI Web of Science and ProMED searches	literature search			Aedes aegypti	NCBITAXON	NCBITaxon:7159	anthropogenic habitat	ENVO	ENVO:00002031	Data collection	18427_Aedes aegypti
PubMed, ISI Web of Science and ProMED searches	literature search			Aedes aegypti	NCBITAXON	NCBITaxon:7159	anthropogenic habitat	ENVO	ENVO:00002031	Data collection	18428_Aedes aegypti
PubMed, ISI Web of Science and ProMED searches	literature search			Aedes aegypti	NCBITAXON	NCBITaxon:7159	anthropogenic habitat	ENVO	ENVO:00002031	Data collection	18429_Aedes aegypti
PubMed, ISI Web of Science and ProMED searches	literature search			Aedes aegypti	NCBITAXON	NCBITaxon:7159	anthropogenic habitat	ENVO	ENVO:00002031	Data collection	18430_Aedes aegypti
PubMed, ISI Web of Science and ProMED searches	literature search			Aedes aegypti	NCBITAXON	NCBITaxon:7159	anthropogenic habitat	ENVO	ENVO:00002031	Data collection	18431_Aedes aegypti
PubMed, ISI Web of Science and ProMED searches	literature search			Aedes aegypti	NCBITAXON	NCBITaxon:7159	anthropogenic habitat	ENVO	ENVO:00002031	Data collection	18432_Aedes aegypti
PubMed, ISI Web of Science and ProMED searches	literature search			Aedes aegypti	NCBITAXON	NCBITaxon:7159	anthropogenic habitat	ENVO	ENVO:00002031	Data collection	18433_Aedes aegypti
PubMed, ISI Web of Science and ProMED searches	literature search			Aedes aegypti	NCBITAXON	NCBITaxon:7159	anthropogenic habitat	ENVO	ENVO:00002031	Data collection	18434_Aedes aegypti
PubMed, ISI Web of Science and ProMED searches	literature search			Aedes aegypti	NCBITAXON	NCBITaxon:7159	anthropogenic habitat	ENVO	ENVO:00002031	Data collection	18435_Aedes aegypti
PubMed, ISI Web of Science and ProMED searches	literature search			Aedes aegypti	NCBITAXON	NCBITaxon:7159	anthropogenic habitat	ENVO	ENVO:00002031	Data collection	18436_Aedes aegypti
PubMed, ISI Web of Science and ProMED searches	literature search			Aedes aegypti	NCBITAXON	NCBITaxon:7159	anthropogenic habitat	ENVO	ENVO:00002031	Data collection	18437_Aedes aegypti
PubMed, ISI Web of Science and ProMED searches	literature search			Aedes aegypti	NCBITAXON	NCBITaxon:7159	anthropogenic habitat	ENVO	ENVO:00002031	Data collection	18438_Aedes aegypti
PubMed, ISI Web of Science and ProMED searches	literature search			Aedes aegypti	NCBITAXON	NCBITaxon:7159	anthropogenic habitat	ENVO	ENVO:00002031	Data collection	18439_Aedes aegypti
PubMed, ISI Web of Science and ProMED searches	literature search			Aedes aegypti	NCBITAXON	NCBITaxon:7159	anthropogenic habitat	ENVO	ENVO:00002031	Data collection	18440_Aedes aegypti
PubMed, ISI Web of Science and ProMED searches	literature search			Aedes aegypti	NCBITAXON	NCBITaxon:7159	anthropogenic habitat	ENVO	ENVO:00002031	Data collection	18441_Aedes aegypti
PubMed, ISI Web of Science and ProMED searches	literature search			Aedes aegypti	NCBITAXON	NCBITaxon:7159	anthropogenic habitat	ENVO	ENVO:00002031	Data collection	18442_Aedes aegypti
PubMed, ISI Web of Science and ProMED searches	literature search			Aedes aegypti	NCBITAXON	NCBITaxon:7159	anthropogenic habitat	ENVO	ENVO:00002031	Data collection	18443_Aedes aegypti
PubMed, ISI Web of Science and ProMED searches	literature search			Aedes aegypti	NCBITAXON	NCBITaxon:7159	anthropogenic habitat	ENVO	ENVO:00002031	Data collection	18444_Aedes aegypti
PubMed, ISI Web of Science and ProMED searches	literature search			Aedes aegypti	NCBITAXON	NCBITaxon:7159	anthropogenic habitat	ENVO	ENVO:00002031	Data collection	18445_Aedes aegypti
PubMed, ISI Web of Science and ProMED searches	literature search			Aedes aegypti	NCBITAXON	NCBITaxon:7159	anthropogenic habitat	ENVO	ENVO:00002031	Data collection	10681_Aedes aegypti
PubMed, ISI Web of Science and ProMED searches	literature search			Aedes aegypti	NCBITAXON	NCBITaxon:7159	anthropogenic habitat	ENVO	ENVO:00002031	Data collection	10688_Aedes aegypti
PubMed, ISI Web of Science and ProMED searches	literature search			Aedes aegypti	NCBITAXON	NCBITaxon:7159	anthropogenic habitat	ENVO	ENVO:00002031	Data collection	10690_Aedes aegypti
PubMed, ISI Web of Science and ProMED searches	literature search			Aedes aegypti	NCBITAXON	NCBITaxon:7159	anthropogenic habitat	ENVO	ENVO:00002031	Data collection	10699_Aedes aegypti
PubMed, ISI Web of Science and ProMED searches	literature search			Aedes aegypti	NCBITAXON	NCBITaxon:7159	anthropogenic habitat	ENVO	ENVO:00002031	Data collection	10701_Aedes aegypti
PubMed, ISI Web of Science and ProMED searches	literature search			Aedes aegypti	NCBITAXON	NCBITaxon:7159	anthropogenic habitat	ENVO	ENVO:00002031	Data collection	10711_Aedes aegypti
PubMed, ISI Web of Science and ProMED searches	literature search			Aedes aegypti	NCBITAXON	NCBITaxon:7159	anthropogenic habitat	ENVO	ENVO:00002031	Data collection	10727_Aedes aegypti
PubMed, ISI Web of Science and ProMED searches	literature search			Aedes aegypti	NCBITAXON	NCBITaxon:7159	anthropogenic habitat	ENVO	ENVO:00002031	Data collection	10734_Aedes aegypti
PubMed, ISI Web of Science and ProMED searches	literature search			Aedes aegypti	NCBITAXON	NCBITaxon:7159	anthropogenic habitat	ENVO	ENVO:00002031	Data collection	10735_Aedes aegypti
PubMed, ISI Web of Science and ProMED searches	literature search			Aedes aegypti	NCBITAXON	NCBITaxon:7159	anthropogenic habitat	ENVO	ENVO:00002031	Data collection	10743_Aedes aegypti
PubMed, ISI Web of Science and ProMED searches	literature search			Aedes aegypti	NCBITAXON	NCBITaxon:7159	anthropogenic habitat	ENVO	ENVO:00002031	Data collection	10744_Aedes aegypti
PubMed, ISI Web of Science and ProMED searches	literature search			Aedes aegypti	NCBITAXON	NCBITaxon:7159	anthropogenic habitat	ENVO	ENVO:00002031	Data collection	10745_Aedes aegypti
PubMed, ISI Web of Science and ProMED searches	literature search			Aedes aegypti	NCBITAXON	NCBITaxon:7159	anthropogenic habitat	ENVO	ENVO:00002031	Data collection	10750_Aedes aegypti
PubMed, ISI Web of Science and ProMED searches	literature search			Aedes aegypti	NCBITAXON	NCBITaxon:7159	anthropogenic habitat	ENVO	ENVO:00002031	Data collection	10751_Aedes aegypti
PubMed, ISI Web of Science and ProMED searches	literature search			Aedes aegypti	NCBITAXON	NCBITaxon:7159	anthropogenic habitat	ENVO	ENVO:00002031	Data collection	10754_Aedes aegypti
PubMed, ISI Web of Science and ProMED searches	literature search			Aedes aegypti	NCBITAXON	NCBITaxon:7159	anthropogenic habitat	ENVO	ENVO:00002031	Data collection	10756_Aedes aegypti
PubMed, ISI Web of Science and ProMED searches	literature search			Aedes aegypti	NCBITAXON	NCBITaxon:7159	anthropogenic habitat	ENVO	ENVO:00002031	Data collection	10757_Aedes aegypti
PubMed, ISI Web of Science and ProMED searches	literature search			Aedes aegypti	NCBITAXON	NCBITaxon:7159	anthropogenic habitat	ENVO	ENVO:00002031	Data collection	10760_Aedes aegypti
PubMed, ISI Web of Science and ProMED searches	literature search			Aedes aegypti	NCBITAXON	NCBITaxon:7159	anthropogenic habitat	ENVO	ENVO:00002031	Data collection	10763_Aedes aegypti
PubMed, ISI Web of Science and ProMED searches	literature search			Aedes aegypti	NCBITAXON	NCBITaxon:7159	anthropogenic habitat	ENVO	ENVO:00002031	Data collection	10764_Aedes aegypti
PubMed, ISI Web of Science and ProMED searches	literature search			Aedes aegypti	NCBITAXON	NCBITaxon:7159	anthropogenic habitat	ENVO	ENVO:00002031	Data collection	10765_Aedes aegypti
PubMed, ISI Web of Science and ProMED searches	literature search			Aedes aegypti	NCBITAXON	NCBITaxon:7159	anthropogenic habitat	ENVO	ENVO:00002031	Data collection	10766_Aedes aegypti
PubMed, ISI Web of Science and ProMED searches	literature search			Aedes aegypti	NCBITAXON	NCBITaxon:7159	anthropogenic habitat	ENVO	ENVO:00002031	Data collection	10770_Aedes aegypti
PubMed, ISI Web of Science and ProMED searches	literature search			Aedes aegypti	NCBITAXON	NCBITaxon:7159	anthropogenic habitat	ENVO	ENVO:00002031	Data collection	10771_Aedes aegypti
PubMed, ISI Web of Science and ProMED searches	literature search			Aedes aegypti	NCBITAXON	NCBITaxon:7159	anthropogenic habitat	ENVO	ENVO:00002031	Data collection	10772_Aedes aegypti
PubMed, ISI Web of Science and ProMED searches	literature search			Aedes aegypti	NCBITAXON	NCBITaxon:7159	anthropogenic habitat	ENVO	ENVO:00002031	Data collection	10773_Aedes aegypti
PubMed, ISI Web of Science and ProMED searches	literature search			Aedes aegypti	NCBITAXON	NCBITaxon:7159	anthropogenic habitat	ENVO	ENVO:00002031	Data collection	10776_Aedes aegypti
PubMed, ISI Web of Science and ProMED searches	literature search			Aedes aegypti	NCBITAXON	NCBITaxon:7159	anthropogenic habitat	ENVO	ENVO:00002031	Data collection	10778_Aedes aegypti
PubMed, ISI Web of Science and ProMED searches	literature search			Aedes aegypti	NCBITAXON	NCBITaxon:7159	anthropogenic habitat	ENVO	ENVO:00002031	Data collection	10780_Aedes aegypti
PubMed, ISI Web of Science and ProMED searches	literature search			Aedes aegypti	NCBITAXON	NCBITaxon:7159	anthropogenic habitat	ENVO	ENVO:00002031	Data collection	10782_Aedes aegypti
PubMed, ISI Web of Science and ProMED searches	literature search			Aedes aegypti	NCBITAXON	NCBITaxon:7159	anthropogenic habitat	ENVO	ENVO:00002031	Data collection	10783_Aedes aegypti
PubMed, ISI Web of Science and ProMED searches	literature search			Aedes aegypti	NCBITAXON	NCBITaxon:7159	anthropogenic habitat	ENVO	ENVO:00002031	Data collection	10787_Aedes aegypti
PubMed, ISI Web of Science and ProMED searches	literature search			Aedes aegypti	NCBITAXON	NCBITaxon:7159	anthropogenic habitat	ENVO	ENVO:00002031	Data collection	10788_Aedes aegypti
PubMed, ISI Web of Science and ProMED searches	literature search			Aedes aegypti	NCBITAXON	NCBITaxon:7159	anthropogenic habitat	ENVO	ENVO:00002031	Data collection	10789_Aedes aegypti
PubMed, ISI Web of Science and ProMED searches	literature search			Aedes aegypti	NCBITAXON	NCBITaxon:7159	anthropogenic habitat	ENVO	ENVO:00002031	Data collection	10791_Aedes aegypti
PubMed, ISI Web of Science and ProMED searches	literature search			Aedes aegypti	NCBITAXON	NCBITaxon:7159	anthropogenic habitat	ENVO	ENVO:00002031	Data collection	10793_Aedes aegypti
PubMed, ISI Web of Science and ProMED searches	literature search			Aedes aegypti	NCBITAXON	NCBITaxon:7159	anthropogenic habitat	ENVO	ENVO:00002031	Data collection	10796_Aedes aegypti
PubMed, ISI Web of Science and ProMED searches	literature search			Aedes aegypti	NCBITAXON	NCBITaxon:7159	anthropogenic habitat	ENVO	ENVO:00002031	Data collection	10798_Aedes aegypti
PubMed, ISI Web of Science and ProMED searches	literature search			Aedes aegypti	NCBITAXON	NCBITaxon:7159	anthropogenic habitat	ENVO	ENVO:00002031	Data collection	10799_Aedes aegypti
PubMed, ISI Web of Science and ProMED searches	literature search			Aedes aegypti	NCBITAXON	NCBITaxon:7159	anthropogenic habitat	ENVO	ENVO:00002031	Data collection	10800_Aedes aegypti
PubMed, ISI Web of Science and ProMED searches	literature search			Aedes aegypti	NCBITAXON	NCBITaxon:7159	anthropogenic habitat	ENVO	ENVO:00002031	Data collection	10801_Aedes aegypti
PubMed, ISI Web of Science and ProMED searches	literature search			Aedes aegypti	NCBITAXON	NCBITaxon:7159	anthropogenic habitat	ENVO	ENVO:00002031	Data collection	10802_Aedes aegypti
PubMed, ISI Web of Science and ProMED searches	literature search			Aedes aegypti	NCBITAXON	NCBITaxon:7159	anthropogenic habitat	ENVO	ENVO:00002031	Data collection	10808_Aedes aegypti
PubMed, ISI Web of Science and ProMED searches	literature search			Aedes aegypti	NCBITAXON	NCBITaxon:7159	anthropogenic habitat	ENVO	ENVO:00002031	Data collection	10811_Aedes aegypti
PubMed, ISI Web of Science and ProMED searches	literature search			Aedes aegypti	NCBITAXON	NCBITaxon:7159	anthropogenic habitat	ENVO	ENVO:00002031	Data collection	10813_Aedes aegypti
PubMed, ISI Web of Science and ProMED searches	literature search			Aedes aegypti	NCBITAXON	NCBITaxon:7159	anthropogenic habitat	ENVO	ENVO:00002031	Data collection	10816_Aedes aegypti
PubMed, ISI Web of Science and ProMED searches	literature search			Aedes aegypti	NCBITAXON	NCBITaxon:7159	anthropogenic habitat	ENVO	ENVO:00002031	Data collection	10817_Aedes aegypti
PubMed, ISI Web of Science and ProMED searches	literature search			Aedes aegypti	NCBITAXON	NCBITaxon:7159	anthropogenic habitat	ENVO	ENVO:00002031	Data collection	10819_Aedes aegypti
PubMed, ISI Web of Science and ProMED searches	literature search			Aedes aegypti	NCBITAXON	NCBITaxon:7159	anthropogenic habitat	ENVO	ENVO:00002031	Data collection	10820_Aedes aegypti
PubMed, ISI Web of Science and ProMED searches	literature search			Aedes aegypti	NCBITAXON	NCBITaxon:7159	anthropogenic habitat	ENVO	ENVO:00002031	Data collection	10822_Aedes aegypti
PubMed, ISI Web of Science and ProMED searches	literature search			Aedes aegypti	NCBITAXON	NCBITaxon:7159	anthropogenic habitat	ENVO	ENVO:00002031	Data collection	10825_Aedes aegypti
PubMed, ISI Web of Science and ProMED searches	literature search			Aedes aegypti	NCBITAXON	NCBITaxon:7159	anthropogenic habitat	ENVO	ENVO:00002031	Data collection	10826_Aedes aegypti
PubMed, ISI Web of Science and ProMED searches	literature search			Aedes aegypti	NCBITAXON	NCBITaxon:7159	anthropogenic habitat	ENVO	ENVO:00002031	Data collection	10827_Aedes aegypti
PubMed, ISI Web of Science and ProMED searches	literature search			Aedes aegypti	NCBITAXON	NCBITaxon:7159	anthropogenic habitat	ENVO	ENVO:00002031	Data collection	10828_Aedes aegypti
PubMed, ISI Web of Science and ProMED searches	literature search			Aedes aegypti	NCBITAXON	NCBITaxon:7159	anthropogenic habitat	ENVO	ENVO:00002031	Data collection	10836_Aedes aegypti
PubMed, ISI Web of Science and ProMED searches	literature search			Aedes aegypti	NCBITAXON	NCBITaxon:7159	anthropogenic habitat	ENVO	ENVO:00002031	Data collection	10840_Aedes aegypti
PubMed, ISI Web of Science and ProMED searches	literature search			Aedes aegypti	NCBITAXON	NCBITaxon:7159	anthropogenic habitat	ENVO	ENVO:00002031	Data collection	10845_Aedes aegypti
PubMed, ISI Web of Science and ProMED searches	literature search			Aedes aegypti	NCBITAXON	NCBITaxon:7159	anthropogenic habitat	ENVO	ENVO:00002031	Data collection	10850_Aedes aegypti
PubMed, ISI Web of Science and ProMED searches	literature search			Aedes aegypti	NCBITAXON	NCBITaxon:7159	anthropogenic habitat	ENVO	ENVO:00002031	Data collection	10851_Aedes aegypti
PubMed, ISI Web of Science and ProMED searches	literature search			Aedes aegypti	NCBITAXON	NCBITaxon:7159	anthropogenic habitat	ENVO	ENVO:00002031	Data collection	10857_Aedes aegypti
PubMed, ISI Web of Science and ProMED searches	literature search			Aedes aegypti	NCBITAXON	NCBITaxon:7159	anthropogenic habitat	ENVO	ENVO:00002031	Data collection	10861_Aedes aegypti
PubMed, ISI Web of Science and ProMED searches	literature search			Aedes aegypti	NCBITAXON	NCBITaxon:7159	anthropogenic habitat	ENVO	ENVO:00002031	Data collection	10863_Aedes aegypti
PubMed, ISI Web of Science and ProMED searches	literature search			Aedes aegypti	NCBITAXON	NCBITaxon:7159	anthropogenic habitat	ENVO	ENVO:00002031	Data collection	10871_Aedes aegypti
PubMed, ISI Web of Science and ProMED searches	literature search			Aedes aegypti	NCBITAXON	NCBITaxon:7159	anthropogenic habitat	ENVO	ENVO:00002031	Data collection	10872_Aedes aegypti
PubMed, ISI Web of Science and ProMED searches	literature search			Aedes aegypti	NCBITAXON	NCBITaxon:7159	anthropogenic habitat	ENVO	ENVO:00002031	Data collection	10878_Aedes aegypti
PubMed, ISI Web of Science and ProMED searches	literature search			Aedes aegypti	NCBITAXON	NCBITaxon:7159	anthropogenic habitat	ENVO	ENVO:00002031	Data collection	10886_Aedes aegypti
PubMed, ISI Web of Science and ProMED searches	literature search			Aedes aegypti	NCBITAXON	NCBITaxon:7159	anthropogenic habitat	ENVO	ENVO:00002031	Data collection	10888_Aedes aegypti
PubMed, ISI Web of Science and ProMED searches	literature search			Aedes aegypti	NCBITAXON	NCBITaxon:7159	anthropogenic habitat	ENVO	ENVO:00002031	Data collection	10893_Aedes aegypti
PubMed, ISI Web of Science and ProMED searches	literature search			Aedes aegypti	NCBITAXON	NCBITaxon:7159	anthropogenic habitat	ENVO	ENVO:00002031	Data collection	10894_Aedes aegypti
PubMed, ISI Web of Science and ProMED searches	literature search			Aedes aegypti	NCBITAXON	NCBITaxon:7159	anthropogenic habitat	ENVO	ENVO:00002031	Data collection	10896_Aedes aegypti
PubMed, ISI Web of Science and ProMED searches	literature search			Aedes aegypti	NCBITAXON	NCBITaxon:7159	anthropogenic habitat	ENVO	ENVO:00002031	Data collection	10901_Aedes aegypti
PubMed, ISI Web of Science and ProMED searches	literature search			Aedes aegypti	NCBITAXON	NCBITaxon:7159	anthropogenic habitat	ENVO	ENVO:00002031	Data collection	10910_Aedes aegypti
PubMed, ISI Web of Science and ProMED searches	literature search			Aedes aegypti	NCBITAXON	NCBITaxon:7159	anthropogenic habitat	ENVO	ENVO:00002031	Data collection	10911_Aedes aegypti
PubMed, ISI Web of Science and ProMED searches	literature search			Aedes aegypti	NCBITAXON	NCBITaxon:7159	anthropogenic habitat	ENVO	ENVO:00002031	Data collection	10914_Aedes aegypti
PubMed, ISI Web of Science and ProMED searches	literature search			Aedes aegypti	NCBITAXON	NCBITaxon:7159	anthropogenic habitat	ENVO	ENVO:00002031	Data collection	10915_Aedes aegypti
PubMed, ISI Web of Science and ProMED searches	literature search			Aedes aegypti	NCBITAXON	NCBITaxon:7159	anthropogenic habitat	ENVO	ENVO:00002031	Data collection	10916_Aedes aegypti
PubMed, ISI Web of Science and ProMED searches	literature search			Aedes aegypti	NCBITAXON	NCBITaxon:7159	anthropogenic habitat	ENVO	ENVO:00002031	Data collection	10917_Aedes aegypti
PubMed, ISI Web of Science and ProMED searches	literature search			Aedes aegypti	NCBITAXON	NCBITaxon:7159	anthropogenic habitat	ENVO	ENVO:00002031	Data collection	10918_Aedes aegypti
PubMed, ISI Web of Science and ProMED searches	literature search			Aedes aegypti	NCBITAXON	NCBITaxon:7159	anthropogenic habitat	ENVO	ENVO:00002031	Data collection	10924_Aedes aegypti
PubMed, ISI Web of Science and ProMED searches	literature search			Aedes aegypti	NCBITAXON	NCBITaxon:7159	anthropogenic habitat	ENVO	ENVO:00002031	Data collection	10939_Aedes aegypti
PubMed, ISI Web of Science and ProMED searches	literature search			Aedes aegypti	NCBITAXON	NCBITaxon:7159	anthropogenic habitat	ENVO	ENVO:00002031	Data collection	10951_Aedes aegypti
PubMed, ISI Web of Science and ProMED searches	literature search			Aedes aegypti	NCBITAXON	NCBITaxon:7159	anthropogenic habitat	ENVO	ENVO:00002031	Data collection	10953_Aedes aegypti
PubMed, ISI Web of Science and ProMED searches	literature search			Aedes aegypti	NCBITAXON	NCBITaxon:7159	anthropogenic habitat	ENVO	ENVO:00002031	Data collection	10956_Aedes aegypti
PubMed, ISI Web of Science and ProMED searches	literature search			Aedes aegypti	NCBITAXON	NCBITaxon:7159	anthropogenic habitat	ENVO	ENVO:00002031	Data collection	10957_Aedes aegypti
PubMed, ISI Web of Science and ProMED searches	literature search			Aedes aegypti	NCBITAXON	NCBITaxon:7159	anthropogenic habitat	ENVO	ENVO:00002031	Data collection	10960_Aedes aegypti
PubMed, ISI Web of Science and ProMED searches	literature search			Aedes aegypti	NCBITAXON	NCBITaxon:7159	anthropogenic habitat	ENVO	ENVO:00002031	Data collection	10967_Aedes aegypti
PubMed, ISI Web of Science and ProMED searches	literature search			Aedes aegypti	NCBITAXON	NCBITaxon:7159	anthropogenic habitat	ENVO	ENVO:00002031	Data collection	10969_Aedes aegypti
PubMed, ISI Web of Science and ProMED searches	literature search			Aedes aegypti	NCBITAXON	NCBITaxon:7159	anthropogenic habitat	ENVO	ENVO:00002031	Data collection	10976_Aedes aegypti
PubMed, ISI Web of Science and ProMED searches	literature search			Aedes aegypti	NCBITAXON	NCBITaxon:7159	anthropogenic habitat	ENVO	ENVO:00002031	Data collection	10978_Aedes aegypti
PubMed, ISI Web of Science and ProMED searches	literature search			Aedes aegypti	NCBITAXON	NCBITaxon:7159	anthropogenic habitat	ENVO	ENVO:00002031	Data collection	10982_Aedes aegypti
PubMed, ISI Web of Science and ProMED searches	literature search			Aedes aegypti	NCBITAXON	NCBITaxon:7159	anthropogenic habitat	ENVO	ENVO:00002031	Data collection	10984_Aedes aegypti
PubMed, ISI Web of Science and ProMED searches	literature search			Aedes aegypti	NCBITAXON	NCBITaxon:7159	anthropogenic habitat	ENVO	ENVO:00002031	Data collection	10986_Aedes aegypti
PubMed, ISI Web of Science and ProMED searches	literature search			Aedes aegypti	NCBITAXON	NCBITaxon:7159	anthropogenic habitat	ENVO	ENVO:00002031	Data collection	10990_Aedes aegypti
PubMed, ISI Web of Science and ProMED searches	literature search			Aedes aegypti	NCBITAXON	NCBITaxon:7159	anthropogenic habitat	ENVO	ENVO:00002031	Data collection	10993_Aedes aegypti
PubMed, ISI Web of Science and ProMED searches	literature search			Aedes aegypti	NCBITAXON	NCBITaxon:7159	anthropogenic habitat	ENVO	ENVO:00002031	Data collection	10997_Aedes aegypti
PubMed, ISI Web of Science and ProMED searches	literature search			Aedes aegypti	NCBITAXON	NCBITaxon:7159	anthropogenic habitat	ENVO	ENVO:00002031	Data collection	10998_Aedes aegypti
PubMed, ISI Web of Science and ProMED searches	literature search			Aedes aegypti	NCBITAXON	NCBITaxon:7159	anthropogenic habitat	ENVO	ENVO:00002031	Data collection	10999_Aedes aegypti
PubMed, ISI Web of Science and ProMED searches	literature search			Aedes aegypti	NCBITAXON	NCBITaxon:7159	anthropogenic habitat	ENVO	ENVO:00002031	Data collection	11002_Aedes aegypti
PubMed, ISI Web of Science and ProMED searches	literature search			Aedes aegypti	NCBITAXON	NCBITaxon:7159	anthropogenic habitat	ENVO	ENVO:00002031	Data collection	11003_Aedes aegypti
PubMed, ISI Web of Science and ProMED searches	literature search			Aedes aegypti	NCBITAXON	NCBITaxon:7159	anthropogenic habitat	ENVO	ENVO:00002031	Data collection	11005_Aedes aegypti
PubMed, ISI Web of Science and ProMED searches	literature search			Aedes aegypti	NCBITAXON	NCBITaxon:7159	anthropogenic habitat	ENVO	ENVO:00002031	Data collection	11006_Aedes aegypti
PubMed, ISI Web of Science and ProMED searches	literature search			Aedes aegypti	NCBITAXON	NCBITaxon:7159	anthropogenic habitat	ENVO	ENVO:00002031	Data collection	11007_Aedes aegypti
PubMed, ISI Web of Science and ProMED searches	literature search			Aedes aegypti	NCBITAXON	NCBITaxon:7159	anthropogenic habitat	ENVO	ENVO:00002031	Data collection	11010_Aedes aegypti
PubMed, ISI Web of Science and ProMED searches	literature search			Aedes aegypti	NCBITAXON	NCBITaxon:7159	anthropogenic habitat	ENVO	ENVO:00002031	Data collection	11011_Aedes aegypti
PubMed, ISI Web of Science and ProMED searches	literature search			Aedes aegypti	NCBITAXON	NCBITaxon:7159	anthropogenic habitat	ENVO	ENVO:00002031	Data collection	11014_Aedes aegypti
PubMed, ISI Web of Science and ProMED searches	literature search			Aedes aegypti	NCBITAXON	NCBITaxon:7159	anthropogenic habitat	ENVO	ENVO:00002031	Data collection	11015_Aedes aegypti
PubMed, ISI Web of Science and ProMED searches	literature search			Aedes aegypti	NCBITAXON	NCBITaxon:7159	anthropogenic habitat	ENVO	ENVO:00002031	Data collection	11016_Aedes aegypti
PubMed, ISI Web of Science and ProMED searches	literature search			Aedes aegypti	NCBITAXON	NCBITaxon:7159	anthropogenic habitat	ENVO	ENVO:00002031	Data collection	11017_Aedes aegypti
PubMed, ISI Web of Science and ProMED searches	literature search			Aedes aegypti	NCBITAXON	NCBITaxon:7159	anthropogenic habitat	ENVO	ENVO:00002031	Data collection	11018_Aedes aegypti
PubMed, ISI Web of Science and ProMED searches	literature search			Aedes aegypti	NCBITAXON	NCBITaxon:7159	anthropogenic habitat	ENVO	ENVO:00002031	Data collection	11019_Aedes aegypti
PubMed, ISI Web of Science and ProMED searches	literature search			Aedes aegypti	NCBITAXON	NCBITaxon:7159	anthropogenic habitat	ENVO	ENVO:00002031	Data collection	11021_Aedes aegypti
PubMed, ISI Web of Science and ProMED searches	literature search			Aedes aegypti	NCBITAXON	NCBITaxon:7159	anthropogenic habitat	ENVO	ENVO:00002031	Data collection	11038_Aedes aegypti
PubMed, ISI Web of Science and ProMED searches	literature search			Aedes aegypti	NCBITAXON	NCBITaxon:7159	anthropogenic habitat	ENVO	ENVO:00002031	Data collection	11040_Aedes aegypti
PubMed, ISI Web of Science and ProMED searches	literature search			Aedes aegypti	NCBITAXON	NCBITaxon:7159	anthropogenic habitat	ENVO	ENVO:00002031	Data collection	11041_Aedes aegypti
PubMed, ISI Web of Science and ProMED searches	literature search			Aedes aegypti	NCBITAXON	NCBITaxon:7159	anthropogenic habitat	ENVO	ENVO:00002031	Data collection	11044_Aedes aegypti
PubMed, ISI Web of Science and ProMED searches	literature search			Aedes aegypti	NCBITAXON	NCBITaxon:7159	anthropogenic habitat	ENVO	ENVO:00002031	Data collection	11049_Aedes aegypti
PubMed, ISI Web of Science and ProMED searches	literature search			Aedes aegypti	NCBITAXON	NCBITaxon:7159	anthropogenic habitat	ENVO	ENVO:00002031	Data collection	11050_Aedes aegypti
PubMed, ISI Web of Science and ProMED searches	literature search			Aedes aegypti	NCBITAXON	NCBITaxon:7159	anthropogenic habitat	ENVO	ENVO:00002031	Data collection	11060_Aedes aegypti
PubMed, ISI Web of Science and ProMED searches	literature search			Aedes aegypti	NCBITAXON	NCBITaxon:7159	anthropogenic habitat	ENVO	ENVO:00002031	Data collection	11062_Aedes aegypti
PubMed, ISI Web of Science and ProMED searches	literature search			Aedes aegypti	NCBITAXON	NCBITaxon:7159	anthropogenic habitat	ENVO	ENVO:00002031	Data collection	11067_Aedes aegypti
PubMed, ISI Web of Science and ProMED searches	literature search			Aedes aegypti	NCBITAXON	NCBITaxon:7159	anthropogenic habitat	ENVO	ENVO:00002031	Data collection	11102_Aedes aegypti
PubMed, ISI Web of Science and ProMED searches	literature search			Aedes aegypti	NCBITAXON	NCBITaxon:7159	anthropogenic habitat	ENVO	ENVO:00002031	Data collection	11107_Aedes aegypti
PubMed, ISI Web of Science and ProMED searches	literature search			Aedes aegypti	NCBITAXON	NCBITaxon:7159	anthropogenic habitat	ENVO	ENVO:00002031	Data collection	11118_Aedes aegypti
PubMed, ISI Web of Science and ProMED searches	literature search			Aedes aegypti	NCBITAXON	NCBITaxon:7159	anthropogenic habitat	ENVO	ENVO:00002031	Data collection	11119_Aedes aegypti
PubMed, ISI Web of Science and ProMED searches	literature search			Aedes aegypti	NCBITAXON	NCBITaxon:7159	anthropogenic habitat	ENVO	ENVO:00002031	Data collection	11121_Aedes aegypti
PubMed, ISI Web of Science and ProMED searches	literature search			Aedes aegypti	NCBITAXON	NCBITaxon:7159	anthropogenic habitat	ENVO	ENVO:00002031	Data collection	11123_Aedes aegypti
PubMed, ISI Web of Science and ProMED searches	literature search			Aedes aegypti	NCBITAXON	NCBITaxon:7159	anthropogenic habitat	ENVO	ENVO:00002031	Data collection	11124_Aedes aegypti
PubMed, ISI Web of Science and ProMED searches	literature search			Aedes aegypti	NCBITAXON	NCBITaxon:7159	anthropogenic habitat	ENVO	ENVO:00002031	Data collection	11127_Aedes aegypti
PubMed, ISI Web of Science and ProMED searches	literature search			Aedes aegypti	NCBITAXON	NCBITaxon:7159	anthropogenic habitat	ENVO	ENVO:00002031	Data collection	11129_Aedes aegypti
PubMed, ISI Web of Science and ProMED searches	literature search			Aedes aegypti	NCBITAXON	NCBITaxon:7159	anthropogenic habitat	ENVO	ENVO:00002031	Data collection	11138_Aedes aegypti
PubMed, ISI Web of Science and ProMED searches	literature search			Aedes aegypti	NCBITAXON	NCBITaxon:7159	anthropogenic habitat	ENVO	ENVO:00002031	Data collection	11142_Aedes aegypti
PubMed, ISI Web of Science and ProMED searches	literature search			Aedes aegypti	NCBITAXON	NCBITaxon:7159	anthropogenic habitat	ENVO	ENVO:00002031	Data collection	11147_Aedes aegypti
PubMed, ISI Web of Science and ProMED searches	literature search			Aedes aegypti	NCBITAXON	NCBITaxon:7159	anthropogenic habitat	ENVO	ENVO:00002031	Data collection	11151_Aedes aegypti
PubMed, ISI Web of Science and ProMED searches	literature search			Aedes aegypti	NCBITAXON	NCBITaxon:7159	anthropogenic habitat	ENVO	ENVO:00002031	Data collection	11152_Aedes aegypti
PubMed, ISI Web of Science and ProMED searches	literature search			Aedes aegypti	NCBITAXON	NCBITaxon:7159	anthropogenic habitat	ENVO	ENVO:00002031	Data collection	11153_Aedes aegypti
PubMed, ISI Web of Science and ProMED searches	literature search			Aedes aegypti	NCBITAXON	NCBITaxon:7159	anthropogenic habitat	ENVO	ENVO:00002031	Data collection	11154_Aedes aegypti
PubMed, ISI Web of Science and ProMED searches	literature search			Aedes aegypti	NCBITAXON	NCBITaxon:7159	anthropogenic habitat	ENVO	ENVO:00002031	Data collection	11155_Aedes aegypti
PubMed, ISI Web of Science and ProMED searches	literature search			Aedes aegypti	NCBITAXON	NCBITaxon:7159	anthropogenic habitat	ENVO	ENVO:00002031	Data collection	11156_Aedes aegypti
PubMed, ISI Web of Science and ProMED searches	literature search			Aedes aegypti	NCBITAXON	NCBITaxon:7159	anthropogenic habitat	ENVO	ENVO:00002031	Data collection	11157_Aedes aegypti
PubMed, ISI Web of Science and ProMED searches	literature search			Aedes aegypti	NCBITAXON	NCBITaxon:7159	anthropogenic habitat	ENVO	ENVO:00002031	Data collection	11158_Aedes aegypti
PubMed, ISI Web of Science and ProMED searches	literature search			Aedes aegypti	NCBITAXON	NCBITaxon:7159	anthropogenic habitat	ENVO	ENVO:00002031	Data collection	11161_Aedes aegypti
PubMed, ISI Web of Science and ProMED searches	literature search			Aedes aegypti	NCBITAXON	NCBITaxon:7159	anthropogenic habitat	ENVO	ENVO:00002031	Data collection	11162_Aedes aegypti
PubMed, ISI Web of Science and ProMED searches	literature search			Aedes aegypti	NCBITAXON	NCBITaxon:7159	anthropogenic habitat	ENVO	ENVO:00002031	Data collection	11166_Aedes aegypti
PubMed, ISI Web of Science and ProMED searches	literature search			Aedes aegypti	NCBITAXON	NCBITaxon:7159	anthropogenic habitat	ENVO	ENVO:00002031	Data collection	11176_Aedes aegypti
PubMed, ISI Web of Science and ProMED searches	literature search			Aedes aegypti	NCBITAXON	NCBITaxon:7159	anthropogenic habitat	ENVO	ENVO:00002031	Data collection	11183_Aedes aegypti
PubMed, ISI Web of Science and ProMED searches	literature search			Aedes aegypti	NCBITAXON	NCBITaxon:7159	anthropogenic habitat	ENVO	ENVO:00002031	Data collection	11189_Aedes aegypti
PubMed, ISI Web of Science and ProMED searches	literature search			Aedes aegypti	NCBITAXON	NCBITaxon:7159	anthropogenic habitat	ENVO	ENVO:00002031	Data collection	11191_Aedes aegypti
PubMed, ISI Web of Science and ProMED searches	literature search			Aedes aegypti	NCBITAXON	NCBITaxon:7159	anthropogenic habitat	ENVO	ENVO:00002031	Data collection	11193_Aedes aegypti
PubMed, ISI Web of Science and ProMED searches	literature search			Aedes aegypti	NCBITAXON	NCBITaxon:7159	anthropogenic habitat	ENVO	ENVO:00002031	Data collection	11201_Aedes aegypti
PubMed, ISI Web of Science and ProMED searches	literature search			Aedes aegypti	NCBITAXON	NCBITaxon:7159	anthropogenic habitat	ENVO	ENVO:00002031	Data collection	11202_Aedes aegypti
PubMed, ISI Web of Science and ProMED searches	literature search			Aedes aegypti	NCBITAXON	NCBITaxon:7159	anthropogenic habitat	ENVO	ENVO:00002031	Data collection	11203_Aedes aegypti
PubMed, ISI Web of Science and ProMED searches	literature search			Aedes aegypti	NCBITAXON	NCBITaxon:7159	anthropogenic habitat	ENVO	ENVO:00002031	Data collection	11204_Aedes aegypti
PubMed, ISI Web of Science and ProMED searches	literature search			Aedes aegypti	NCBITAXON	NCBITaxon:7159	anthropogenic habitat	ENVO	ENVO:00002031	Data collection	11211_Aedes aegypti
PubMed, ISI Web of Science and ProMED searches	literature search			Aedes aegypti	NCBITAXON	NCBITaxon:7159	anthropogenic habitat	ENVO	ENVO:00002031	Data collection	11212_Aedes aegypti
PubMed, ISI Web of Science and ProMED searches	literature search			Aedes aegypti	NCBITAXON	NCBITaxon:7159	anthropogenic habitat	ENVO	ENVO:00002031	Data collection	11213_Aedes aegypti
PubMed, ISI Web of Science and ProMED searches	literature search			Aedes aegypti	NCBITAXON	NCBITaxon:7159	anthropogenic habitat	ENVO	ENVO:00002031	Data collection	11229_Aedes aegypti
PubMed, ISI Web of Science and ProMED searches	literature search			Aedes aegypti	NCBITAXON	NCBITaxon:7159	anthropogenic habitat	ENVO	ENVO:00002031	Data collection	11234_Aedes aegypti
PubMed, ISI Web of Science and ProMED searches	literature search			Aedes aegypti	NCBITAXON	NCBITaxon:7159	anthropogenic habitat	ENVO	ENVO:00002031	Data collection	11235_Aedes aegypti
PubMed, ISI Web of Science and ProMED searches	literature search			Aedes aegypti	NCBITAXON	NCBITaxon:7159	anthropogenic habitat	ENVO	ENVO:00002031	Data collection	11236_Aedes aegypti
PubMed, ISI Web of Science and ProMED searches	literature search			Aedes aegypti	NCBITAXON	NCBITaxon:7159	anthropogenic habitat	ENVO	ENVO:00002031	Data collection	11237_Aedes aegypti
PubMed, ISI Web of Science and ProMED searches	literature search			Aedes aegypti	NCBITAXON	NCBITaxon:7159	anthropogenic habitat	ENVO	ENVO:00002031	Data collection	11239_Aedes aegypti
PubMed, ISI Web of Science and ProMED searches	literature search			Aedes aegypti	NCBITAXON	NCBITaxon:7159	anthropogenic habitat	ENVO	ENVO:00002031	Data collection	11241_Aedes aegypti
PubMed, ISI Web of Science and ProMED searches	literature search			Aedes aegypti	NCBITAXON	NCBITaxon:7159	anthropogenic habitat	ENVO	ENVO:00002031	Data collection	11242_Aedes aegypti
PubMed, ISI Web of Science and ProMED searches	literature search			Aedes aegypti	NCBITAXON	NCBITaxon:7159	anthropogenic habitat	ENVO	ENVO:00002031	Data collection	11245_Aedes aegypti
PubMed, ISI Web of Science and ProMED searches	literature search			Aedes aegypti	NCBITAXON	NCBITaxon:7159	anthropogenic habitat	ENVO	ENVO:00002031	Data collection	11247_Aedes aegypti
PubMed, ISI Web of Science and ProMED searches	literature search			Aedes aegypti	NCBITAXON	NCBITaxon:7159	anthropogenic habitat	ENVO	ENVO:00002031	Data collection	11250_Aedes aegypti
PubMed, ISI Web of Science and ProMED searches	literature search			Aedes aegypti	NCBITAXON	NCBITaxon:7159	anthropogenic habitat	ENVO	ENVO:00002031	Data collection	11252_Aedes aegypti
PubMed, ISI Web of Science and ProMED searches	literature search			Aedes aegypti	NCBITAXON	NCBITaxon:7159	anthropogenic habitat	ENVO	ENVO:00002031	Data collection	11253_Aedes aegypti
PubMed, ISI Web of Science and ProMED searches	literature search			Aedes aegypti	NCBITAXON	NCBITaxon:7159	anthropogenic habitat	ENVO	ENVO:00002031	Data collection	11255_Aedes aegypti
PubMed, ISI Web of Science and ProMED searches	literature search			Aedes aegypti	NCBITAXON	NCBITaxon:7159	anthropogenic habitat	ENVO	ENVO:00002031	Data collection	11259_Aedes aegypti
PubMed, ISI Web of Science and ProMED searches	literature search			Aedes aegypti	NCBITAXON	NCBITaxon:7159	anthropogenic habitat	ENVO	ENVO:00002031	Data collection	11260_Aedes aegypti
PubMed, ISI Web of Science and ProMED searches	literature search			Aedes aegypti	NCBITAXON	NCBITaxon:7159	anthropogenic habitat	ENVO	ENVO:00002031	Data collection	11262_Aedes aegypti
PubMed, ISI Web of Science and ProMED searches	literature search			Aedes aegypti	NCBITAXON	NCBITaxon:7159	anthropogenic habitat	ENVO	ENVO:00002031	Data collection	11267_Aedes aegypti
PubMed, ISI Web of Science and ProMED searches	literature search			Aedes aegypti	NCBITAXON	NCBITaxon:7159	anthropogenic habitat	ENVO	ENVO:00002031	Data collection	11268_Aedes aegypti
PubMed, ISI Web of Science and ProMED searches	literature search			Aedes aegypti	NCBITAXON	NCBITaxon:7159	anthropogenic habitat	ENVO	ENVO:00002031	Data collection	11269_Aedes aegypti
PubMed, ISI Web of Science and ProMED searches	literature search			Aedes aegypti	NCBITAXON	NCBITaxon:7159	anthropogenic habitat	ENVO	ENVO:00002031	Data collection	11271_Aedes aegypti
PubMed, ISI Web of Science and ProMED searches	literature search			Aedes aegypti	NCBITAXON	NCBITaxon:7159	anthropogenic habitat	ENVO	ENVO:00002031	Data collection	11272_Aedes aegypti
PubMed, ISI Web of Science and ProMED searches	literature search			Aedes aegypti	NCBITAXON	NCBITaxon:7159	anthropogenic habitat	ENVO	ENVO:00002031	Data collection	11273_Aedes aegypti
PubMed, ISI Web of Science and ProMED searches	literature search			Aedes aegypti	NCBITAXON	NCBITaxon:7159	anthropogenic habitat	ENVO	ENVO:00002031	Data collection	11274_Aedes aegypti
PubMed, ISI Web of Science and ProMED searches	literature search			Aedes aegypti	NCBITAXON	NCBITaxon:7159	anthropogenic habitat	ENVO	ENVO:00002031	Data collection	11282_Aedes aegypti
PubMed, ISI Web of Science and ProMED searches	literature search			Aedes aegypti	NCBITAXON	NCBITaxon:7159	anthropogenic habitat	ENVO	ENVO:00002031	Data collection	11287_Aedes aegypti
PubMed, ISI Web of Science and ProMED searches	literature search			Aedes aegypti	NCBITAXON	NCBITaxon:7159	anthropogenic habitat	ENVO	ENVO:00002031	Data collection	11289_Aedes aegypti
PubMed, ISI Web of Science and ProMED searches	literature search			Aedes aegypti	NCBITAXON	NCBITaxon:7159	anthropogenic habitat	ENVO	ENVO:00002031	Data collection	11290_Aedes aegypti
PubMed, ISI Web of Science and ProMED searches	literature search			Aedes aegypti	NCBITAXON	NCBITaxon:7159	anthropogenic habitat	ENVO	ENVO:00002031	Data collection	11292_Aedes aegypti
PubMed, ISI Web of Science and ProMED searches	literature search			Aedes aegypti	NCBITAXON	NCBITaxon:7159	anthropogenic habitat	ENVO	ENVO:00002031	Data collection	11296_Aedes aegypti
PubMed, ISI Web of Science and ProMED searches	literature search			Aedes aegypti	NCBITAXON	NCBITaxon:7159	anthropogenic habitat	ENVO	ENVO:00002031	Data collection	11300_Aedes aegypti
PubMed, ISI Web of Science and ProMED searches	literature search			Aedes aegypti	NCBITAXON	NCBITaxon:7159	anthropogenic habitat	ENVO	ENVO:00002031	Data collection	11301_Aedes aegypti
PubMed, ISI Web of Science and ProMED searches	literature search			Aedes aegypti	NCBITAXON	NCBITaxon:7159	anthropogenic habitat	ENVO	ENVO:00002031	Data collection	11304_Aedes aegypti
PubMed, ISI Web of Science and ProMED searches	literature search			Aedes aegypti	NCBITAXON	NCBITaxon:7159	anthropogenic habitat	ENVO	ENVO:00002031	Data collection	11306_Aedes aegypti
PubMed, ISI Web of Science and ProMED searches	literature search			Aedes aegypti	NCBITAXON	NCBITaxon:7159	anthropogenic habitat	ENVO	ENVO:00002031	Data collection	11313_Aedes aegypti
PubMed, ISI Web of Science and ProMED searches	literature search			Aedes aegypti	NCBITAXON	NCBITaxon:7159	anthropogenic habitat	ENVO	ENVO:00002031	Data collection	11315_Aedes aegypti
PubMed, ISI Web of Science and ProMED searches	literature search			Aedes aegypti	NCBITAXON	NCBITaxon:7159	anthropogenic habitat	ENVO	ENVO:00002031	Data collection	11316_Aedes aegypti
PubMed, ISI Web of Science and ProMED searches	literature search			Aedes aegypti	NCBITAXON	NCBITaxon:7159	anthropogenic habitat	ENVO	ENVO:00002031	Data collection	11317_Aedes aegypti
PubMed, ISI Web of Science and ProMED searches	literature search			Aedes aegypti	NCBITAXON	NCBITaxon:7159	anthropogenic habitat	ENVO	ENVO:00002031	Data collection	11320_Aedes aegypti
PubMed, ISI Web of Science and ProMED searches	literature search			Aedes aegypti	NCBITAXON	NCBITaxon:7159	anthropogenic habitat	ENVO	ENVO:00002031	Data collection	11328_Aedes aegypti
PubMed, ISI Web of Science and ProMED searches	literature search			Aedes aegypti	NCBITAXON	NCBITaxon:7159	anthropogenic habitat	ENVO	ENVO:00002031	Data collection	11329_Aedes aegypti
PubMed, ISI Web of Science and ProMED searches	literature search			Aedes aegypti	NCBITAXON	NCBITaxon:7159	anthropogenic habitat	ENVO	ENVO:00002031	Data collection	11334_Aedes aegypti
PubMed, ISI Web of Science and ProMED searches	literature search			Aedes aegypti	NCBITAXON	NCBITaxon:7159	anthropogenic habitat	ENVO	ENVO:00002031	Data collection	11335_Aedes aegypti
PubMed, ISI Web of Science and ProMED searches	literature search			Aedes aegypti	NCBITAXON	NCBITaxon:7159	anthropogenic habitat	ENVO	ENVO:00002031	Data collection	11336_Aedes aegypti
PubMed, ISI Web of Science and ProMED searches	literature search			Aedes aegypti	NCBITAXON	NCBITaxon:7159	anthropogenic habitat	ENVO	ENVO:00002031	Data collection	11340_Aedes aegypti
PubMed, ISI Web of Science and ProMED searches	literature search			Aedes aegypti	NCBITAXON	NCBITaxon:7159	anthropogenic habitat	ENVO	ENVO:00002031	Data collection	11342_Aedes aegypti
PubMed, ISI Web of Science and ProMED searches	literature search			Aedes aegypti	NCBITAXON	NCBITaxon:7159	anthropogenic habitat	ENVO	ENVO:00002031	Data collection	11345_Aedes aegypti
PubMed, ISI Web of Science and ProMED searches	literature search			Aedes aegypti	NCBITAXON	NCBITaxon:7159	anthropogenic habitat	ENVO	ENVO:00002031	Data collection	11346_Aedes aegypti
PubMed, ISI Web of Science and ProMED searches	literature search			Aedes aegypti	NCBITAXON	NCBITaxon:7159	anthropogenic habitat	ENVO	ENVO:00002031	Data collection	11347_Aedes aegypti
PubMed, ISI Web of Science and ProMED searches	literature search			Aedes aegypti	NCBITAXON	NCBITaxon:7159	anthropogenic habitat	ENVO	ENVO:00002031	Data collection	11348_Aedes aegypti
PubMed, ISI Web of Science and ProMED searches	literature search			Aedes aegypti	NCBITAXON	NCBITaxon:7159	anthropogenic habitat	ENVO	ENVO:00002031	Data collection	11350_Aedes aegypti
PubMed, ISI Web of Science and ProMED searches	literature search			Aedes aegypti	NCBITAXON	NCBITaxon:7159	anthropogenic habitat	ENVO	ENVO:00002031	Data collection	11352_Aedes aegypti
PubMed, ISI Web of Science and ProMED searches	literature search			Aedes aegypti	NCBITAXON	NCBITaxon:7159	anthropogenic habitat	ENVO	ENVO:00002031	Data collection	11355_Aedes aegypti
PubMed, ISI Web of Science and ProMED searches	literature search			Aedes aegypti	NCBITAXON	NCBITaxon:7159	anthropogenic habitat	ENVO	ENVO:00002031	Data collection	11368_Aedes aegypti
PubMed, ISI Web of Science and ProMED searches	literature search			Aedes aegypti	NCBITAXON	NCBITaxon:7159	anthropogenic habitat	ENVO	ENVO:00002031	Data collection	11374_Aedes aegypti
PubMed, ISI Web of Science and ProMED searches	literature search			Aedes aegypti	NCBITAXON	NCBITaxon:7159	anthropogenic habitat	ENVO	ENVO:00002031	Data collection	11377_Aedes aegypti
PubMed, ISI Web of Science and ProMED searches	literature search			Aedes aegypti	NCBITAXON	NCBITaxon:7159	anthropogenic habitat	ENVO	ENVO:00002031	Data collection	11380_Aedes aegypti
PubMed, ISI Web of Science and ProMED searches	literature search			Aedes aegypti	NCBITAXON	NCBITaxon:7159	anthropogenic habitat	ENVO	ENVO:00002031	Data collection	11383_Aedes aegypti
PubMed, ISI Web of Science and ProMED searches	literature search			Aedes aegypti	NCBITAXON	NCBITaxon:7159	anthropogenic habitat	ENVO	ENVO:00002031	Data collection	11402_Aedes aegypti
PubMed, ISI Web of Science and ProMED searches	literature search			Aedes aegypti	NCBITAXON	NCBITaxon:7159	anthropogenic habitat	ENVO	ENVO:00002031	Data collection	11411_Aedes aegypti
PubMed, ISI Web of Science and ProMED searches	literature search			Aedes aegypti	NCBITAXON	NCBITaxon:7159	anthropogenic habitat	ENVO	ENVO:00002031	Data collection	11414_Aedes aegypti
PubMed, ISI Web of Science and ProMED searches	literature search			Aedes aegypti	NCBITAXON	NCBITaxon:7159	anthropogenic habitat	ENVO	ENVO:00002031	Data collection	11422_Aedes aegypti
PubMed, ISI Web of Science and ProMED searches	literature search			Aedes aegypti	NCBITAXON	NCBITaxon:7159	anthropogenic habitat	ENVO	ENVO:00002031	Data collection	11423_Aedes aegypti
PubMed, ISI Web of Science and ProMED searches	literature search			Aedes aegypti	NCBITAXON	NCBITaxon:7159	anthropogenic habitat	ENVO	ENVO:00002031	Data collection	11426_Aedes aegypti
PubMed, ISI Web of Science and ProMED searches	literature search			Aedes aegypti	NCBITAXON	NCBITaxon:7159	anthropogenic habitat	ENVO	ENVO:00002031	Data collection	11429_Aedes aegypti
PubMed, ISI Web of Science and ProMED searches	literature search			Aedes aegypti	NCBITAXON	NCBITaxon:7159	anthropogenic habitat	ENVO	ENVO:00002031	Data collection	11430_Aedes aegypti
PubMed, ISI Web of Science and ProMED searches	literature search			Aedes aegypti	NCBITAXON	NCBITaxon:7159	anthropogenic habitat	ENVO	ENVO:00002031	Data collection	11434_Aedes aegypti
PubMed, ISI Web of Science and ProMED searches	literature search			Aedes aegypti	NCBITAXON	NCBITaxon:7159	anthropogenic habitat	ENVO	ENVO:00002031	Data collection	11435_Aedes aegypti
PubMed, ISI Web of Science and ProMED searches	literature search			Aedes aegypti	NCBITAXON	NCBITaxon:7159	anthropogenic habitat	ENVO	ENVO:00002031	Data collection	11443_Aedes aegypti
PubMed, ISI Web of Science and ProMED searches	literature search			Aedes aegypti	NCBITAXON	NCBITaxon:7159	anthropogenic habitat	ENVO	ENVO:00002031	Data collection	11446_Aedes aegypti
PubMed, ISI Web of Science and ProMED searches	literature search			Aedes aegypti	NCBITAXON	NCBITaxon:7159	anthropogenic habitat	ENVO	ENVO:00002031	Data collection	11460_Aedes aegypti
PubMed, ISI Web of Science and ProMED searches	literature search			Aedes aegypti	NCBITAXON	NCBITaxon:7159	anthropogenic habitat	ENVO	ENVO:00002031	Data collection	11461_Aedes aegypti
PubMed, ISI Web of Science and ProMED searches	literature search			Aedes aegypti	NCBITAXON	NCBITaxon:7159	anthropogenic habitat	ENVO	ENVO:00002031	Data collection	11462_Aedes aegypti
PubMed, ISI Web of Science and ProMED searches	literature search			Aedes aegypti	NCBITAXON	NCBITaxon:7159	anthropogenic habitat	ENVO	ENVO:00002031	Data collection	11465_Aedes aegypti
PubMed, ISI Web of Science and ProMED searches	literature search			Aedes aegypti	NCBITAXON	NCBITaxon:7159	anthropogenic habitat	ENVO	ENVO:00002031	Data collection	11466_Aedes aegypti
PubMed, ISI Web of Science and ProMED searches	literature search			Aedes aegypti	NCBITAXON	NCBITaxon:7159	anthropogenic habitat	ENVO	ENVO:00002031	Data collection	11480_Aedes aegypti
PubMed, ISI Web of Science and ProMED searches	literature search			Aedes aegypti	NCBITAXON	NCBITaxon:7159	anthropogenic habitat	ENVO	ENVO:00002031	Data collection	11483_Aedes aegypti
PubMed, ISI Web of Science and ProMED searches	literature search			Aedes aegypti	NCBITAXON	NCBITaxon:7159	anthropogenic habitat	ENVO	ENVO:00002031	Data collection	11494_Aedes aegypti
PubMed, ISI Web of Science and ProMED searches	literature search			Aedes aegypti	NCBITAXON	NCBITaxon:7159	anthropogenic habitat	ENVO	ENVO:00002031	Data collection	11496_Aedes aegypti
PubMed, ISI Web of Science and ProMED searches	literature search			Aedes aegypti	NCBITAXON	NCBITaxon:7159	anthropogenic habitat	ENVO	ENVO:00002031	Data collection	11503_Aedes aegypti
PubMed, ISI Web of Science and ProMED searches	literature search			Aedes aegypti	NCBITAXON	NCBITaxon:7159	anthropogenic habitat	ENVO	ENVO:00002031	Data collection	11505_Aedes aegypti
PubMed, ISI Web of Science and ProMED searches	literature search			Aedes aegypti	NCBITAXON	NCBITaxon:7159	anthropogenic habitat	ENVO	ENVO:00002031	Data collection	11508_Aedes aegypti
PubMed, ISI Web of Science and ProMED searches	literature search			Aedes aegypti	NCBITAXON	NCBITaxon:7159	anthropogenic habitat	ENVO	ENVO:00002031	Data collection	11516_Aedes aegypti
PubMed, ISI Web of Science and ProMED searches	literature search			Aedes aegypti	NCBITAXON	NCBITaxon:7159	anthropogenic habitat	ENVO	ENVO:00002031	Data collection	11518_Aedes aegypti
PubMed, ISI Web of Science and ProMED searches	literature search			Aedes aegypti	NCBITAXON	NCBITaxon:7159	anthropogenic habitat	ENVO	ENVO:00002031	Data collection	11519_Aedes aegypti
PubMed, ISI Web of Science and ProMED searches	literature search			Aedes aegypti	NCBITAXON	NCBITaxon:7159	anthropogenic habitat	ENVO	ENVO:00002031	Data collection	11520_Aedes aegypti
PubMed, ISI Web of Science and ProMED searches	literature search			Aedes aegypti	NCBITAXON	NCBITaxon:7159	anthropogenic habitat	ENVO	ENVO:00002031	Data collection	11521_Aedes aegypti
PubMed, ISI Web of Science and ProMED searches	literature search			Aedes aegypti	NCBITAXON	NCBITaxon:7159	anthropogenic habitat	ENVO	ENVO:00002031	Data collection	11523_Aedes aegypti
PubMed, ISI Web of Science and ProMED searches	literature search			Aedes aegypti	NCBITAXON	NCBITaxon:7159	anthropogenic habitat	ENVO	ENVO:00002031	Data collection	11526_Aedes aegypti
PubMed, ISI Web of Science and ProMED searches	literature search			Aedes aegypti	NCBITAXON	NCBITaxon:7159	anthropogenic habitat	ENVO	ENVO:00002031	Data collection	11529_Aedes aegypti
PubMed, ISI Web of Science and ProMED searches	literature search			Aedes aegypti	NCBITAXON	NCBITaxon:7159	anthropogenic habitat	ENVO	ENVO:00002031	Data collection	11530_Aedes aegypti
PubMed, ISI Web of Science and ProMED searches	literature search			Aedes aegypti	NCBITAXON	NCBITaxon:7159	anthropogenic habitat	ENVO	ENVO:00002031	Data collection	11531_Aedes aegypti
PubMed, ISI Web of Science and ProMED searches	literature search			Aedes aegypti	NCBITAXON	NCBITaxon:7159	anthropogenic habitat	ENVO	ENVO:00002031	Data collection	11536_Aedes aegypti
PubMed, ISI Web of Science and ProMED searches	literature search			Aedes aegypti	NCBITAXON	NCBITaxon:7159	anthropogenic habitat	ENVO	ENVO:00002031	Data collection	11538_Aedes aegypti
PubMed, ISI Web of Science and ProMED searches	literature search			Aedes aegypti	NCBITAXON	NCBITaxon:7159	anthropogenic habitat	ENVO	ENVO:00002031	Data collection	11539_Aedes aegypti
PubMed, ISI Web of Science and ProMED searches	literature search			Aedes aegypti	NCBITAXON	NCBITaxon:7159	anthropogenic habitat	ENVO	ENVO:00002031	Data collection	11540_Aedes aegypti
PubMed, ISI Web of Science and ProMED searches	literature search			Aedes aegypti	NCBITAXON	NCBITaxon:7159	anthropogenic habitat	ENVO	ENVO:00002031	Data collection	11545_Aedes aegypti
PubMed, ISI Web of Science and ProMED searches	literature search			Aedes aegypti	NCBITAXON	NCBITaxon:7159	anthropogenic habitat	ENVO	ENVO:00002031	Data collection	11546_Aedes aegypti
PubMed, ISI Web of Science and ProMED searches	literature search			Aedes aegypti	NCBITAXON	NCBITaxon:7159	anthropogenic habitat	ENVO	ENVO:00002031	Data collection	11547_Aedes aegypti
PubMed, ISI Web of Science and ProMED searches	literature search			Aedes aegypti	NCBITAXON	NCBITaxon:7159	anthropogenic habitat	ENVO	ENVO:00002031	Data collection	11550_Aedes aegypti
PubMed, ISI Web of Science and ProMED searches	literature search			Aedes aegypti	NCBITAXON	NCBITaxon:7159	anthropogenic habitat	ENVO	ENVO:00002031	Data collection	11552_Aedes aegypti
PubMed, ISI Web of Science and ProMED searches	literature search			Aedes aegypti	NCBITAXON	NCBITaxon:7159	anthropogenic habitat	ENVO	ENVO:00002031	Data collection	11556_Aedes aegypti
PubMed, ISI Web of Science and ProMED searches	literature search			Aedes aegypti	NCBITAXON	NCBITaxon:7159	anthropogenic habitat	ENVO	ENVO:00002031	Data collection	11561_Aedes aegypti
PubMed, ISI Web of Science and ProMED searches	literature search			Aedes aegypti	NCBITAXON	NCBITaxon:7159	anthropogenic habitat	ENVO	ENVO:00002031	Data collection	11564_Aedes aegypti
PubMed, ISI Web of Science and ProMED searches	literature search			Aedes aegypti	NCBITAXON	NCBITaxon:7159	anthropogenic habitat	ENVO	ENVO:00002031	Data collection	11571_Aedes aegypti
PubMed, ISI Web of Science and ProMED searches	literature search			Aedes aegypti	NCBITAXON	NCBITaxon:7159	anthropogenic habitat	ENVO	ENVO:00002031	Data collection	11572_Aedes aegypti
PubMed, ISI Web of Science and ProMED searches	literature search			Aedes aegypti	NCBITAXON	NCBITaxon:7159	anthropogenic habitat	ENVO	ENVO:00002031	Data collection	11575_Aedes aegypti
PubMed, ISI Web of Science and ProMED searches	literature search			Aedes aegypti	NCBITAXON	NCBITaxon:7159	anthropogenic habitat	ENVO	ENVO:00002031	Data collection	11579_Aedes aegypti
PubMed, ISI Web of Science and ProMED searches	literature search			Aedes aegypti	NCBITAXON	NCBITaxon:7159	anthropogenic habitat	ENVO	ENVO:00002031	Data collection	11584_Aedes aegypti
PubMed, ISI Web of Science and ProMED searches	literature search			Aedes aegypti	NCBITAXON	NCBITaxon:7159	anthropogenic habitat	ENVO	ENVO:00002031	Data collection	11585_Aedes aegypti
PubMed, ISI Web of Science and ProMED searches	literature search			Aedes aegypti	NCBITAXON	NCBITaxon:7159	anthropogenic habitat	ENVO	ENVO:00002031	Data collection	11586_Aedes aegypti
PubMed, ISI Web of Science and ProMED searches	literature search			Aedes aegypti	NCBITAXON	NCBITaxon:7159	anthropogenic habitat	ENVO	ENVO:00002031	Data collection	11588_Aedes aegypti
PubMed, ISI Web of Science and ProMED searches	literature search			Aedes aegypti	NCBITAXON	NCBITaxon:7159	anthropogenic habitat	ENVO	ENVO:00002031	Data collection	11592_Aedes aegypti
PubMed, ISI Web of Science and ProMED searches	literature search			Aedes aegypti	NCBITAXON	NCBITaxon:7159	anthropogenic habitat	ENVO	ENVO:00002031	Data collection	11598_Aedes aegypti
PubMed, ISI Web of Science and ProMED searches	literature search			Aedes aegypti	NCBITAXON	NCBITaxon:7159	anthropogenic habitat	ENVO	ENVO:00002031	Data collection	11600_Aedes aegypti
PubMed, ISI Web of Science and ProMED searches	literature search			Aedes aegypti	NCBITAXON	NCBITaxon:7159	anthropogenic habitat	ENVO	ENVO:00002031	Data collection	11601_Aedes aegypti
PubMed, ISI Web of Science and ProMED searches	literature search			Aedes aegypti	NCBITAXON	NCBITaxon:7159	anthropogenic habitat	ENVO	ENVO:00002031	Data collection	11602_Aedes aegypti
PubMed, ISI Web of Science and ProMED searches	literature search			Aedes aegypti	NCBITAXON	NCBITaxon:7159	anthropogenic habitat	ENVO	ENVO:00002031	Data collection	11603_Aedes aegypti
PubMed, ISI Web of Science and ProMED searches	literature search			Aedes aegypti	NCBITAXON	NCBITaxon:7159	anthropogenic habitat	ENVO	ENVO:00002031	Data collection	11604_Aedes aegypti
PubMed, ISI Web of Science and ProMED searches	literature search			Aedes aegypti	NCBITAXON	NCBITaxon:7159	anthropogenic habitat	ENVO	ENVO:00002031	Data collection	11609_Aedes aegypti
PubMed, ISI Web of Science and ProMED searches	literature search			Aedes aegypti	NCBITAXON	NCBITaxon:7159	anthropogenic habitat	ENVO	ENVO:00002031	Data collection	11610_Aedes aegypti
PubMed, ISI Web of Science and ProMED searches	literature search			Aedes aegypti	NCBITAXON	NCBITaxon:7159	anthropogenic habitat	ENVO	ENVO:00002031	Data collection	11616_Aedes aegypti
PubMed, ISI Web of Science and ProMED searches	literature search			Aedes aegypti	NCBITAXON	NCBITaxon:7159	anthropogenic habitat	ENVO	ENVO:00002031	Data collection	11619_Aedes aegypti
PubMed, ISI Web of Science and ProMED searches	literature search			Aedes aegypti	NCBITAXON	NCBITaxon:7159	anthropogenic habitat	ENVO	ENVO:00002031	Data collection	11621_Aedes aegypti
PubMed, ISI Web of Science and ProMED searches	literature search			Aedes aegypti	NCBITAXON	NCBITaxon:7159	anthropogenic habitat	ENVO	ENVO:00002031	Data collection	11622_Aedes aegypti
PubMed, ISI Web of Science and ProMED searches	literature search			Aedes aegypti	NCBITAXON	NCBITaxon:7159	anthropogenic habitat	ENVO	ENVO:00002031	Data collection	11623_Aedes aegypti
PubMed, ISI Web of Science and ProMED searches	literature search			Aedes aegypti	NCBITAXON	NCBITaxon:7159	anthropogenic habitat	ENVO	ENVO:00002031	Data collection	11627_Aedes aegypti
PubMed, ISI Web of Science and ProMED searches	literature search			Aedes aegypti	NCBITAXON	NCBITaxon:7159	anthropogenic habitat	ENVO	ENVO:00002031	Data collection	11628_Aedes aegypti
PubMed, ISI Web of Science and ProMED searches	literature search			Aedes aegypti	NCBITAXON	NCBITaxon:7159	anthropogenic habitat	ENVO	ENVO:00002031	Data collection	11629_Aedes aegypti
PubMed, ISI Web of Science and ProMED searches	literature search			Aedes aegypti	NCBITAXON	NCBITaxon:7159	anthropogenic habitat	ENVO	ENVO:00002031	Data collection	11635_Aedes aegypti
PubMed, ISI Web of Science and ProMED searches	literature search			Aedes aegypti	NCBITAXON	NCBITaxon:7159	anthropogenic habitat	ENVO	ENVO:00002031	Data collection	11639_Aedes aegypti
PubMed, ISI Web of Science and ProMED searches	literature search			Aedes aegypti	NCBITAXON	NCBITaxon:7159	anthropogenic habitat	ENVO	ENVO:00002031	Data collection	11640_Aedes aegypti
PubMed, ISI Web of Science and ProMED searches	literature search			Aedes aegypti	NCBITAXON	NCBITaxon:7159	anthropogenic habitat	ENVO	ENVO:00002031	Data collection	11644_Aedes aegypti
PubMed, ISI Web of Science and ProMED searches	literature search			Aedes aegypti	NCBITAXON	NCBITaxon:7159	anthropogenic habitat	ENVO	ENVO:00002031	Data collection	11645_Aedes aegypti
PubMed, ISI Web of Science and ProMED searches	literature search			Aedes aegypti	NCBITAXON	NCBITaxon:7159	anthropogenic habitat	ENVO	ENVO:00002031	Data collection	11657_Aedes aegypti
PubMed, ISI Web of Science and ProMED searches	literature search			Aedes aegypti	NCBITAXON	NCBITaxon:7159	anthropogenic habitat	ENVO	ENVO:00002031	Data collection	11659_Aedes aegypti
PubMed, ISI Web of Science and ProMED searches	literature search			Aedes aegypti	NCBITAXON	NCBITaxon:7159	anthropogenic habitat	ENVO	ENVO:00002031	Data collection	11660_Aedes aegypti
PubMed, ISI Web of Science and ProMED searches	literature search			Aedes aegypti	NCBITAXON	NCBITaxon:7159	anthropogenic habitat	ENVO	ENVO:00002031	Data collection	11663_Aedes aegypti
PubMed, ISI Web of Science and ProMED searches	literature search			Aedes aegypti	NCBITAXON	NCBITaxon:7159	anthropogenic habitat	ENVO	ENVO:00002031	Data collection	11669_Aedes aegypti
PubMed, ISI Web of Science and ProMED searches	literature search			Aedes aegypti	NCBITAXON	NCBITaxon:7159	anthropogenic habitat	ENVO	ENVO:00002031	Data collection	11670_Aedes aegypti
PubMed, ISI Web of Science and ProMED searches	literature search			Aedes aegypti	NCBITAXON	NCBITaxon:7159	anthropogenic habitat	ENVO	ENVO:00002031	Data collection	11671_Aedes aegypti
PubMed, ISI Web of Science and ProMED searches	literature search			Aedes aegypti	NCBITAXON	NCBITaxon:7159	anthropogenic habitat	ENVO	ENVO:00002031	Data collection	11672_Aedes aegypti
PubMed, ISI Web of Science and ProMED searches	literature search			Aedes aegypti	NCBITAXON	NCBITaxon:7159	anthropogenic habitat	ENVO	ENVO:00002031	Data collection	11673_Aedes aegypti
PubMed, ISI Web of Science and ProMED searches	literature search			Aedes aegypti	NCBITAXON	NCBITaxon:7159	anthropogenic habitat	ENVO	ENVO:00002031	Data collection	11675_Aedes aegypti
PubMed, ISI Web of Science and ProMED searches	literature search			Aedes aegypti	NCBITAXON	NCBITaxon:7159	anthropogenic habitat	ENVO	ENVO:00002031	Data collection	11676_Aedes aegypti
PubMed, ISI Web of Science and ProMED searches	literature search			Aedes aegypti	NCBITAXON	NCBITaxon:7159	anthropogenic habitat	ENVO	ENVO:00002031	Data collection	11677_Aedes aegypti
PubMed, ISI Web of Science and ProMED searches	literature search			Aedes aegypti	NCBITAXON	NCBITaxon:7159	anthropogenic habitat	ENVO	ENVO:00002031	Data collection	11678_Aedes aegypti
PubMed, ISI Web of Science and ProMED searches	literature search			Aedes aegypti	NCBITAXON	NCBITaxon:7159	anthropogenic habitat	ENVO	ENVO:00002031	Data collection	11680_Aedes aegypti
PubMed, ISI Web of Science and ProMED searches	literature search			Aedes aegypti	NCBITAXON	NCBITaxon:7159	anthropogenic habitat	ENVO	ENVO:00002031	Data collection	11683_Aedes aegypti
PubMed, ISI Web of Science and ProMED searches	literature search			Aedes aegypti	NCBITAXON	NCBITaxon:7159	anthropogenic habitat	ENVO	ENVO:00002031	Data collection	11688_Aedes aegypti
PubMed, ISI Web of Science and ProMED searches	literature search			Aedes aegypti	NCBITAXON	NCBITaxon:7159	anthropogenic habitat	ENVO	ENVO:00002031	Data collection	11690_Aedes aegypti
PubMed, ISI Web of Science and ProMED searches	literature search			Aedes aegypti	NCBITAXON	NCBITaxon:7159	anthropogenic habitat	ENVO	ENVO:00002031	Data collection	11692_Aedes aegypti
PubMed, ISI Web of Science and ProMED searches	literature search			Aedes aegypti	NCBITAXON	NCBITaxon:7159	anthropogenic habitat	ENVO	ENVO:00002031	Data collection	11696_Aedes aegypti
PubMed, ISI Web of Science and ProMED searches	literature search			Aedes aegypti	NCBITAXON	NCBITaxon:7159	anthropogenic habitat	ENVO	ENVO:00002031	Data collection	11699_Aedes aegypti
PubMed, ISI Web of Science and ProMED searches	literature search			Aedes aegypti	NCBITAXON	NCBITaxon:7159	anthropogenic habitat	ENVO	ENVO:00002031	Data collection	11700_Aedes aegypti
PubMed, ISI Web of Science and ProMED searches	literature search			Aedes aegypti	NCBITAXON	NCBITaxon:7159	anthropogenic habitat	ENVO	ENVO:00002031	Data collection	11701_Aedes aegypti
PubMed, ISI Web of Science and ProMED searches	literature search			Aedes aegypti	NCBITAXON	NCBITaxon:7159	anthropogenic habitat	ENVO	ENVO:00002031	Data collection	11703_Aedes aegypti
PubMed, ISI Web of Science and ProMED searches	literature search			Aedes aegypti	NCBITAXON	NCBITaxon:7159	anthropogenic habitat	ENVO	ENVO:00002031	Data collection	11705_Aedes aegypti
PubMed, ISI Web of Science and ProMED searches	literature search			Aedes aegypti	NCBITAXON	NCBITaxon:7159	anthropogenic habitat	ENVO	ENVO:00002031	Data collection	11708_Aedes aegypti
PubMed, ISI Web of Science and ProMED searches	literature search			Aedes aegypti	NCBITAXON	NCBITaxon:7159	anthropogenic habitat	ENVO	ENVO:00002031	Data collection	11710_Aedes aegypti
PubMed, ISI Web of Science and ProMED searches	literature search			Aedes aegypti	NCBITAXON	NCBITaxon:7159	anthropogenic habitat	ENVO	ENVO:00002031	Data collection	11711_Aedes aegypti
PubMed, ISI Web of Science and ProMED searches	literature search			Aedes aegypti	NCBITAXON	NCBITaxon:7159	anthropogenic habitat	ENVO	ENVO:00002031	Data collection	11713_Aedes aegypti
PubMed, ISI Web of Science and ProMED searches	literature search			Aedes aegypti	NCBITAXON	NCBITaxon:7159	anthropogenic habitat	ENVO	ENVO:00002031	Data collection	11714_Aedes aegypti
PubMed, ISI Web of Science and ProMED searches	literature search			Aedes aegypti	NCBITAXON	NCBITaxon:7159	anthropogenic habitat	ENVO	ENVO:00002031	Data collection	11715_Aedes aegypti
PubMed, ISI Web of Science and ProMED searches	literature search			Aedes aegypti	NCBITAXON	NCBITaxon:7159	anthropogenic habitat	ENVO	ENVO:00002031	Data collection	11716_Aedes aegypti
PubMed, ISI Web of Science and ProMED searches	literature search			Aedes aegypti	NCBITAXON	NCBITaxon:7159	anthropogenic habitat	ENVO	ENVO:00002031	Data collection	11722_Aedes aegypti
PubMed, ISI Web of Science and ProMED searches	literature search			Aedes aegypti	NCBITAXON	NCBITaxon:7159	anthropogenic habitat	ENVO	ENVO:00002031	Data collection	11726_Aedes aegypti
PubMed, ISI Web of Science and ProMED searches	literature search			Aedes aegypti	NCBITAXON	NCBITaxon:7159	anthropogenic habitat	ENVO	ENVO:00002031	Data collection	11728_Aedes aegypti
PubMed, ISI Web of Science and ProMED searches	literature search			Aedes aegypti	NCBITAXON	NCBITaxon:7159	anthropogenic habitat	ENVO	ENVO:00002031	Data collection	11733_Aedes aegypti
PubMed, ISI Web of Science and ProMED searches	literature search			Aedes aegypti	NCBITAXON	NCBITaxon:7159	anthropogenic habitat	ENVO	ENVO:00002031	Data collection	11734_Aedes aegypti
PubMed, ISI Web of Science and ProMED searches	literature search			Aedes aegypti	NCBITAXON	NCBITaxon:7159	anthropogenic habitat	ENVO	ENVO:00002031	Data collection	11741_Aedes aegypti
PubMed, ISI Web of Science and ProMED searches	literature search			Aedes aegypti	NCBITAXON	NCBITaxon:7159	anthropogenic habitat	ENVO	ENVO:00002031	Data collection	11743_Aedes aegypti
PubMed, ISI Web of Science and ProMED searches	literature search			Aedes aegypti	NCBITAXON	NCBITaxon:7159	anthropogenic habitat	ENVO	ENVO:00002031	Data collection	11748_Aedes aegypti
PubMed, ISI Web of Science and ProMED searches	literature search			Aedes aegypti	NCBITAXON	NCBITaxon:7159	anthropogenic habitat	ENVO	ENVO:00002031	Data collection	11756_Aedes aegypti
PubMed, ISI Web of Science and ProMED searches	literature search			Aedes aegypti	NCBITAXON	NCBITaxon:7159	anthropogenic habitat	ENVO	ENVO:00002031	Data collection	11757_Aedes aegypti
PubMed, ISI Web of Science and ProMED searches	literature search			Aedes aegypti	NCBITAXON	NCBITaxon:7159	anthropogenic habitat	ENVO	ENVO:00002031	Data collection	11758_Aedes aegypti
PubMed, ISI Web of Science and ProMED searches	literature search			Aedes aegypti	NCBITAXON	NCBITaxon:7159	anthropogenic habitat	ENVO	ENVO:00002031	Data collection	11768_Aedes aegypti
PubMed, ISI Web of Science and ProMED searches	literature search			Aedes aegypti	NCBITAXON	NCBITaxon:7159	anthropogenic habitat	ENVO	ENVO:00002031	Data collection	11771_Aedes aegypti
PubMed, ISI Web of Science and ProMED searches	literature search			Aedes aegypti	NCBITAXON	NCBITaxon:7159	anthropogenic habitat	ENVO	ENVO:00002031	Data collection	11788_Aedes aegypti
PubMed, ISI Web of Science and ProMED searches	literature search			Aedes aegypti	NCBITAXON	NCBITaxon:7159	anthropogenic habitat	ENVO	ENVO:00002031	Data collection	11789_Aedes aegypti
PubMed, ISI Web of Science and ProMED searches	literature search			Aedes aegypti	NCBITAXON	NCBITaxon:7159	anthropogenic habitat	ENVO	ENVO:00002031	Data collection	11795_Aedes aegypti
PubMed, ISI Web of Science and ProMED searches	literature search			Aedes aegypti	NCBITAXON	NCBITaxon:7159	anthropogenic habitat	ENVO	ENVO:00002031	Data collection	11796_Aedes aegypti
PubMed, ISI Web of Science and ProMED searches	literature search			Aedes aegypti	NCBITAXON	NCBITaxon:7159	anthropogenic habitat	ENVO	ENVO:00002031	Data collection	11806_Aedes aegypti
PubMed, ISI Web of Science and ProMED searches	literature search			Aedes aegypti	NCBITAXON	NCBITaxon:7159	anthropogenic habitat	ENVO	ENVO:00002031	Data collection	11811_Aedes aegypti
PubMed, ISI Web of Science and ProMED searches	literature search			Aedes aegypti	NCBITAXON	NCBITaxon:7159	anthropogenic habitat	ENVO	ENVO:00002031	Data collection	11813_Aedes aegypti
PubMed, ISI Web of Science and ProMED searches	literature search			Aedes aegypti	NCBITAXON	NCBITaxon:7159	anthropogenic habitat	ENVO	ENVO:00002031	Data collection	11815_Aedes aegypti
PubMed, ISI Web of Science and ProMED searches	literature search			Aedes aegypti	NCBITAXON	NCBITaxon:7159	anthropogenic habitat	ENVO	ENVO:00002031	Data collection	11819_Aedes aegypti
PubMed, ISI Web of Science and ProMED searches	literature search			Aedes aegypti	NCBITAXON	NCBITaxon:7159	anthropogenic habitat	ENVO	ENVO:00002031	Data collection	11821_Aedes aegypti
PubMed, ISI Web of Science and ProMED searches	literature search			Aedes aegypti	NCBITAXON	NCBITaxon:7159	anthropogenic habitat	ENVO	ENVO:00002031	Data collection	11832_Aedes aegypti
PubMed, ISI Web of Science and ProMED searches	literature search			Aedes aegypti	NCBITAXON	NCBITaxon:7159	anthropogenic habitat	ENVO	ENVO:00002031	Data collection	11839_Aedes aegypti
PubMed, ISI Web of Science and ProMED searches	literature search			Aedes aegypti	NCBITAXON	NCBITaxon:7159	anthropogenic habitat	ENVO	ENVO:00002031	Data collection	11841_Aedes aegypti
PubMed, ISI Web of Science and ProMED searches	literature search			Aedes aegypti	NCBITAXON	NCBITaxon:7159	anthropogenic habitat	ENVO	ENVO:00002031	Data collection	11842_Aedes aegypti
PubMed, ISI Web of Science and ProMED searches	literature search			Aedes aegypti	NCBITAXON	NCBITaxon:7159	anthropogenic habitat	ENVO	ENVO:00002031	Data collection	11845_Aedes aegypti
PubMed, ISI Web of Science and ProMED searches	literature search			Aedes aegypti	NCBITAXON	NCBITaxon:7159	anthropogenic habitat	ENVO	ENVO:00002031	Data collection	11846_Aedes aegypti
PubMed, ISI Web of Science and ProMED searches	literature search			Aedes aegypti	NCBITAXON	NCBITaxon:7159	anthropogenic habitat	ENVO	ENVO:00002031	Data collection	11858_Aedes aegypti
PubMed, ISI Web of Science and ProMED searches	literature search			Aedes aegypti	NCBITAXON	NCBITaxon:7159	anthropogenic habitat	ENVO	ENVO:00002031	Data collection	11864_Aedes aegypti
PubMed, ISI Web of Science and ProMED searches	literature search			Aedes aegypti	NCBITAXON	NCBITaxon:7159	anthropogenic habitat	ENVO	ENVO:00002031	Data collection	11877_Aedes aegypti
PubMed, ISI Web of Science and ProMED searches	literature search			Aedes aegypti	NCBITAXON	NCBITaxon:7159	anthropogenic habitat	ENVO	ENVO:00002031	Data collection	11882_Aedes aegypti
PubMed, ISI Web of Science and ProMED searches	literature search			Aedes aegypti	NCBITAXON	NCBITaxon:7159	anthropogenic habitat	ENVO	ENVO:00002031	Data collection	11883_Aedes aegypti
PubMed, ISI Web of Science and ProMED searches	literature search			Aedes aegypti	NCBITAXON	NCBITaxon:7159	anthropogenic habitat	ENVO	ENVO:00002031	Data collection	11885_Aedes aegypti
PubMed, ISI Web of Science and ProMED searches	literature search			Aedes aegypti	NCBITAXON	NCBITaxon:7159	anthropogenic habitat	ENVO	ENVO:00002031	Data collection	11889_Aedes aegypti
PubMed, ISI Web of Science and ProMED searches	literature search			Aedes aegypti	NCBITAXON	NCBITaxon:7159	anthropogenic habitat	ENVO	ENVO:00002031	Data collection	11890_Aedes aegypti
PubMed, ISI Web of Science and ProMED searches	literature search			Aedes aegypti	NCBITAXON	NCBITaxon:7159	anthropogenic habitat	ENVO	ENVO:00002031	Data collection	11893_Aedes aegypti
PubMed, ISI Web of Science and ProMED searches	literature search			Aedes aegypti	NCBITAXON	NCBITaxon:7159	anthropogenic habitat	ENVO	ENVO:00002031	Data collection	11894_Aedes aegypti
PubMed, ISI Web of Science and ProMED searches	literature search			Aedes aegypti	NCBITAXON	NCBITaxon:7159	anthropogenic habitat	ENVO	ENVO:00002031	Data collection	11895_Aedes aegypti
PubMed, ISI Web of Science and ProMED searches	literature search			Aedes aegypti	NCBITAXON	NCBITaxon:7159	anthropogenic habitat	ENVO	ENVO:00002031	Data collection	11897_Aedes aegypti
PubMed, ISI Web of Science and ProMED searches	literature search			Aedes aegypti	NCBITAXON	NCBITaxon:7159	anthropogenic habitat	ENVO	ENVO:00002031	Data collection	11901_Aedes aegypti
PubMed, ISI Web of Science and ProMED searches	literature search			Aedes aegypti	NCBITAXON	NCBITaxon:7159	anthropogenic habitat	ENVO	ENVO:00002031	Data collection	11902_Aedes aegypti
PubMed, ISI Web of Science and ProMED searches	literature search			Aedes aegypti	NCBITAXON	NCBITaxon:7159	anthropogenic habitat	ENVO	ENVO:00002031	Data collection	11903_Aedes aegypti
PubMed, ISI Web of Science and ProMED searches	literature search			Aedes aegypti	NCBITAXON	NCBITaxon:7159	anthropogenic habitat	ENVO	ENVO:00002031	Data collection	11904_Aedes aegypti
PubMed, ISI Web of Science and ProMED searches	literature search			Aedes aegypti	NCBITAXON	NCBITaxon:7159	anthropogenic habitat	ENVO	ENVO:00002031	Data collection	11913_Aedes aegypti
PubMed, ISI Web of Science and ProMED searches	literature search			Aedes aegypti	NCBITAXON	NCBITaxon:7159	anthropogenic habitat	ENVO	ENVO:00002031	Data collection	11918_Aedes aegypti
PubMed, ISI Web of Science and ProMED searches	literature search			Aedes aegypti	NCBITAXON	NCBITaxon:7159	anthropogenic habitat	ENVO	ENVO:00002031	Data collection	11924_Aedes aegypti
PubMed, ISI Web of Science and ProMED searches	literature search			Aedes aegypti	NCBITAXON	NCBITaxon:7159	anthropogenic habitat	ENVO	ENVO:00002031	Data collection	11926_Aedes aegypti
PubMed, ISI Web of Science and ProMED searches	literature search			Aedes aegypti	NCBITAXON	NCBITaxon:7159	anthropogenic habitat	ENVO	ENVO:00002031	Data collection	11928_Aedes aegypti
PubMed, ISI Web of Science and ProMED searches	literature search			Aedes aegypti	NCBITAXON	NCBITaxon:7159	anthropogenic habitat	ENVO	ENVO:00002031	Data collection	11929_Aedes aegypti
PubMed, ISI Web of Science and ProMED searches	literature search			Aedes aegypti	NCBITAXON	NCBITaxon:7159	anthropogenic habitat	ENVO	ENVO:00002031	Data collection	11931_Aedes aegypti
PubMed, ISI Web of Science and ProMED searches	literature search			Aedes aegypti	NCBITAXON	NCBITaxon:7159	anthropogenic habitat	ENVO	ENVO:00002031	Data collection	11932_Aedes aegypti
PubMed, ISI Web of Science and ProMED searches	literature search			Aedes aegypti	NCBITAXON	NCBITaxon:7159	anthropogenic habitat	ENVO	ENVO:00002031	Data collection	11936_Aedes aegypti
PubMed, ISI Web of Science and ProMED searches	literature search			Aedes aegypti	NCBITAXON	NCBITaxon:7159	anthropogenic habitat	ENVO	ENVO:00002031	Data collection	11937_Aedes aegypti
PubMed, ISI Web of Science and ProMED searches	literature search			Aedes aegypti	NCBITAXON	NCBITaxon:7159	anthropogenic habitat	ENVO	ENVO:00002031	Data collection	11938_Aedes aegypti
PubMed, ISI Web of Science and ProMED searches	literature search			Aedes aegypti	NCBITAXON	NCBITaxon:7159	anthropogenic habitat	ENVO	ENVO:00002031	Data collection	11939_Aedes aegypti
PubMed, ISI Web of Science and ProMED searches	literature search			Aedes aegypti	NCBITAXON	NCBITaxon:7159	anthropogenic habitat	ENVO	ENVO:00002031	Data collection	11940_Aedes aegypti
PubMed, ISI Web of Science and ProMED searches	literature search			Aedes aegypti	NCBITAXON	NCBITaxon:7159	anthropogenic habitat	ENVO	ENVO:00002031	Data collection	11941_Aedes aegypti
PubMed, ISI Web of Science and ProMED searches	literature search			Aedes aegypti	NCBITAXON	NCBITaxon:7159	anthropogenic habitat	ENVO	ENVO:00002031	Data collection	11944_Aedes aegypti
PubMed, ISI Web of Science and ProMED searches	literature search			Aedes aegypti	NCBITAXON	NCBITaxon:7159	anthropogenic habitat	ENVO	ENVO:00002031	Data collection	11946_Aedes aegypti
PubMed, ISI Web of Science and ProMED searches	literature search			Aedes aegypti	NCBITAXON	NCBITaxon:7159	anthropogenic habitat	ENVO	ENVO:00002031	Data collection	11952_Aedes aegypti
PubMed, ISI Web of Science and ProMED searches	literature search			Aedes aegypti	NCBITAXON	NCBITaxon:7159	anthropogenic habitat	ENVO	ENVO:00002031	Data collection	11966_Aedes aegypti
PubMed, ISI Web of Science and ProMED searches	literature search			Aedes aegypti	NCBITAXON	NCBITaxon:7159	anthropogenic habitat	ENVO	ENVO:00002031	Data collection	11968_Aedes aegypti
PubMed, ISI Web of Science and ProMED searches	literature search			Aedes aegypti	NCBITAXON	NCBITaxon:7159	anthropogenic habitat	ENVO	ENVO:00002031	Data collection	11970_Aedes aegypti
PubMed, ISI Web of Science and ProMED searches	literature search			Aedes aegypti	NCBITAXON	NCBITaxon:7159	anthropogenic habitat	ENVO	ENVO:00002031	Data collection	11971_Aedes aegypti
PubMed, ISI Web of Science and ProMED searches	literature search			Aedes aegypti	NCBITAXON	NCBITaxon:7159	anthropogenic habitat	ENVO	ENVO:00002031	Data collection	11983_Aedes aegypti
PubMed, ISI Web of Science and ProMED searches	literature search			Aedes aegypti	NCBITAXON	NCBITaxon:7159	anthropogenic habitat	ENVO	ENVO:00002031	Data collection	11984_Aedes aegypti
PubMed, ISI Web of Science and ProMED searches	literature search			Aedes aegypti	NCBITAXON	NCBITaxon:7159	anthropogenic habitat	ENVO	ENVO:00002031	Data collection	11989_Aedes aegypti
PubMed, ISI Web of Science and ProMED searches	literature search			Aedes aegypti	NCBITAXON	NCBITaxon:7159	anthropogenic habitat	ENVO	ENVO:00002031	Data collection	11992_Aedes aegypti
PubMed, ISI Web of Science and ProMED searches	literature search			Aedes aegypti	NCBITAXON	NCBITaxon:7159	anthropogenic habitat	ENVO	ENVO:00002031	Data collection	12000_Aedes aegypti
PubMed, ISI Web of Science and ProMED searches	literature search			Aedes aegypti	NCBITAXON	NCBITaxon:7159	anthropogenic habitat	ENVO	ENVO:00002031	Data collection	12006_Aedes aegypti
PubMed, ISI Web of Science and ProMED searches	literature search			Aedes aegypti	NCBITAXON	NCBITaxon:7159	anthropogenic habitat	ENVO	ENVO:00002031	Data collection	12022_Aedes aegypti
PubMed, ISI Web of Science and ProMED searches	literature search			Aedes aegypti	NCBITAXON	NCBITaxon:7159	anthropogenic habitat	ENVO	ENVO:00002031	Data collection	12023_Aedes aegypti
PubMed, ISI Web of Science and ProMED searches	literature search			Aedes aegypti	NCBITAXON	NCBITaxon:7159	anthropogenic habitat	ENVO	ENVO:00002031	Data collection	12024_Aedes aegypti
PubMed, ISI Web of Science and ProMED searches	literature search			Aedes aegypti	NCBITAXON	NCBITaxon:7159	anthropogenic habitat	ENVO	ENVO:00002031	Data collection	12025_Aedes aegypti
PubMed, ISI Web of Science and ProMED searches	literature search			Aedes aegypti	NCBITAXON	NCBITaxon:7159	anthropogenic habitat	ENVO	ENVO:00002031	Data collection	12026_Aedes aegypti
PubMed, ISI Web of Science and ProMED searches	literature search			Aedes aegypti	NCBITAXON	NCBITaxon:7159	anthropogenic habitat	ENVO	ENVO:00002031	Data collection	12047_Aedes aegypti
PubMed, ISI Web of Science and ProMED searches	literature search			Aedes aegypti	NCBITAXON	NCBITaxon:7159	anthropogenic habitat	ENVO	ENVO:00002031	Data collection	12048_Aedes aegypti
PubMed, ISI Web of Science and ProMED searches	literature search			Aedes aegypti	NCBITAXON	NCBITaxon:7159	anthropogenic habitat	ENVO	ENVO:00002031	Data collection	12049_Aedes aegypti
PubMed, ISI Web of Science and ProMED searches	literature search			Aedes aegypti	NCBITAXON	NCBITaxon:7159	anthropogenic habitat	ENVO	ENVO:00002031	Data collection	12051_Aedes aegypti
PubMed, ISI Web of Science and ProMED searches	literature search			Aedes aegypti	NCBITAXON	NCBITaxon:7159	anthropogenic habitat	ENVO	ENVO:00002031	Data collection	12054_Aedes aegypti
PubMed, ISI Web of Science and ProMED searches	literature search			Aedes aegypti	NCBITAXON	NCBITaxon:7159	anthropogenic habitat	ENVO	ENVO:00002031	Data collection	12055_Aedes aegypti
PubMed, ISI Web of Science and ProMED searches	literature search			Aedes aegypti	NCBITAXON	NCBITaxon:7159	anthropogenic habitat	ENVO	ENVO:00002031	Data collection	12059_Aedes aegypti
PubMed, ISI Web of Science and ProMED searches	literature search			Aedes aegypti	NCBITAXON	NCBITaxon:7159	anthropogenic habitat	ENVO	ENVO:00002031	Data collection	12061_Aedes aegypti
PubMed, ISI Web of Science and ProMED searches	literature search			Aedes aegypti	NCBITAXON	NCBITaxon:7159	anthropogenic habitat	ENVO	ENVO:00002031	Data collection	12077_Aedes aegypti
PubMed, ISI Web of Science and ProMED searches	literature search			Aedes aegypti	NCBITAXON	NCBITaxon:7159	anthropogenic habitat	ENVO	ENVO:00002031	Data collection	12081_Aedes aegypti
PubMed, ISI Web of Science and ProMED searches	literature search			Aedes aegypti	NCBITAXON	NCBITaxon:7159	anthropogenic habitat	ENVO	ENVO:00002031	Data collection	12082_Aedes aegypti
PubMed, ISI Web of Science and ProMED searches	literature search			Aedes aegypti	NCBITAXON	NCBITaxon:7159	anthropogenic habitat	ENVO	ENVO:00002031	Data collection	12083_Aedes aegypti
PubMed, ISI Web of Science and ProMED searches	literature search			Aedes aegypti	NCBITAXON	NCBITaxon:7159	anthropogenic habitat	ENVO	ENVO:00002031	Data collection	12084_Aedes aegypti
PubMed, ISI Web of Science and ProMED searches	literature search			Aedes aegypti	NCBITAXON	NCBITaxon:7159	anthropogenic habitat	ENVO	ENVO:00002031	Data collection	12085_Aedes aegypti
PubMed, ISI Web of Science and ProMED searches	literature search			Aedes aegypti	NCBITAXON	NCBITaxon:7159	anthropogenic habitat	ENVO	ENVO:00002031	Data collection	12087_Aedes aegypti
PubMed, ISI Web of Science and ProMED searches	literature search			Aedes aegypti	NCBITAXON	NCBITaxon:7159	anthropogenic habitat	ENVO	ENVO:00002031	Data collection	12099_Aedes aegypti
PubMed, ISI Web of Science and ProMED searches	literature search			Aedes aegypti	NCBITAXON	NCBITaxon:7159	anthropogenic habitat	ENVO	ENVO:00002031	Data collection	12102_Aedes aegypti
PubMed, ISI Web of Science and ProMED searches	literature search			Aedes aegypti	NCBITAXON	NCBITaxon:7159	anthropogenic habitat	ENVO	ENVO:00002031	Data collection	12103_Aedes aegypti
PubMed, ISI Web of Science and ProMED searches	literature search			Aedes aegypti	NCBITAXON	NCBITaxon:7159	anthropogenic habitat	ENVO	ENVO:00002031	Data collection	12104_Aedes aegypti
PubMed, ISI Web of Science and ProMED searches	literature search			Aedes aegypti	NCBITAXON	NCBITaxon:7159	anthropogenic habitat	ENVO	ENVO:00002031	Data collection	12106_Aedes aegypti
PubMed, ISI Web of Science and ProMED searches	literature search			Aedes aegypti	NCBITAXON	NCBITaxon:7159	anthropogenic habitat	ENVO	ENVO:00002031	Data collection	12108_Aedes aegypti
PubMed, ISI Web of Science and ProMED searches	literature search			Aedes aegypti	NCBITAXON	NCBITaxon:7159	anthropogenic habitat	ENVO	ENVO:00002031	Data collection	12109_Aedes aegypti
PubMed, ISI Web of Science and ProMED searches	literature search			Aedes aegypti	NCBITAXON	NCBITaxon:7159	anthropogenic habitat	ENVO	ENVO:00002031	Data collection	12117_Aedes aegypti
PubMed, ISI Web of Science and ProMED searches	literature search			Aedes aegypti	NCBITAXON	NCBITaxon:7159	anthropogenic habitat	ENVO	ENVO:00002031	Data collection	12118_Aedes aegypti
PubMed, ISI Web of Science and ProMED searches	literature search			Aedes aegypti	NCBITAXON	NCBITaxon:7159	anthropogenic habitat	ENVO	ENVO:00002031	Data collection	12120_Aedes aegypti
PubMed, ISI Web of Science and ProMED searches	literature search			Aedes aegypti	NCBITAXON	NCBITaxon:7159	anthropogenic habitat	ENVO	ENVO:00002031	Data collection	12122_Aedes aegypti
PubMed, ISI Web of Science and ProMED searches	literature search			Aedes aegypti	NCBITAXON	NCBITaxon:7159	anthropogenic habitat	ENVO	ENVO:00002031	Data collection	12126_Aedes aegypti
PubMed, ISI Web of Science and ProMED searches	literature search			Aedes aegypti	NCBITAXON	NCBITaxon:7159	anthropogenic habitat	ENVO	ENVO:00002031	Data collection	12136_Aedes aegypti
PubMed, ISI Web of Science and ProMED searches	literature search			Aedes aegypti	NCBITAXON	NCBITaxon:7159	anthropogenic habitat	ENVO	ENVO:00002031	Data collection	12143_Aedes aegypti
PubMed, ISI Web of Science and ProMED searches	literature search			Aedes aegypti	NCBITAXON	NCBITaxon:7159	anthropogenic habitat	ENVO	ENVO:00002031	Data collection	12145_Aedes aegypti
PubMed, ISI Web of Science and ProMED searches	literature search			Aedes aegypti	NCBITAXON	NCBITaxon:7159	anthropogenic habitat	ENVO	ENVO:00002031	Data collection	12146_Aedes aegypti
PubMed, ISI Web of Science and ProMED searches	literature search			Aedes aegypti	NCBITAXON	NCBITaxon:7159	anthropogenic habitat	ENVO	ENVO:00002031	Data collection	12165_Aedes aegypti
PubMed, ISI Web of Science and ProMED searches	literature search			Aedes aegypti	NCBITAXON	NCBITaxon:7159	anthropogenic habitat	ENVO	ENVO:00002031	Data collection	12169_Aedes aegypti
PubMed, ISI Web of Science and ProMED searches	literature search			Aedes aegypti	NCBITAXON	NCBITaxon:7159	anthropogenic habitat	ENVO	ENVO:00002031	Data collection	12172_Aedes aegypti
PubMed, ISI Web of Science and ProMED searches	literature search			Aedes aegypti	NCBITAXON	NCBITaxon:7159	anthropogenic habitat	ENVO	ENVO:00002031	Data collection	12178_Aedes aegypti
PubMed, ISI Web of Science and ProMED searches	literature search			Aedes aegypti	NCBITAXON	NCBITaxon:7159	anthropogenic habitat	ENVO	ENVO:00002031	Data collection	12192_Aedes aegypti
PubMed, ISI Web of Science and ProMED searches	literature search			Aedes aegypti	NCBITAXON	NCBITaxon:7159	anthropogenic habitat	ENVO	ENVO:00002031	Data collection	12193_Aedes aegypti
PubMed, ISI Web of Science and ProMED searches	literature search			Aedes aegypti	NCBITAXON	NCBITaxon:7159	anthropogenic habitat	ENVO	ENVO:00002031	Data collection	12196_Aedes aegypti
PubMed, ISI Web of Science and ProMED searches	literature search			Aedes aegypti	NCBITAXON	NCBITaxon:7159	anthropogenic habitat	ENVO	ENVO:00002031	Data collection	12200_Aedes aegypti
PubMed, ISI Web of Science and ProMED searches	literature search			Aedes aegypti	NCBITAXON	NCBITaxon:7159	anthropogenic habitat	ENVO	ENVO:00002031	Data collection	12207_Aedes aegypti
PubMed, ISI Web of Science and ProMED searches	literature search			Aedes aegypti	NCBITAXON	NCBITaxon:7159	anthropogenic habitat	ENVO	ENVO:00002031	Data collection	12215_Aedes aegypti
PubMed, ISI Web of Science and ProMED searches	literature search			Aedes aegypti	NCBITAXON	NCBITaxon:7159	anthropogenic habitat	ENVO	ENVO:00002031	Data collection	12222_Aedes aegypti
PubMed, ISI Web of Science and ProMED searches	literature search			Aedes aegypti	NCBITAXON	NCBITaxon:7159	anthropogenic habitat	ENVO	ENVO:00002031	Data collection	12226_Aedes aegypti
PubMed, ISI Web of Science and ProMED searches	literature search			Aedes aegypti	NCBITAXON	NCBITaxon:7159	anthropogenic habitat	ENVO	ENVO:00002031	Data collection	12235_Aedes aegypti
PubMed, ISI Web of Science and ProMED searches	literature search			Aedes aegypti	NCBITAXON	NCBITaxon:7159	anthropogenic habitat	ENVO	ENVO:00002031	Data collection	12236_Aedes aegypti
PubMed, ISI Web of Science and ProMED searches	literature search			Aedes aegypti	NCBITAXON	NCBITaxon:7159	anthropogenic habitat	ENVO	ENVO:00002031	Data collection	12239_Aedes aegypti
PubMed, ISI Web of Science and ProMED searches	literature search			Aedes aegypti	NCBITAXON	NCBITaxon:7159	anthropogenic habitat	ENVO	ENVO:00002031	Data collection	12241_Aedes aegypti
PubMed, ISI Web of Science and ProMED searches	literature search			Aedes aegypti	NCBITAXON	NCBITaxon:7159	anthropogenic habitat	ENVO	ENVO:00002031	Data collection	12252_Aedes aegypti
PubMed, ISI Web of Science and ProMED searches	literature search			Aedes aegypti	NCBITAXON	NCBITaxon:7159	anthropogenic habitat	ENVO	ENVO:00002031	Data collection	12256_Aedes aegypti
PubMed, ISI Web of Science and ProMED searches	literature search			Aedes aegypti	NCBITAXON	NCBITaxon:7159	anthropogenic habitat	ENVO	ENVO:00002031	Data collection	12258_Aedes aegypti
PubMed, ISI Web of Science and ProMED searches	literature search			Aedes aegypti	NCBITAXON	NCBITaxon:7159	anthropogenic habitat	ENVO	ENVO:00002031	Data collection	12262_Aedes aegypti
PubMed, ISI Web of Science and ProMED searches	literature search			Aedes aegypti	NCBITAXON	NCBITaxon:7159	anthropogenic habitat	ENVO	ENVO:00002031	Data collection	12263_Aedes aegypti
PubMed, ISI Web of Science and ProMED searches	literature search			Aedes aegypti	NCBITAXON	NCBITaxon:7159	anthropogenic habitat	ENVO	ENVO:00002031	Data collection	12264_Aedes aegypti
PubMed, ISI Web of Science and ProMED searches	literature search			Aedes aegypti	NCBITAXON	NCBITaxon:7159	anthropogenic habitat	ENVO	ENVO:00002031	Data collection	12265_Aedes aegypti
PubMed, ISI Web of Science and ProMED searches	literature search			Aedes aegypti	NCBITAXON	NCBITaxon:7159	anthropogenic habitat	ENVO	ENVO:00002031	Data collection	12268_Aedes aegypti
PubMed, ISI Web of Science and ProMED searches	literature search			Aedes aegypti	NCBITAXON	NCBITaxon:7159	anthropogenic habitat	ENVO	ENVO:00002031	Data collection	12272_Aedes aegypti
PubMed, ISI Web of Science and ProMED searches	literature search			Aedes aegypti	NCBITAXON	NCBITaxon:7159	anthropogenic habitat	ENVO	ENVO:00002031	Data collection	12273_Aedes aegypti
PubMed, ISI Web of Science and ProMED searches	literature search			Aedes aegypti	NCBITAXON	NCBITaxon:7159	anthropogenic habitat	ENVO	ENVO:00002031	Data collection	12275_Aedes aegypti
PubMed, ISI Web of Science and ProMED searches	literature search			Aedes aegypti	NCBITAXON	NCBITaxon:7159	anthropogenic habitat	ENVO	ENVO:00002031	Data collection	12277_Aedes aegypti
PubMed, ISI Web of Science and ProMED searches	literature search			Aedes aegypti	NCBITAXON	NCBITaxon:7159	anthropogenic habitat	ENVO	ENVO:00002031	Data collection	12278_Aedes aegypti
PubMed, ISI Web of Science and ProMED searches	literature search			Aedes aegypti	NCBITAXON	NCBITaxon:7159	anthropogenic habitat	ENVO	ENVO:00002031	Data collection	12280_Aedes aegypti
PubMed, ISI Web of Science and ProMED searches	literature search			Aedes aegypti	NCBITAXON	NCBITaxon:7159	anthropogenic habitat	ENVO	ENVO:00002031	Data collection	12284_Aedes aegypti
PubMed, ISI Web of Science and ProMED searches	literature search			Aedes aegypti	NCBITAXON	NCBITaxon:7159	anthropogenic habitat	ENVO	ENVO:00002031	Data collection	12294_Aedes aegypti
PubMed, ISI Web of Science and ProMED searches	literature search			Aedes aegypti	NCBITAXON	NCBITaxon:7159	anthropogenic habitat	ENVO	ENVO:00002031	Data collection	12295_Aedes aegypti
PubMed, ISI Web of Science and ProMED searches	literature search			Aedes aegypti	NCBITAXON	NCBITaxon:7159	anthropogenic habitat	ENVO	ENVO:00002031	Data collection	12297_Aedes aegypti
PubMed, ISI Web of Science and ProMED searches	literature search			Aedes aegypti	NCBITAXON	NCBITaxon:7159	anthropogenic habitat	ENVO	ENVO:00002031	Data collection	12298_Aedes aegypti
PubMed, ISI Web of Science and ProMED searches	literature search			Aedes aegypti	NCBITAXON	NCBITaxon:7159	anthropogenic habitat	ENVO	ENVO:00002031	Data collection	12303_Aedes aegypti
PubMed, ISI Web of Science and ProMED searches	literature search			Aedes aegypti	NCBITAXON	NCBITaxon:7159	anthropogenic habitat	ENVO	ENVO:00002031	Data collection	12309_Aedes aegypti
PubMed, ISI Web of Science and ProMED searches	literature search			Aedes aegypti	NCBITAXON	NCBITaxon:7159	anthropogenic habitat	ENVO	ENVO:00002031	Data collection	12311_Aedes aegypti
PubMed, ISI Web of Science and ProMED searches	literature search			Aedes aegypti	NCBITAXON	NCBITaxon:7159	anthropogenic habitat	ENVO	ENVO:00002031	Data collection	12317_Aedes aegypti
PubMed, ISI Web of Science and ProMED searches	literature search			Aedes aegypti	NCBITAXON	NCBITaxon:7159	anthropogenic habitat	ENVO	ENVO:00002031	Data collection	12319_Aedes aegypti
PubMed, ISI Web of Science and ProMED searches	literature search			Aedes aegypti	NCBITAXON	NCBITaxon:7159	anthropogenic habitat	ENVO	ENVO:00002031	Data collection	12320_Aedes aegypti
PubMed, ISI Web of Science and ProMED searches	literature search			Aedes aegypti	NCBITAXON	NCBITaxon:7159	anthropogenic habitat	ENVO	ENVO:00002031	Data collection	12324_Aedes aegypti
PubMed, ISI Web of Science and ProMED searches	literature search			Aedes aegypti	NCBITAXON	NCBITaxon:7159	anthropogenic habitat	ENVO	ENVO:00002031	Data collection	12325_Aedes aegypti
PubMed, ISI Web of Science and ProMED searches	literature search			Aedes aegypti	NCBITAXON	NCBITaxon:7159	anthropogenic habitat	ENVO	ENVO:00002031	Data collection	12326_Aedes aegypti
PubMed, ISI Web of Science and ProMED searches	literature search			Aedes aegypti	NCBITAXON	NCBITaxon:7159	anthropogenic habitat	ENVO	ENVO:00002031	Data collection	12327_Aedes aegypti
PubMed, ISI Web of Science and ProMED searches	literature search			Aedes aegypti	NCBITAXON	NCBITaxon:7159	anthropogenic habitat	ENVO	ENVO:00002031	Data collection	12328_Aedes aegypti
PubMed, ISI Web of Science and ProMED searches	literature search			Aedes aegypti	NCBITAXON	NCBITaxon:7159	anthropogenic habitat	ENVO	ENVO:00002031	Data collection	12332_Aedes aegypti
PubMed, ISI Web of Science and ProMED searches	literature search			Aedes aegypti	NCBITAXON	NCBITaxon:7159	anthropogenic habitat	ENVO	ENVO:00002031	Data collection	12335_Aedes aegypti
PubMed, ISI Web of Science and ProMED searches	literature search			Aedes aegypti	NCBITAXON	NCBITaxon:7159	anthropogenic habitat	ENVO	ENVO:00002031	Data collection	12338_Aedes aegypti
PubMed, ISI Web of Science and ProMED searches	literature search			Aedes aegypti	NCBITAXON	NCBITaxon:7159	anthropogenic habitat	ENVO	ENVO:00002031	Data collection	12344_Aedes aegypti
PubMed, ISI Web of Science and ProMED searches	literature search			Aedes aegypti	NCBITAXON	NCBITaxon:7159	anthropogenic habitat	ENVO	ENVO:00002031	Data collection	12349_Aedes aegypti
PubMed, ISI Web of Science and ProMED searches	literature search			Aedes aegypti	NCBITAXON	NCBITaxon:7159	anthropogenic habitat	ENVO	ENVO:00002031	Data collection	12350_Aedes aegypti
PubMed, ISI Web of Science and ProMED searches	literature search			Aedes aegypti	NCBITAXON	NCBITaxon:7159	anthropogenic habitat	ENVO	ENVO:00002031	Data collection	12366_Aedes aegypti
PubMed, ISI Web of Science and ProMED searches	literature search			Aedes aegypti	NCBITAXON	NCBITaxon:7159	anthropogenic habitat	ENVO	ENVO:00002031	Data collection	12368_Aedes aegypti
PubMed, ISI Web of Science and ProMED searches	literature search			Aedes aegypti	NCBITAXON	NCBITaxon:7159	anthropogenic habitat	ENVO	ENVO:00002031	Data collection	12370_Aedes aegypti
PubMed, ISI Web of Science and ProMED searches	literature search			Aedes aegypti	NCBITAXON	NCBITaxon:7159	anthropogenic habitat	ENVO	ENVO:00002031	Data collection	12375_Aedes aegypti
PubMed, ISI Web of Science and ProMED searches	literature search			Aedes aegypti	NCBITAXON	NCBITaxon:7159	anthropogenic habitat	ENVO	ENVO:00002031	Data collection	12378_Aedes aegypti
PubMed, ISI Web of Science and ProMED searches	literature search			Aedes aegypti	NCBITAXON	NCBITaxon:7159	anthropogenic habitat	ENVO	ENVO:00002031	Data collection	12383_Aedes aegypti
PubMed, ISI Web of Science and ProMED searches	literature search			Aedes aegypti	NCBITAXON	NCBITaxon:7159	anthropogenic habitat	ENVO	ENVO:00002031	Data collection	12385_Aedes aegypti
PubMed, ISI Web of Science and ProMED searches	literature search			Aedes aegypti	NCBITAXON	NCBITaxon:7159	anthropogenic habitat	ENVO	ENVO:00002031	Data collection	12386_Aedes aegypti
PubMed, ISI Web of Science and ProMED searches	literature search			Aedes aegypti	NCBITAXON	NCBITaxon:7159	anthropogenic habitat	ENVO	ENVO:00002031	Data collection	12392_Aedes aegypti
PubMed, ISI Web of Science and ProMED searches	literature search			Aedes aegypti	NCBITAXON	NCBITaxon:7159	anthropogenic habitat	ENVO	ENVO:00002031	Data collection	12397_Aedes aegypti
PubMed, ISI Web of Science and ProMED searches	literature search			Aedes aegypti	NCBITAXON	NCBITaxon:7159	anthropogenic habitat	ENVO	ENVO:00002031	Data collection	12398_Aedes aegypti
PubMed, ISI Web of Science and ProMED searches	literature search			Aedes aegypti	NCBITAXON	NCBITaxon:7159	anthropogenic habitat	ENVO	ENVO:00002031	Data collection	12399_Aedes aegypti
PubMed, ISI Web of Science and ProMED searches	literature search			Aedes aegypti	NCBITAXON	NCBITaxon:7159	anthropogenic habitat	ENVO	ENVO:00002031	Data collection	12409_Aedes aegypti
PubMed, ISI Web of Science and ProMED searches	literature search			Aedes aegypti	NCBITAXON	NCBITaxon:7159	anthropogenic habitat	ENVO	ENVO:00002031	Data collection	12410_Aedes aegypti
PubMed, ISI Web of Science and ProMED searches	literature search			Aedes aegypti	NCBITAXON	NCBITaxon:7159	anthropogenic habitat	ENVO	ENVO:00002031	Data collection	12412_Aedes aegypti
PubMed, ISI Web of Science and ProMED searches	literature search			Aedes aegypti	NCBITAXON	NCBITaxon:7159	anthropogenic habitat	ENVO	ENVO:00002031	Data collection	12413_Aedes aegypti
PubMed, ISI Web of Science and ProMED searches	literature search			Aedes aegypti	NCBITAXON	NCBITaxon:7159	anthropogenic habitat	ENVO	ENVO:00002031	Data collection	12414_Aedes aegypti
PubMed, ISI Web of Science and ProMED searches	literature search			Aedes aegypti	NCBITAXON	NCBITaxon:7159	anthropogenic habitat	ENVO	ENVO:00002031	Data collection	12415_Aedes aegypti
PubMed, ISI Web of Science and ProMED searches	literature search			Aedes aegypti	NCBITAXON	NCBITaxon:7159	anthropogenic habitat	ENVO	ENVO:00002031	Data collection	12416_Aedes aegypti
PubMed, ISI Web of Science and ProMED searches	literature search			Aedes aegypti	NCBITAXON	NCBITaxon:7159	anthropogenic habitat	ENVO	ENVO:00002031	Data collection	12417_Aedes aegypti
PubMed, ISI Web of Science and ProMED searches	literature search			Aedes aegypti	NCBITAXON	NCBITaxon:7159	anthropogenic habitat	ENVO	ENVO:00002031	Data collection	12420_Aedes aegypti
PubMed, ISI Web of Science and ProMED searches	literature search			Aedes aegypti	NCBITAXON	NCBITaxon:7159	anthropogenic habitat	ENVO	ENVO:00002031	Data collection	12423_Aedes aegypti
PubMed, ISI Web of Science and ProMED searches	literature search			Aedes aegypti	NCBITAXON	NCBITaxon:7159	anthropogenic habitat	ENVO	ENVO:00002031	Data collection	12424_Aedes aegypti
PubMed, ISI Web of Science and ProMED searches	literature search			Aedes aegypti	NCBITAXON	NCBITaxon:7159	anthropogenic habitat	ENVO	ENVO:00002031	Data collection	12429_Aedes aegypti
PubMed, ISI Web of Science and ProMED searches	literature search			Aedes aegypti	NCBITAXON	NCBITaxon:7159	anthropogenic habitat	ENVO	ENVO:00002031	Data collection	12430_Aedes aegypti
PubMed, ISI Web of Science and ProMED searches	literature search			Aedes aegypti	NCBITAXON	NCBITaxon:7159	anthropogenic habitat	ENVO	ENVO:00002031	Data collection	12433_Aedes aegypti
PubMed, ISI Web of Science and ProMED searches	literature search			Aedes aegypti	NCBITAXON	NCBITaxon:7159	anthropogenic habitat	ENVO	ENVO:00002031	Data collection	12438_Aedes aegypti
PubMed, ISI Web of Science and ProMED searches	literature search			Aedes aegypti	NCBITAXON	NCBITaxon:7159	anthropogenic habitat	ENVO	ENVO:00002031	Data collection	12439_Aedes aegypti
PubMed, ISI Web of Science and ProMED searches	literature search			Aedes aegypti	NCBITAXON	NCBITaxon:7159	anthropogenic habitat	ENVO	ENVO:00002031	Data collection	12440_Aedes aegypti
PubMed, ISI Web of Science and ProMED searches	literature search			Aedes aegypti	NCBITAXON	NCBITaxon:7159	anthropogenic habitat	ENVO	ENVO:00002031	Data collection	12451_Aedes aegypti
PubMed, ISI Web of Science and ProMED searches	literature search			Aedes aegypti	NCBITAXON	NCBITaxon:7159	anthropogenic habitat	ENVO	ENVO:00002031	Data collection	12453_Aedes aegypti
PubMed, ISI Web of Science and ProMED searches	literature search			Aedes aegypti	NCBITAXON	NCBITaxon:7159	anthropogenic habitat	ENVO	ENVO:00002031	Data collection	12454_Aedes aegypti
PubMed, ISI Web of Science and ProMED searches	literature search			Aedes aegypti	NCBITAXON	NCBITaxon:7159	anthropogenic habitat	ENVO	ENVO:00002031	Data collection	12455_Aedes aegypti
PubMed, ISI Web of Science and ProMED searches	literature search			Aedes aegypti	NCBITAXON	NCBITaxon:7159	anthropogenic habitat	ENVO	ENVO:00002031	Data collection	12461_Aedes aegypti
PubMed, ISI Web of Science and ProMED searches	literature search			Aedes aegypti	NCBITAXON	NCBITaxon:7159	anthropogenic habitat	ENVO	ENVO:00002031	Data collection	12465_Aedes aegypti
PubMed, ISI Web of Science and ProMED searches	literature search			Aedes aegypti	NCBITAXON	NCBITaxon:7159	anthropogenic habitat	ENVO	ENVO:00002031	Data collection	12474_Aedes aegypti
PubMed, ISI Web of Science and ProMED searches	literature search			Aedes aegypti	NCBITAXON	NCBITaxon:7159	anthropogenic habitat	ENVO	ENVO:00002031	Data collection	12478_Aedes aegypti
PubMed, ISI Web of Science and ProMED searches	literature search			Aedes aegypti	NCBITAXON	NCBITaxon:7159	anthropogenic habitat	ENVO	ENVO:00002031	Data collection	12479_Aedes aegypti
PubMed, ISI Web of Science and ProMED searches	literature search			Aedes aegypti	NCBITAXON	NCBITaxon:7159	anthropogenic habitat	ENVO	ENVO:00002031	Data collection	12480_Aedes aegypti
PubMed, ISI Web of Science and ProMED searches	literature search			Aedes aegypti	NCBITAXON	NCBITaxon:7159	anthropogenic habitat	ENVO	ENVO:00002031	Data collection	12482_Aedes aegypti
PubMed, ISI Web of Science and ProMED searches	literature search			Aedes aegypti	NCBITAXON	NCBITaxon:7159	anthropogenic habitat	ENVO	ENVO:00002031	Data collection	12485_Aedes aegypti
PubMed, ISI Web of Science and ProMED searches	literature search			Aedes aegypti	NCBITAXON	NCBITaxon:7159	anthropogenic habitat	ENVO	ENVO:00002031	Data collection	12488_Aedes aegypti
PubMed, ISI Web of Science and ProMED searches	literature search			Aedes aegypti	NCBITAXON	NCBITaxon:7159	anthropogenic habitat	ENVO	ENVO:00002031	Data collection	12489_Aedes aegypti
PubMed, ISI Web of Science and ProMED searches	literature search			Aedes aegypti	NCBITAXON	NCBITaxon:7159	anthropogenic habitat	ENVO	ENVO:00002031	Data collection	12490_Aedes aegypti
PubMed, ISI Web of Science and ProMED searches	literature search			Aedes aegypti	NCBITAXON	NCBITaxon:7159	anthropogenic habitat	ENVO	ENVO:00002031	Data collection	12497_Aedes aegypti
PubMed, ISI Web of Science and ProMED searches	literature search			Aedes aegypti	NCBITAXON	NCBITaxon:7159	anthropogenic habitat	ENVO	ENVO:00002031	Data collection	12499_Aedes aegypti
PubMed, ISI Web of Science and ProMED searches	literature search			Aedes aegypti	NCBITAXON	NCBITaxon:7159	anthropogenic habitat	ENVO	ENVO:00002031	Data collection	12507_Aedes aegypti
PubMed, ISI Web of Science and ProMED searches	literature search			Aedes aegypti	NCBITAXON	NCBITaxon:7159	anthropogenic habitat	ENVO	ENVO:00002031	Data collection	12508_Aedes aegypti
PubMed, ISI Web of Science and ProMED searches	literature search			Aedes aegypti	NCBITAXON	NCBITaxon:7159	anthropogenic habitat	ENVO	ENVO:00002031	Data collection	12513_Aedes aegypti
PubMed, ISI Web of Science and ProMED searches	literature search			Aedes aegypti	NCBITAXON	NCBITaxon:7159	anthropogenic habitat	ENVO	ENVO:00002031	Data collection	12514_Aedes aegypti
PubMed, ISI Web of Science and ProMED searches	literature search			Aedes aegypti	NCBITAXON	NCBITaxon:7159	anthropogenic habitat	ENVO	ENVO:00002031	Data collection	12520_Aedes aegypti
PubMed, ISI Web of Science and ProMED searches	literature search			Aedes aegypti	NCBITAXON	NCBITaxon:7159	anthropogenic habitat	ENVO	ENVO:00002031	Data collection	12522_Aedes aegypti
PubMed, ISI Web of Science and ProMED searches	literature search			Aedes aegypti	NCBITAXON	NCBITaxon:7159	anthropogenic habitat	ENVO	ENVO:00002031	Data collection	12529_Aedes aegypti
PubMed, ISI Web of Science and ProMED searches	literature search			Aedes aegypti	NCBITAXON	NCBITaxon:7159	anthropogenic habitat	ENVO	ENVO:00002031	Data collection	12530_Aedes aegypti
PubMed, ISI Web of Science and ProMED searches	literature search			Aedes aegypti	NCBITAXON	NCBITaxon:7159	anthropogenic habitat	ENVO	ENVO:00002031	Data collection	12536_Aedes aegypti
PubMed, ISI Web of Science and ProMED searches	literature search			Aedes aegypti	NCBITAXON	NCBITaxon:7159	anthropogenic habitat	ENVO	ENVO:00002031	Data collection	12537_Aedes aegypti
PubMed, ISI Web of Science and ProMED searches	literature search			Aedes aegypti	NCBITAXON	NCBITaxon:7159	anthropogenic habitat	ENVO	ENVO:00002031	Data collection	12546_Aedes aegypti
PubMed, ISI Web of Science and ProMED searches	literature search			Aedes aegypti	NCBITAXON	NCBITaxon:7159	anthropogenic habitat	ENVO	ENVO:00002031	Data collection	12549_Aedes aegypti
PubMed, ISI Web of Science and ProMED searches	literature search			Aedes aegypti	NCBITAXON	NCBITaxon:7159	anthropogenic habitat	ENVO	ENVO:00002031	Data collection	12551_Aedes aegypti
PubMed, ISI Web of Science and ProMED searches	literature search			Aedes aegypti	NCBITAXON	NCBITaxon:7159	anthropogenic habitat	ENVO	ENVO:00002031	Data collection	12570_Aedes aegypti
PubMed, ISI Web of Science and ProMED searches	literature search			Aedes aegypti	NCBITAXON	NCBITaxon:7159	anthropogenic habitat	ENVO	ENVO:00002031	Data collection	12571_Aedes aegypti
PubMed, ISI Web of Science and ProMED searches	literature search			Aedes aegypti	NCBITAXON	NCBITaxon:7159	anthropogenic habitat	ENVO	ENVO:00002031	Data collection	12578_Aedes aegypti
PubMed, ISI Web of Science and ProMED searches	literature search			Aedes aegypti	NCBITAXON	NCBITaxon:7159	anthropogenic habitat	ENVO	ENVO:00002031	Data collection	12579_Aedes aegypti
PubMed, ISI Web of Science and ProMED searches	literature search			Aedes aegypti	NCBITAXON	NCBITaxon:7159	anthropogenic habitat	ENVO	ENVO:00002031	Data collection	12584_Aedes aegypti
PubMed, ISI Web of Science and ProMED searches	literature search			Aedes aegypti	NCBITAXON	NCBITaxon:7159	anthropogenic habitat	ENVO	ENVO:00002031	Data collection	12588_Aedes aegypti
PubMed, ISI Web of Science and ProMED searches	literature search			Aedes aegypti	NCBITAXON	NCBITaxon:7159	anthropogenic habitat	ENVO	ENVO:00002031	Data collection	12589_Aedes aegypti
PubMed, ISI Web of Science and ProMED searches	literature search			Aedes aegypti	NCBITAXON	NCBITaxon:7159	anthropogenic habitat	ENVO	ENVO:00002031	Data collection	12599_Aedes aegypti
PubMed, ISI Web of Science and ProMED searches	literature search			Aedes aegypti	NCBITAXON	NCBITaxon:7159	anthropogenic habitat	ENVO	ENVO:00002031	Data collection	12601_Aedes aegypti
PubMed, ISI Web of Science and ProMED searches	literature search			Aedes aegypti	NCBITAXON	NCBITaxon:7159	anthropogenic habitat	ENVO	ENVO:00002031	Data collection	12602_Aedes aegypti
PubMed, ISI Web of Science and ProMED searches	literature search			Aedes aegypti	NCBITAXON	NCBITaxon:7159	anthropogenic habitat	ENVO	ENVO:00002031	Data collection	12604_Aedes aegypti
PubMed, ISI Web of Science and ProMED searches	literature search			Aedes aegypti	NCBITAXON	NCBITaxon:7159	anthropogenic habitat	ENVO	ENVO:00002031	Data collection	12617_Aedes aegypti
PubMed, ISI Web of Science and ProMED searches	literature search			Aedes aegypti	NCBITAXON	NCBITaxon:7159	anthropogenic habitat	ENVO	ENVO:00002031	Data collection	12620_Aedes aegypti
PubMed, ISI Web of Science and ProMED searches	literature search			Aedes aegypti	NCBITAXON	NCBITaxon:7159	anthropogenic habitat	ENVO	ENVO:00002031	Data collection	12624_Aedes aegypti
PubMed, ISI Web of Science and ProMED searches	literature search			Aedes aegypti	NCBITAXON	NCBITaxon:7159	anthropogenic habitat	ENVO	ENVO:00002031	Data collection	12630_Aedes aegypti
PubMed, ISI Web of Science and ProMED searches	literature search			Aedes aegypti	NCBITAXON	NCBITaxon:7159	anthropogenic habitat	ENVO	ENVO:00002031	Data collection	12635_Aedes aegypti
PubMed, ISI Web of Science and ProMED searches	literature search			Aedes aegypti	NCBITAXON	NCBITaxon:7159	anthropogenic habitat	ENVO	ENVO:00002031	Data collection	12636_Aedes aegypti
PubMed, ISI Web of Science and ProMED searches	literature search			Aedes aegypti	NCBITAXON	NCBITaxon:7159	anthropogenic habitat	ENVO	ENVO:00002031	Data collection	12638_Aedes aegypti
PubMed, ISI Web of Science and ProMED searches	literature search			Aedes aegypti	NCBITAXON	NCBITaxon:7159	anthropogenic habitat	ENVO	ENVO:00002031	Data collection	12643_Aedes aegypti
PubMed, ISI Web of Science and ProMED searches	literature search			Aedes aegypti	NCBITAXON	NCBITaxon:7159	anthropogenic habitat	ENVO	ENVO:00002031	Data collection	12644_Aedes aegypti
PubMed, ISI Web of Science and ProMED searches	literature search			Aedes aegypti	NCBITAXON	NCBITaxon:7159	anthropogenic habitat	ENVO	ENVO:00002031	Data collection	12645_Aedes aegypti
PubMed, ISI Web of Science and ProMED searches	literature search			Aedes aegypti	NCBITAXON	NCBITaxon:7159	anthropogenic habitat	ENVO	ENVO:00002031	Data collection	12647_Aedes aegypti
PubMed, ISI Web of Science and ProMED searches	literature search			Aedes aegypti	NCBITAXON	NCBITaxon:7159	anthropogenic habitat	ENVO	ENVO:00002031	Data collection	12648_Aedes aegypti
PubMed, ISI Web of Science and ProMED searches	literature search			Aedes aegypti	NCBITAXON	NCBITaxon:7159	anthropogenic habitat	ENVO	ENVO:00002031	Data collection	12654_Aedes aegypti
PubMed, ISI Web of Science and ProMED searches	literature search			Aedes aegypti	NCBITAXON	NCBITaxon:7159	anthropogenic habitat	ENVO	ENVO:00002031	Data collection	12657_Aedes aegypti
PubMed, ISI Web of Science and ProMED searches	literature search			Aedes aegypti	NCBITAXON	NCBITaxon:7159	anthropogenic habitat	ENVO	ENVO:00002031	Data collection	12661_Aedes aegypti
PubMed, ISI Web of Science and ProMED searches	literature search			Aedes aegypti	NCBITAXON	NCBITaxon:7159	anthropogenic habitat	ENVO	ENVO:00002031	Data collection	12673_Aedes aegypti
PubMed, ISI Web of Science and ProMED searches	literature search			Aedes aegypti	NCBITAXON	NCBITaxon:7159	anthropogenic habitat	ENVO	ENVO:00002031	Data collection	12676_Aedes aegypti
PubMed, ISI Web of Science and ProMED searches	literature search			Aedes aegypti	NCBITAXON	NCBITaxon:7159	anthropogenic habitat	ENVO	ENVO:00002031	Data collection	12681_Aedes aegypti
PubMed, ISI Web of Science and ProMED searches	literature search			Aedes aegypti	NCBITAXON	NCBITaxon:7159	anthropogenic habitat	ENVO	ENVO:00002031	Data collection	12682_Aedes aegypti
PubMed, ISI Web of Science and ProMED searches	literature search			Aedes aegypti	NCBITAXON	NCBITaxon:7159	anthropogenic habitat	ENVO	ENVO:00002031	Data collection	12683_Aedes aegypti
PubMed, ISI Web of Science and ProMED searches	literature search			Aedes aegypti	NCBITAXON	NCBITaxon:7159	anthropogenic habitat	ENVO	ENVO:00002031	Data collection	12690_Aedes aegypti
PubMed, ISI Web of Science and ProMED searches	literature search			Aedes aegypti	NCBITAXON	NCBITaxon:7159	anthropogenic habitat	ENVO	ENVO:00002031	Data collection	12694_Aedes aegypti
PubMed, ISI Web of Science and ProMED searches	literature search			Aedes aegypti	NCBITAXON	NCBITaxon:7159	anthropogenic habitat	ENVO	ENVO:00002031	Data collection	12695_Aedes aegypti
PubMed, ISI Web of Science and ProMED searches	literature search			Aedes aegypti	NCBITAXON	NCBITaxon:7159	anthropogenic habitat	ENVO	ENVO:00002031	Data collection	12696_Aedes aegypti
PubMed, ISI Web of Science and ProMED searches	literature search			Aedes aegypti	NCBITAXON	NCBITaxon:7159	anthropogenic habitat	ENVO	ENVO:00002031	Data collection	12706_Aedes aegypti
PubMed, ISI Web of Science and ProMED searches	literature search			Aedes aegypti	NCBITAXON	NCBITaxon:7159	anthropogenic habitat	ENVO	ENVO:00002031	Data collection	12712_Aedes aegypti
PubMed, ISI Web of Science and ProMED searches	literature search			Aedes aegypti	NCBITAXON	NCBITaxon:7159	anthropogenic habitat	ENVO	ENVO:00002031	Data collection	12715_Aedes aegypti
PubMed, ISI Web of Science and ProMED searches	literature search			Aedes aegypti	NCBITAXON	NCBITaxon:7159	anthropogenic habitat	ENVO	ENVO:00002031	Data collection	12717_Aedes aegypti
PubMed, ISI Web of Science and ProMED searches	literature search			Aedes aegypti	NCBITAXON	NCBITaxon:7159	anthropogenic habitat	ENVO	ENVO:00002031	Data collection	12723_Aedes aegypti
PubMed, ISI Web of Science and ProMED searches	literature search			Aedes aegypti	NCBITAXON	NCBITaxon:7159	anthropogenic habitat	ENVO	ENVO:00002031	Data collection	12726_Aedes aegypti
PubMed, ISI Web of Science and ProMED searches	literature search			Aedes aegypti	NCBITAXON	NCBITaxon:7159	anthropogenic habitat	ENVO	ENVO:00002031	Data collection	12740_Aedes aegypti
PubMed, ISI Web of Science and ProMED searches	literature search			Aedes aegypti	NCBITAXON	NCBITaxon:7159	anthropogenic habitat	ENVO	ENVO:00002031	Data collection	12741_Aedes aegypti
PubMed, ISI Web of Science and ProMED searches	literature search			Aedes aegypti	NCBITAXON	NCBITaxon:7159	anthropogenic habitat	ENVO	ENVO:00002031	Data collection	12745_Aedes aegypti
PubMed, ISI Web of Science and ProMED searches	literature search			Aedes aegypti	NCBITAXON	NCBITaxon:7159	anthropogenic habitat	ENVO	ENVO:00002031	Data collection	12746_Aedes aegypti
PubMed, ISI Web of Science and ProMED searches	literature search			Aedes aegypti	NCBITAXON	NCBITaxon:7159	anthropogenic habitat	ENVO	ENVO:00002031	Data collection	12747_Aedes aegypti
PubMed, ISI Web of Science and ProMED searches	literature search			Aedes aegypti	NCBITAXON	NCBITaxon:7159	anthropogenic habitat	ENVO	ENVO:00002031	Data collection	12748_Aedes aegypti
PubMed, ISI Web of Science and ProMED searches	literature search			Aedes aegypti	NCBITAXON	NCBITaxon:7159	anthropogenic habitat	ENVO	ENVO:00002031	Data collection	12751_Aedes aegypti
PubMed, ISI Web of Science and ProMED searches	literature search			Aedes aegypti	NCBITAXON	NCBITaxon:7159	anthropogenic habitat	ENVO	ENVO:00002031	Data collection	12755_Aedes aegypti
PubMed, ISI Web of Science and ProMED searches	literature search			Aedes aegypti	NCBITAXON	NCBITaxon:7159	anthropogenic habitat	ENVO	ENVO:00002031	Data collection	12760_Aedes aegypti
PubMed, ISI Web of Science and ProMED searches	literature search			Aedes aegypti	NCBITAXON	NCBITaxon:7159	anthropogenic habitat	ENVO	ENVO:00002031	Data collection	12761_Aedes aegypti
PubMed, ISI Web of Science and ProMED searches	literature search			Aedes aegypti	NCBITAXON	NCBITaxon:7159	anthropogenic habitat	ENVO	ENVO:00002031	Data collection	12762_Aedes aegypti
PubMed, ISI Web of Science and ProMED searches	literature search			Aedes aegypti	NCBITAXON	NCBITaxon:7159	anthropogenic habitat	ENVO	ENVO:00002031	Data collection	12769_Aedes aegypti
PubMed, ISI Web of Science and ProMED searches	literature search			Aedes aegypti	NCBITAXON	NCBITaxon:7159	anthropogenic habitat	ENVO	ENVO:00002031	Data collection	12770_Aedes aegypti
PubMed, ISI Web of Science and ProMED searches	literature search			Aedes aegypti	NCBITAXON	NCBITaxon:7159	anthropogenic habitat	ENVO	ENVO:00002031	Data collection	12771_Aedes aegypti
PubMed, ISI Web of Science and ProMED searches	literature search			Aedes aegypti	NCBITAXON	NCBITaxon:7159	anthropogenic habitat	ENVO	ENVO:00002031	Data collection	12774_Aedes aegypti
PubMed, ISI Web of Science and ProMED searches	literature search			Aedes aegypti	NCBITAXON	NCBITaxon:7159	anthropogenic habitat	ENVO	ENVO:00002031	Data collection	12776_Aedes aegypti
PubMed, ISI Web of Science and ProMED searches	literature search			Aedes aegypti	NCBITAXON	NCBITaxon:7159	anthropogenic habitat	ENVO	ENVO:00002031	Data collection	12777_Aedes aegypti
PubMed, ISI Web of Science and ProMED searches	literature search			Aedes aegypti	NCBITAXON	NCBITaxon:7159	anthropogenic habitat	ENVO	ENVO:00002031	Data collection	12787_Aedes aegypti
PubMed, ISI Web of Science and ProMED searches	literature search			Aedes aegypti	NCBITAXON	NCBITaxon:7159	anthropogenic habitat	ENVO	ENVO:00002031	Data collection	12788_Aedes aegypti
PubMed, ISI Web of Science and ProMED searches	literature search			Aedes aegypti	NCBITAXON	NCBITaxon:7159	anthropogenic habitat	ENVO	ENVO:00002031	Data collection	12792_Aedes aegypti
PubMed, ISI Web of Science and ProMED searches	literature search			Aedes aegypti	NCBITAXON	NCBITaxon:7159	anthropogenic habitat	ENVO	ENVO:00002031	Data collection	12795_Aedes aegypti
PubMed, ISI Web of Science and ProMED searches	literature search			Aedes aegypti	NCBITAXON	NCBITaxon:7159	anthropogenic habitat	ENVO	ENVO:00002031	Data collection	12798_Aedes aegypti
PubMed, ISI Web of Science and ProMED searches	literature search			Aedes aegypti	NCBITAXON	NCBITaxon:7159	anthropogenic habitat	ENVO	ENVO:00002031	Data collection	12799_Aedes aegypti
PubMed, ISI Web of Science and ProMED searches	literature search			Aedes aegypti	NCBITAXON	NCBITaxon:7159	anthropogenic habitat	ENVO	ENVO:00002031	Data collection	12800_Aedes aegypti
PubMed, ISI Web of Science and ProMED searches	literature search			Aedes aegypti	NCBITAXON	NCBITaxon:7159	anthropogenic habitat	ENVO	ENVO:00002031	Data collection	12801_Aedes aegypti
PubMed, ISI Web of Science and ProMED searches	literature search			Aedes aegypti	NCBITAXON	NCBITaxon:7159	anthropogenic habitat	ENVO	ENVO:00002031	Data collection	12808_Aedes aegypti
PubMed, ISI Web of Science and ProMED searches	literature search			Aedes aegypti	NCBITAXON	NCBITaxon:7159	anthropogenic habitat	ENVO	ENVO:00002031	Data collection	12812_Aedes aegypti
PubMed, ISI Web of Science and ProMED searches	literature search			Aedes aegypti	NCBITAXON	NCBITaxon:7159	anthropogenic habitat	ENVO	ENVO:00002031	Data collection	12814_Aedes aegypti
PubMed, ISI Web of Science and ProMED searches	literature search			Aedes aegypti	NCBITAXON	NCBITaxon:7159	anthropogenic habitat	ENVO	ENVO:00002031	Data collection	12818_Aedes aegypti
PubMed, ISI Web of Science and ProMED searches	literature search			Aedes aegypti	NCBITAXON	NCBITaxon:7159	anthropogenic habitat	ENVO	ENVO:00002031	Data collection	12819_Aedes aegypti
PubMed, ISI Web of Science and ProMED searches	literature search			Aedes aegypti	NCBITAXON	NCBITaxon:7159	anthropogenic habitat	ENVO	ENVO:00002031	Data collection	12821_Aedes aegypti
PubMed, ISI Web of Science and ProMED searches	literature search			Aedes aegypti	NCBITAXON	NCBITaxon:7159	anthropogenic habitat	ENVO	ENVO:00002031	Data collection	12822_Aedes aegypti
PubMed, ISI Web of Science and ProMED searches	literature search			Aedes aegypti	NCBITAXON	NCBITaxon:7159	anthropogenic habitat	ENVO	ENVO:00002031	Data collection	12834_Aedes aegypti
PubMed, ISI Web of Science and ProMED searches	literature search			Aedes aegypti	NCBITAXON	NCBITaxon:7159	anthropogenic habitat	ENVO	ENVO:00002031	Data collection	12844_Aedes aegypti
PubMed, ISI Web of Science and ProMED searches	literature search			Aedes aegypti	NCBITAXON	NCBITaxon:7159	anthropogenic habitat	ENVO	ENVO:00002031	Data collection	12849_Aedes aegypti
PubMed, ISI Web of Science and ProMED searches	literature search			Aedes aegypti	NCBITAXON	NCBITaxon:7159	anthropogenic habitat	ENVO	ENVO:00002031	Data collection	12852_Aedes aegypti
PubMed, ISI Web of Science and ProMED searches	literature search			Aedes aegypti	NCBITAXON	NCBITaxon:7159	anthropogenic habitat	ENVO	ENVO:00002031	Data collection	12853_Aedes aegypti
PubMed, ISI Web of Science and ProMED searches	literature search			Aedes aegypti	NCBITAXON	NCBITaxon:7159	anthropogenic habitat	ENVO	ENVO:00002031	Data collection	12854_Aedes aegypti
PubMed, ISI Web of Science and ProMED searches	literature search			Aedes aegypti	NCBITAXON	NCBITaxon:7159	anthropogenic habitat	ENVO	ENVO:00002031	Data collection	12860_Aedes aegypti
PubMed, ISI Web of Science and ProMED searches	literature search			Aedes aegypti	NCBITAXON	NCBITaxon:7159	anthropogenic habitat	ENVO	ENVO:00002031	Data collection	12864_Aedes aegypti
PubMed, ISI Web of Science and ProMED searches	literature search			Aedes aegypti	NCBITAXON	NCBITaxon:7159	anthropogenic habitat	ENVO	ENVO:00002031	Data collection	12872_Aedes aegypti
PubMed, ISI Web of Science and ProMED searches	literature search			Aedes aegypti	NCBITAXON	NCBITaxon:7159	anthropogenic habitat	ENVO	ENVO:00002031	Data collection	12873_Aedes aegypti
PubMed, ISI Web of Science and ProMED searches	literature search			Aedes aegypti	NCBITAXON	NCBITaxon:7159	anthropogenic habitat	ENVO	ENVO:00002031	Data collection	12879_Aedes aegypti
PubMed, ISI Web of Science and ProMED searches	literature search			Aedes aegypti	NCBITAXON	NCBITaxon:7159	anthropogenic habitat	ENVO	ENVO:00002031	Data collection	12880_Aedes aegypti
PubMed, ISI Web of Science and ProMED searches	literature search			Aedes aegypti	NCBITAXON	NCBITaxon:7159	anthropogenic habitat	ENVO	ENVO:00002031	Data collection	12881_Aedes aegypti
PubMed, ISI Web of Science and ProMED searches	literature search			Aedes aegypti	NCBITAXON	NCBITaxon:7159	anthropogenic habitat	ENVO	ENVO:00002031	Data collection	12883_Aedes aegypti
PubMed, ISI Web of Science and ProMED searches	literature search			Aedes aegypti	NCBITAXON	NCBITaxon:7159	anthropogenic habitat	ENVO	ENVO:00002031	Data collection	12886_Aedes aegypti
PubMed, ISI Web of Science and ProMED searches	literature search			Aedes aegypti	NCBITAXON	NCBITaxon:7159	anthropogenic habitat	ENVO	ENVO:00002031	Data collection	12888_Aedes aegypti
PubMed, ISI Web of Science and ProMED searches	literature search			Aedes aegypti	NCBITAXON	NCBITaxon:7159	anthropogenic habitat	ENVO	ENVO:00002031	Data collection	12891_Aedes aegypti
PubMed, ISI Web of Science and ProMED searches	literature search			Aedes aegypti	NCBITAXON	NCBITaxon:7159	anthropogenic habitat	ENVO	ENVO:00002031	Data collection	12892_Aedes aegypti
PubMed, ISI Web of Science and ProMED searches	literature search			Aedes aegypti	NCBITAXON	NCBITaxon:7159	anthropogenic habitat	ENVO	ENVO:00002031	Data collection	12894_Aedes aegypti
PubMed, ISI Web of Science and ProMED searches	literature search			Aedes aegypti	NCBITAXON	NCBITaxon:7159	anthropogenic habitat	ENVO	ENVO:00002031	Data collection	12913_Aedes aegypti
PubMed, ISI Web of Science and ProMED searches	literature search			Aedes aegypti	NCBITAXON	NCBITaxon:7159	anthropogenic habitat	ENVO	ENVO:00002031	Data collection	12914_Aedes aegypti
PubMed, ISI Web of Science and ProMED searches	literature search			Aedes aegypti	NCBITAXON	NCBITaxon:7159	anthropogenic habitat	ENVO	ENVO:00002031	Data collection	12929_Aedes aegypti
PubMed, ISI Web of Science and ProMED searches	literature search			Aedes aegypti	NCBITAXON	NCBITaxon:7159	anthropogenic habitat	ENVO	ENVO:00002031	Data collection	12930_Aedes aegypti
PubMed, ISI Web of Science and ProMED searches	literature search			Aedes aegypti	NCBITAXON	NCBITaxon:7159	anthropogenic habitat	ENVO	ENVO:00002031	Data collection	12931_Aedes aegypti
PubMed, ISI Web of Science and ProMED searches	literature search			Aedes aegypti	NCBITAXON	NCBITaxon:7159	anthropogenic habitat	ENVO	ENVO:00002031	Data collection	12932_Aedes aegypti
PubMed, ISI Web of Science and ProMED searches	literature search			Aedes aegypti	NCBITAXON	NCBITaxon:7159	anthropogenic habitat	ENVO	ENVO:00002031	Data collection	12935_Aedes aegypti
PubMed, ISI Web of Science and ProMED searches	literature search			Aedes aegypti	NCBITAXON	NCBITaxon:7159	anthropogenic habitat	ENVO	ENVO:00002031	Data collection	12955_Aedes aegypti
PubMed, ISI Web of Science and ProMED searches	literature search			Aedes aegypti	NCBITAXON	NCBITaxon:7159	anthropogenic habitat	ENVO	ENVO:00002031	Data collection	12958_Aedes aegypti
PubMed, ISI Web of Science and ProMED searches	literature search			Aedes aegypti	NCBITAXON	NCBITaxon:7159	anthropogenic habitat	ENVO	ENVO:00002031	Data collection	12962_Aedes aegypti
PubMed, ISI Web of Science and ProMED searches	literature search			Aedes aegypti	NCBITAXON	NCBITaxon:7159	anthropogenic habitat	ENVO	ENVO:00002031	Data collection	12970_Aedes aegypti
PubMed, ISI Web of Science and ProMED searches	literature search			Aedes aegypti	NCBITAXON	NCBITaxon:7159	anthropogenic habitat	ENVO	ENVO:00002031	Data collection	12980_Aedes aegypti
PubMed, ISI Web of Science and ProMED searches	literature search			Aedes aegypti	NCBITAXON	NCBITaxon:7159	anthropogenic habitat	ENVO	ENVO:00002031	Data collection	12981_Aedes aegypti
PubMed, ISI Web of Science and ProMED searches	literature search			Aedes aegypti	NCBITAXON	NCBITaxon:7159	anthropogenic habitat	ENVO	ENVO:00002031	Data collection	12988_Aedes aegypti
PubMed, ISI Web of Science and ProMED searches	literature search			Aedes aegypti	NCBITAXON	NCBITaxon:7159	anthropogenic habitat	ENVO	ENVO:00002031	Data collection	12991_Aedes aegypti
PubMed, ISI Web of Science and ProMED searches	literature search			Aedes aegypti	NCBITAXON	NCBITaxon:7159	anthropogenic habitat	ENVO	ENVO:00002031	Data collection	12992_Aedes aegypti
PubMed, ISI Web of Science and ProMED searches	literature search			Aedes aegypti	NCBITAXON	NCBITaxon:7159	anthropogenic habitat	ENVO	ENVO:00002031	Data collection	12994_Aedes aegypti
PubMed, ISI Web of Science and ProMED searches	literature search			Aedes aegypti	NCBITAXON	NCBITaxon:7159	anthropogenic habitat	ENVO	ENVO:00002031	Data collection	13002_Aedes aegypti
PubMed, ISI Web of Science and ProMED searches	literature search			Aedes aegypti	NCBITAXON	NCBITaxon:7159	anthropogenic habitat	ENVO	ENVO:00002031	Data collection	13004_Aedes aegypti
PubMed, ISI Web of Science and ProMED searches	literature search			Aedes aegypti	NCBITAXON	NCBITaxon:7159	anthropogenic habitat	ENVO	ENVO:00002031	Data collection	13005_Aedes aegypti
PubMed, ISI Web of Science and ProMED searches	literature search			Aedes aegypti	NCBITAXON	NCBITaxon:7159	anthropogenic habitat	ENVO	ENVO:00002031	Data collection	13010_Aedes aegypti
PubMed, ISI Web of Science and ProMED searches	literature search			Aedes aegypti	NCBITAXON	NCBITaxon:7159	anthropogenic habitat	ENVO	ENVO:00002031	Data collection	13011_Aedes aegypti
PubMed, ISI Web of Science and ProMED searches	literature search			Aedes aegypti	NCBITAXON	NCBITaxon:7159	anthropogenic habitat	ENVO	ENVO:00002031	Data collection	13018_Aedes aegypti
PubMed, ISI Web of Science and ProMED searches	literature search			Aedes aegypti	NCBITAXON	NCBITaxon:7159	anthropogenic habitat	ENVO	ENVO:00002031	Data collection	13019_Aedes aegypti
PubMed, ISI Web of Science and ProMED searches	literature search			Aedes aegypti	NCBITAXON	NCBITaxon:7159	anthropogenic habitat	ENVO	ENVO:00002031	Data collection	13020_Aedes aegypti
PubMed, ISI Web of Science and ProMED searches	literature search			Aedes aegypti	NCBITAXON	NCBITaxon:7159	anthropogenic habitat	ENVO	ENVO:00002031	Data collection	13021_Aedes aegypti
PubMed, ISI Web of Science and ProMED searches	literature search			Aedes aegypti	NCBITAXON	NCBITaxon:7159	anthropogenic habitat	ENVO	ENVO:00002031	Data collection	13022_Aedes aegypti
PubMed, ISI Web of Science and ProMED searches	literature search			Aedes aegypti	NCBITAXON	NCBITaxon:7159	anthropogenic habitat	ENVO	ENVO:00002031	Data collection	13023_Aedes aegypti
PubMed, ISI Web of Science and ProMED searches	literature search			Aedes aegypti	NCBITAXON	NCBITaxon:7159	anthropogenic habitat	ENVO	ENVO:00002031	Data collection	13024_Aedes aegypti
PubMed, ISI Web of Science and ProMED searches	literature search			Aedes aegypti	NCBITAXON	NCBITaxon:7159	anthropogenic habitat	ENVO	ENVO:00002031	Data collection	13027_Aedes aegypti
PubMed, ISI Web of Science and ProMED searches	literature search			Aedes aegypti	NCBITAXON	NCBITaxon:7159	anthropogenic habitat	ENVO	ENVO:00002031	Data collection	13030_Aedes aegypti
PubMed, ISI Web of Science and ProMED searches	literature search			Aedes aegypti	NCBITAXON	NCBITaxon:7159	anthropogenic habitat	ENVO	ENVO:00002031	Data collection	13031_Aedes aegypti
PubMed, ISI Web of Science and ProMED searches	literature search			Aedes aegypti	NCBITAXON	NCBITaxon:7159	anthropogenic habitat	ENVO	ENVO:00002031	Data collection	13064_Aedes aegypti
PubMed, ISI Web of Science and ProMED searches	literature search			Aedes aegypti	NCBITAXON	NCBITaxon:7159	anthropogenic habitat	ENVO	ENVO:00002031	Data collection	13071_Aedes aegypti
PubMed, ISI Web of Science and ProMED searches	literature search			Aedes aegypti	NCBITAXON	NCBITaxon:7159	anthropogenic habitat	ENVO	ENVO:00002031	Data collection	13072_Aedes aegypti
PubMed, ISI Web of Science and ProMED searches	literature search			Aedes aegypti	NCBITAXON	NCBITaxon:7159	anthropogenic habitat	ENVO	ENVO:00002031	Data collection	13075_Aedes aegypti
PubMed, ISI Web of Science and ProMED searches	literature search			Aedes aegypti	NCBITAXON	NCBITaxon:7159	anthropogenic habitat	ENVO	ENVO:00002031	Data collection	13096_Aedes aegypti
PubMed, ISI Web of Science and ProMED searches	literature search			Aedes aegypti	NCBITAXON	NCBITaxon:7159	anthropogenic habitat	ENVO	ENVO:00002031	Data collection	13097_Aedes aegypti
PubMed, ISI Web of Science and ProMED searches	literature search			Aedes aegypti	NCBITAXON	NCBITaxon:7159	anthropogenic habitat	ENVO	ENVO:00002031	Data collection	13098_Aedes aegypti
PubMed, ISI Web of Science and ProMED searches	literature search			Aedes aegypti	NCBITAXON	NCBITaxon:7159	anthropogenic habitat	ENVO	ENVO:00002031	Data collection	13099_Aedes aegypti
PubMed, ISI Web of Science and ProMED searches	literature search			Aedes aegypti	NCBITAXON	NCBITaxon:7159	anthropogenic habitat	ENVO	ENVO:00002031	Data collection	13102_Aedes aegypti
PubMed, ISI Web of Science and ProMED searches	literature search			Aedes aegypti	NCBITAXON	NCBITaxon:7159	anthropogenic habitat	ENVO	ENVO:00002031	Data collection	13107_Aedes aegypti
PubMed, ISI Web of Science and ProMED searches	literature search			Aedes aegypti	NCBITAXON	NCBITaxon:7159	anthropogenic habitat	ENVO	ENVO:00002031	Data collection	13118_Aedes aegypti
PubMed, ISI Web of Science and ProMED searches	literature search			Aedes aegypti	NCBITAXON	NCBITaxon:7159	anthropogenic habitat	ENVO	ENVO:00002031	Data collection	13128_Aedes aegypti
PubMed, ISI Web of Science and ProMED searches	literature search			Aedes aegypti	NCBITAXON	NCBITaxon:7159	anthropogenic habitat	ENVO	ENVO:00002031	Data collection	13223_Aedes aegypti
PubMed, ISI Web of Science and ProMED searches	literature search			Aedes aegypti	NCBITAXON	NCBITaxon:7159	anthropogenic habitat	ENVO	ENVO:00002031	Data collection	13251_Aedes aegypti
PubMed, ISI Web of Science and ProMED searches	literature search			Aedes aegypti	NCBITAXON	NCBITaxon:7159	anthropogenic habitat	ENVO	ENVO:00002031	Data collection	13274_Aedes aegypti
PubMed, ISI Web of Science and ProMED searches	literature search			Aedes aegypti	NCBITAXON	NCBITaxon:7159	anthropogenic habitat	ENVO	ENVO:00002031	Data collection	13285_Aedes aegypti
PubMed, ISI Web of Science and ProMED searches	literature search			Aedes aegypti	NCBITAXON	NCBITaxon:7159	anthropogenic habitat	ENVO	ENVO:00002031	Data collection	13360_Aedes aegypti
PubMed, ISI Web of Science and ProMED searches	literature search			Aedes aegypti	NCBITAXON	NCBITaxon:7159	anthropogenic habitat	ENVO	ENVO:00002031	Data collection	13364_Aedes aegypti
PubMed, ISI Web of Science and ProMED searches	literature search			Aedes aegypti	NCBITAXON	NCBITaxon:7159	anthropogenic habitat	ENVO	ENVO:00002031	Data collection	13391_Aedes aegypti
PubMed, ISI Web of Science and ProMED searches	literature search			Aedes aegypti	NCBITAXON	NCBITaxon:7159	anthropogenic habitat	ENVO	ENVO:00002031	Data collection	13398_Aedes aegypti
PubMed, ISI Web of Science and ProMED searches	literature search			Aedes aegypti	NCBITAXON	NCBITaxon:7159	anthropogenic habitat	ENVO	ENVO:00002031	Data collection	13461_Aedes aegypti
PubMed, ISI Web of Science and ProMED searches	literature search			Aedes aegypti	NCBITAXON	NCBITaxon:7159	anthropogenic habitat	ENVO	ENVO:00002031	Data collection	13588_Aedes aegypti
PubMed, ISI Web of Science and ProMED searches	literature search			Aedes aegypti	NCBITAXON	NCBITaxon:7159	anthropogenic habitat	ENVO	ENVO:00002031	Data collection	13608_Aedes aegypti
PubMed, ISI Web of Science and ProMED searches	literature search			Aedes aegypti	NCBITAXON	NCBITaxon:7159	anthropogenic habitat	ENVO	ENVO:00002031	Data collection	13619_Aedes aegypti
PubMed, ISI Web of Science and ProMED searches	literature search			Aedes aegypti	NCBITAXON	NCBITaxon:7159	anthropogenic habitat	ENVO	ENVO:00002031	Data collection	13641_Aedes aegypti
PubMed, ISI Web of Science and ProMED searches	literature search			Aedes aegypti	NCBITAXON	NCBITaxon:7159	anthropogenic habitat	ENVO	ENVO:00002031	Data collection	13649_Aedes aegypti
PubMed, ISI Web of Science and ProMED searches	literature search			Aedes aegypti	NCBITAXON	NCBITaxon:7159	anthropogenic habitat	ENVO	ENVO:00002031	Data collection	13681_Aedes aegypti
PubMed, ISI Web of Science and ProMED searches	literature search			Aedes aegypti	NCBITAXON	NCBITaxon:7159	anthropogenic habitat	ENVO	ENVO:00002031	Data collection	13690_Aedes aegypti
PubMed, ISI Web of Science and ProMED searches	literature search			Aedes aegypti	NCBITAXON	NCBITaxon:7159	anthropogenic habitat	ENVO	ENVO:00002031	Data collection	13696_Aedes aegypti
PubMed, ISI Web of Science and ProMED searches	literature search			Aedes aegypti	NCBITAXON	NCBITaxon:7159	anthropogenic habitat	ENVO	ENVO:00002031	Data collection	13703_Aedes aegypti
PubMed, ISI Web of Science and ProMED searches	literature search			Aedes aegypti	NCBITAXON	NCBITaxon:7159	anthropogenic habitat	ENVO	ENVO:00002031	Data collection	13722_Aedes aegypti
PubMed, ISI Web of Science and ProMED searches	literature search			Aedes aegypti	NCBITAXON	NCBITaxon:7159	anthropogenic habitat	ENVO	ENVO:00002031	Data collection	13736_Aedes aegypti
PubMed, ISI Web of Science and ProMED searches	literature search			Aedes aegypti	NCBITAXON	NCBITaxon:7159	anthropogenic habitat	ENVO	ENVO:00002031	Data collection	13737_Aedes aegypti
PubMed, ISI Web of Science and ProMED searches	literature search			Aedes aegypti	NCBITAXON	NCBITaxon:7159	anthropogenic habitat	ENVO	ENVO:00002031	Data collection	13742_Aedes aegypti
PubMed, ISI Web of Science and ProMED searches	literature search			Aedes aegypti	NCBITAXON	NCBITaxon:7159	anthropogenic habitat	ENVO	ENVO:00002031	Data collection	13743_Aedes aegypti
PubMed, ISI Web of Science and ProMED searches	literature search			Aedes aegypti	NCBITAXON	NCBITaxon:7159	anthropogenic habitat	ENVO	ENVO:00002031	Data collection	13746_Aedes aegypti
PubMed, ISI Web of Science and ProMED searches	literature search			Aedes aegypti	NCBITAXON	NCBITaxon:7159	anthropogenic habitat	ENVO	ENVO:00002031	Data collection	13749_Aedes aegypti
PubMed, ISI Web of Science and ProMED searches	literature search			Aedes aegypti	NCBITAXON	NCBITaxon:7159	anthropogenic habitat	ENVO	ENVO:00002031	Data collection	13751_Aedes aegypti
PubMed, ISI Web of Science and ProMED searches	literature search			Aedes aegypti	NCBITAXON	NCBITaxon:7159	anthropogenic habitat	ENVO	ENVO:00002031	Data collection	13773_Aedes aegypti
PubMed, ISI Web of Science and ProMED searches	literature search			Aedes aegypti	NCBITAXON	NCBITaxon:7159	anthropogenic habitat	ENVO	ENVO:00002031	Data collection	13776_Aedes aegypti
PubMed, ISI Web of Science and ProMED searches	literature search			Aedes aegypti	NCBITAXON	NCBITaxon:7159	anthropogenic habitat	ENVO	ENVO:00002031	Data collection	13780_Aedes aegypti
PubMed, ISI Web of Science and ProMED searches	literature search			Aedes aegypti	NCBITAXON	NCBITaxon:7159	anthropogenic habitat	ENVO	ENVO:00002031	Data collection	13792_Aedes aegypti
PubMed, ISI Web of Science and ProMED searches	literature search			Aedes aegypti	NCBITAXON	NCBITaxon:7159	anthropogenic habitat	ENVO	ENVO:00002031	Data collection	13795_Aedes aegypti
PubMed, ISI Web of Science and ProMED searches	literature search			Aedes aegypti	NCBITAXON	NCBITaxon:7159	anthropogenic habitat	ENVO	ENVO:00002031	Data collection	13796_Aedes aegypti
PubMed, ISI Web of Science and ProMED searches	literature search			Aedes aegypti	NCBITAXON	NCBITaxon:7159	anthropogenic habitat	ENVO	ENVO:00002031	Data collection	13805_Aedes aegypti
PubMed, ISI Web of Science and ProMED searches	literature search			Aedes aegypti	NCBITAXON	NCBITaxon:7159	anthropogenic habitat	ENVO	ENVO:00002031	Data collection	13809_Aedes aegypti
PubMed, ISI Web of Science and ProMED searches	literature search			Aedes aegypti	NCBITAXON	NCBITaxon:7159	anthropogenic habitat	ENVO	ENVO:00002031	Data collection	13819_Aedes aegypti
PubMed, ISI Web of Science and ProMED searches	literature search			Aedes aegypti	NCBITAXON	NCBITaxon:7159	anthropogenic habitat	ENVO	ENVO:00002031	Data collection	13823_Aedes aegypti
PubMed, ISI Web of Science and ProMED searches	literature search			Aedes aegypti	NCBITAXON	NCBITaxon:7159	anthropogenic habitat	ENVO	ENVO:00002031	Data collection	13825_Aedes aegypti
PubMed, ISI Web of Science and ProMED searches	literature search			Aedes aegypti	NCBITAXON	NCBITaxon:7159	anthropogenic habitat	ENVO	ENVO:00002031	Data collection	13828_Aedes aegypti
PubMed, ISI Web of Science and ProMED searches	literature search			Aedes aegypti	NCBITAXON	NCBITaxon:7159	anthropogenic habitat	ENVO	ENVO:00002031	Data collection	13843_Aedes aegypti
PubMed, ISI Web of Science and ProMED searches	literature search			Aedes aegypti	NCBITAXON	NCBITaxon:7159	anthropogenic habitat	ENVO	ENVO:00002031	Data collection	13848_Aedes aegypti
PubMed, ISI Web of Science and ProMED searches	literature search			Aedes aegypti	NCBITAXON	NCBITaxon:7159	anthropogenic habitat	ENVO	ENVO:00002031	Data collection	13854_Aedes aegypti
PubMed, ISI Web of Science and ProMED searches	literature search			Aedes aegypti	NCBITAXON	NCBITaxon:7159	anthropogenic habitat	ENVO	ENVO:00002031	Data collection	13858_Aedes aegypti
PubMed, ISI Web of Science and ProMED searches	literature search			Aedes aegypti	NCBITAXON	NCBITaxon:7159	anthropogenic habitat	ENVO	ENVO:00002031	Data collection	13861_Aedes aegypti
PubMed, ISI Web of Science and ProMED searches	literature search			Aedes aegypti	NCBITAXON	NCBITaxon:7159	anthropogenic habitat	ENVO	ENVO:00002031	Data collection	13867_Aedes aegypti
PubMed, ISI Web of Science and ProMED searches	literature search			Aedes aegypti	NCBITAXON	NCBITaxon:7159	anthropogenic habitat	ENVO	ENVO:00002031	Data collection	13872_Aedes aegypti
PubMed, ISI Web of Science and ProMED searches	literature search			Aedes aegypti	NCBITAXON	NCBITaxon:7159	anthropogenic habitat	ENVO	ENVO:00002031	Data collection	13891_Aedes aegypti
PubMed, ISI Web of Science and ProMED searches	literature search			Aedes aegypti	NCBITAXON	NCBITaxon:7159	anthropogenic habitat	ENVO	ENVO:00002031	Data collection	13900_Aedes aegypti
PubMed, ISI Web of Science and ProMED searches	literature search			Aedes aegypti	NCBITAXON	NCBITaxon:7159	anthropogenic habitat	ENVO	ENVO:00002031	Data collection	13904_Aedes aegypti
PubMed, ISI Web of Science and ProMED searches	literature search			Aedes aegypti	NCBITAXON	NCBITaxon:7159	anthropogenic habitat	ENVO	ENVO:00002031	Data collection	13913_Aedes aegypti
PubMed, ISI Web of Science and ProMED searches	literature search			Aedes aegypti	NCBITAXON	NCBITaxon:7159	anthropogenic habitat	ENVO	ENVO:00002031	Data collection	13916_Aedes aegypti
PubMed, ISI Web of Science and ProMED searches	literature search			Aedes aegypti	NCBITAXON	NCBITaxon:7159	anthropogenic habitat	ENVO	ENVO:00002031	Data collection	13919_Aedes aegypti
PubMed, ISI Web of Science and ProMED searches	literature search			Aedes aegypti	NCBITAXON	NCBITaxon:7159	anthropogenic habitat	ENVO	ENVO:00002031	Data collection	13921_Aedes aegypti
PubMed, ISI Web of Science and ProMED searches	literature search			Aedes aegypti	NCBITAXON	NCBITaxon:7159	anthropogenic habitat	ENVO	ENVO:00002031	Data collection	13922_Aedes aegypti
PubMed, ISI Web of Science and ProMED searches	literature search			Aedes aegypti	NCBITAXON	NCBITaxon:7159	anthropogenic habitat	ENVO	ENVO:00002031	Data collection	13928_Aedes aegypti
PubMed, ISI Web of Science and ProMED searches	literature search			Aedes aegypti	NCBITAXON	NCBITaxon:7159	anthropogenic habitat	ENVO	ENVO:00002031	Data collection	13929_Aedes aegypti
PubMed, ISI Web of Science and ProMED searches	literature search			Aedes aegypti	NCBITAXON	NCBITaxon:7159	anthropogenic habitat	ENVO	ENVO:00002031	Data collection	13931_Aedes aegypti
PubMed, ISI Web of Science and ProMED searches	literature search			Aedes aegypti	NCBITAXON	NCBITaxon:7159	anthropogenic habitat	ENVO	ENVO:00002031	Data collection	13943_Aedes aegypti
PubMed, ISI Web of Science and ProMED searches	literature search			Aedes aegypti	NCBITAXON	NCBITaxon:7159	anthropogenic habitat	ENVO	ENVO:00002031	Data collection	13944_Aedes aegypti
PubMed, ISI Web of Science and ProMED searches	literature search			Aedes aegypti	NCBITAXON	NCBITaxon:7159	anthropogenic habitat	ENVO	ENVO:00002031	Data collection	13953_Aedes aegypti
PubMed, ISI Web of Science and ProMED searches	literature search			Aedes aegypti	NCBITAXON	NCBITaxon:7159	anthropogenic habitat	ENVO	ENVO:00002031	Data collection	13954_Aedes aegypti
PubMed, ISI Web of Science and ProMED searches	literature search			Aedes aegypti	NCBITAXON	NCBITaxon:7159	anthropogenic habitat	ENVO	ENVO:00002031	Data collection	13956_Aedes aegypti
PubMed, ISI Web of Science and ProMED searches	literature search			Aedes aegypti	NCBITAXON	NCBITaxon:7159	anthropogenic habitat	ENVO	ENVO:00002031	Data collection	13958_Aedes aegypti
PubMed, ISI Web of Science and ProMED searches	literature search			Aedes aegypti	NCBITAXON	NCBITaxon:7159	anthropogenic habitat	ENVO	ENVO:00002031	Data collection	13963_Aedes aegypti
PubMed, ISI Web of Science and ProMED searches	literature search			Aedes aegypti	NCBITAXON	NCBITaxon:7159	anthropogenic habitat	ENVO	ENVO:00002031	Data collection	13967_Aedes aegypti
PubMed, ISI Web of Science and ProMED searches	literature search			Aedes aegypti	NCBITAXON	NCBITaxon:7159	anthropogenic habitat	ENVO	ENVO:00002031	Data collection	13968_Aedes aegypti
PubMed, ISI Web of Science and ProMED searches	literature search			Aedes aegypti	NCBITAXON	NCBITaxon:7159	anthropogenic habitat	ENVO	ENVO:00002031	Data collection	13973_Aedes aegypti
PubMed, ISI Web of Science and ProMED searches	literature search			Aedes aegypti	NCBITAXON	NCBITaxon:7159	anthropogenic habitat	ENVO	ENVO:00002031	Data collection	13974_Aedes aegypti
PubMed, ISI Web of Science and ProMED searches	literature search			Aedes aegypti	NCBITAXON	NCBITaxon:7159	anthropogenic habitat	ENVO	ENVO:00002031	Data collection	13980_Aedes aegypti
PubMed, ISI Web of Science and ProMED searches	literature search			Aedes aegypti	NCBITAXON	NCBITaxon:7159	anthropogenic habitat	ENVO	ENVO:00002031	Data collection	13994_Aedes aegypti
PubMed, ISI Web of Science and ProMED searches	literature search			Aedes aegypti	NCBITAXON	NCBITaxon:7159	anthropogenic habitat	ENVO	ENVO:00002031	Data collection	14017_Aedes aegypti
PubMed, ISI Web of Science and ProMED searches	literature search			Aedes aegypti	NCBITAXON	NCBITaxon:7159	anthropogenic habitat	ENVO	ENVO:00002031	Data collection	14020_Aedes aegypti
PubMed, ISI Web of Science and ProMED searches	literature search			Aedes aegypti	NCBITAXON	NCBITaxon:7159	anthropogenic habitat	ENVO	ENVO:00002031	Data collection	14026_Aedes aegypti
PubMed, ISI Web of Science and ProMED searches	literature search			Aedes aegypti	NCBITAXON	NCBITaxon:7159	anthropogenic habitat	ENVO	ENVO:00002031	Data collection	14030_Aedes aegypti
PubMed, ISI Web of Science and ProMED searches	literature search			Aedes aegypti	NCBITAXON	NCBITaxon:7159	anthropogenic habitat	ENVO	ENVO:00002031	Data collection	14033_Aedes aegypti
PubMed, ISI Web of Science and ProMED searches	literature search			Aedes aegypti	NCBITAXON	NCBITaxon:7159	anthropogenic habitat	ENVO	ENVO:00002031	Data collection	14036_Aedes aegypti
PubMed, ISI Web of Science and ProMED searches	literature search			Aedes aegypti	NCBITAXON	NCBITaxon:7159	anthropogenic habitat	ENVO	ENVO:00002031	Data collection	14037_Aedes aegypti
PubMed, ISI Web of Science and ProMED searches	literature search			Aedes aegypti	NCBITAXON	NCBITaxon:7159	anthropogenic habitat	ENVO	ENVO:00002031	Data collection	14044_Aedes aegypti
PubMed, ISI Web of Science and ProMED searches	literature search			Aedes aegypti	NCBITAXON	NCBITaxon:7159	anthropogenic habitat	ENVO	ENVO:00002031	Data collection	14047_Aedes aegypti
PubMed, ISI Web of Science and ProMED searches	literature search			Aedes aegypti	NCBITAXON	NCBITaxon:7159	anthropogenic habitat	ENVO	ENVO:00002031	Data collection	14054_Aedes aegypti
PubMed, ISI Web of Science and ProMED searches	literature search			Aedes aegypti	NCBITAXON	NCBITaxon:7159	anthropogenic habitat	ENVO	ENVO:00002031	Data collection	14058_Aedes aegypti
PubMed, ISI Web of Science and ProMED searches	literature search			Aedes aegypti	NCBITAXON	NCBITaxon:7159	anthropogenic habitat	ENVO	ENVO:00002031	Data collection	14059_Aedes aegypti
PubMed, ISI Web of Science and ProMED searches	literature search			Aedes aegypti	NCBITAXON	NCBITaxon:7159	anthropogenic habitat	ENVO	ENVO:00002031	Data collection	14062_Aedes aegypti
PubMed, ISI Web of Science and ProMED searches	literature search			Aedes aegypti	NCBITAXON	NCBITaxon:7159	anthropogenic habitat	ENVO	ENVO:00002031	Data collection	14069_Aedes aegypti
PubMed, ISI Web of Science and ProMED searches	literature search			Aedes aegypti	NCBITAXON	NCBITaxon:7159	anthropogenic habitat	ENVO	ENVO:00002031	Data collection	14073_Aedes aegypti
PubMed, ISI Web of Science and ProMED searches	literature search			Aedes aegypti	NCBITAXON	NCBITaxon:7159	anthropogenic habitat	ENVO	ENVO:00002031	Data collection	14076_Aedes aegypti
PubMed, ISI Web of Science and ProMED searches	literature search			Aedes aegypti	NCBITAXON	NCBITaxon:7159	anthropogenic habitat	ENVO	ENVO:00002031	Data collection	14077_Aedes aegypti
PubMed, ISI Web of Science and ProMED searches	literature search			Aedes aegypti	NCBITAXON	NCBITaxon:7159	anthropogenic habitat	ENVO	ENVO:00002031	Data collection	14078_Aedes aegypti
PubMed, ISI Web of Science and ProMED searches	literature search			Aedes aegypti	NCBITAXON	NCBITaxon:7159	anthropogenic habitat	ENVO	ENVO:00002031	Data collection	14085_Aedes aegypti
PubMed, ISI Web of Science and ProMED searches	literature search			Aedes aegypti	NCBITAXON	NCBITaxon:7159	anthropogenic habitat	ENVO	ENVO:00002031	Data collection	14100_Aedes aegypti
PubMed, ISI Web of Science and ProMED searches	literature search			Aedes aegypti	NCBITAXON	NCBITaxon:7159	anthropogenic habitat	ENVO	ENVO:00002031	Data collection	14101_Aedes aegypti
PubMed, ISI Web of Science and ProMED searches	literature search			Aedes aegypti	NCBITAXON	NCBITaxon:7159	anthropogenic habitat	ENVO	ENVO:00002031	Data collection	14103_Aedes aegypti
PubMed, ISI Web of Science and ProMED searches	literature search			Aedes aegypti	NCBITAXON	NCBITaxon:7159	anthropogenic habitat	ENVO	ENVO:00002031	Data collection	14131_Aedes aegypti
PubMed, ISI Web of Science and ProMED searches	literature search			Aedes aegypti	NCBITAXON	NCBITaxon:7159	anthropogenic habitat	ENVO	ENVO:00002031	Data collection	14137_Aedes aegypti
PubMed, ISI Web of Science and ProMED searches	literature search			Aedes aegypti	NCBITAXON	NCBITaxon:7159	anthropogenic habitat	ENVO	ENVO:00002031	Data collection	14138_Aedes aegypti
PubMed, ISI Web of Science and ProMED searches	literature search			Aedes aegypti	NCBITAXON	NCBITaxon:7159	anthropogenic habitat	ENVO	ENVO:00002031	Data collection	14161_Aedes aegypti
PubMed, ISI Web of Science and ProMED searches	literature search			Aedes aegypti	NCBITAXON	NCBITaxon:7159	anthropogenic habitat	ENVO	ENVO:00002031	Data collection	14173_Aedes aegypti
PubMed, ISI Web of Science and ProMED searches	literature search			Aedes aegypti	NCBITAXON	NCBITaxon:7159	anthropogenic habitat	ENVO	ENVO:00002031	Data collection	14176_Aedes aegypti
PubMed, ISI Web of Science and ProMED searches	literature search			Aedes aegypti	NCBITAXON	NCBITaxon:7159	anthropogenic habitat	ENVO	ENVO:00002031	Data collection	14177_Aedes aegypti
PubMed, ISI Web of Science and ProMED searches	literature search			Aedes aegypti	NCBITAXON	NCBITaxon:7159	anthropogenic habitat	ENVO	ENVO:00002031	Data collection	14180_Aedes aegypti
PubMed, ISI Web of Science and ProMED searches	literature search			Aedes aegypti	NCBITAXON	NCBITaxon:7159	anthropogenic habitat	ENVO	ENVO:00002031	Data collection	14181_Aedes aegypti
PubMed, ISI Web of Science and ProMED searches	literature search			Aedes aegypti	NCBITAXON	NCBITaxon:7159	anthropogenic habitat	ENVO	ENVO:00002031	Data collection	14185_Aedes aegypti
PubMed, ISI Web of Science and ProMED searches	literature search			Aedes aegypti	NCBITAXON	NCBITaxon:7159	anthropogenic habitat	ENVO	ENVO:00002031	Data collection	14194_Aedes aegypti
PubMed, ISI Web of Science and ProMED searches	literature search			Aedes aegypti	NCBITAXON	NCBITaxon:7159	anthropogenic habitat	ENVO	ENVO:00002031	Data collection	14206_Aedes aegypti
PubMed, ISI Web of Science and ProMED searches	literature search			Aedes aegypti	NCBITAXON	NCBITaxon:7159	anthropogenic habitat	ENVO	ENVO:00002031	Data collection	14207_Aedes aegypti
PubMed, ISI Web of Science and ProMED searches	literature search			Aedes aegypti	NCBITAXON	NCBITaxon:7159	anthropogenic habitat	ENVO	ENVO:00002031	Data collection	14217_Aedes aegypti
PubMed, ISI Web of Science and ProMED searches	literature search			Aedes aegypti	NCBITAXON	NCBITaxon:7159	anthropogenic habitat	ENVO	ENVO:00002031	Data collection	14221_Aedes aegypti
PubMed, ISI Web of Science and ProMED searches	literature search			Aedes aegypti	NCBITAXON	NCBITaxon:7159	anthropogenic habitat	ENVO	ENVO:00002031	Data collection	14222_Aedes aegypti
PubMed, ISI Web of Science and ProMED searches	literature search			Aedes aegypti	NCBITAXON	NCBITaxon:7159	anthropogenic habitat	ENVO	ENVO:00002031	Data collection	14231_Aedes aegypti
PubMed, ISI Web of Science and ProMED searches	literature search			Aedes aegypti	NCBITAXON	NCBITaxon:7159	anthropogenic habitat	ENVO	ENVO:00002031	Data collection	14233_Aedes aegypti
PubMed, ISI Web of Science and ProMED searches	literature search			Aedes aegypti	NCBITAXON	NCBITaxon:7159	anthropogenic habitat	ENVO	ENVO:00002031	Data collection	14234_Aedes aegypti
PubMed, ISI Web of Science and ProMED searches	literature search			Aedes aegypti	NCBITAXON	NCBITaxon:7159	anthropogenic habitat	ENVO	ENVO:00002031	Data collection	14236_Aedes aegypti
PubMed, ISI Web of Science and ProMED searches	literature search			Aedes aegypti	NCBITAXON	NCBITaxon:7159	anthropogenic habitat	ENVO	ENVO:00002031	Data collection	14239_Aedes aegypti
PubMed, ISI Web of Science and ProMED searches	literature search			Aedes aegypti	NCBITAXON	NCBITaxon:7159	anthropogenic habitat	ENVO	ENVO:00002031	Data collection	14244_Aedes aegypti
PubMed, ISI Web of Science and ProMED searches	literature search			Aedes aegypti	NCBITAXON	NCBITaxon:7159	anthropogenic habitat	ENVO	ENVO:00002031	Data collection	14251_Aedes aegypti
PubMed, ISI Web of Science and ProMED searches	literature search			Aedes aegypti	NCBITAXON	NCBITaxon:7159	anthropogenic habitat	ENVO	ENVO:00002031	Data collection	14258_Aedes aegypti
PubMed, ISI Web of Science and ProMED searches	literature search			Aedes aegypti	NCBITAXON	NCBITaxon:7159	anthropogenic habitat	ENVO	ENVO:00002031	Data collection	14259_Aedes aegypti
PubMed, ISI Web of Science and ProMED searches	literature search			Aedes aegypti	NCBITAXON	NCBITaxon:7159	anthropogenic habitat	ENVO	ENVO:00002031	Data collection	14260_Aedes aegypti
PubMed, ISI Web of Science and ProMED searches	literature search			Aedes aegypti	NCBITAXON	NCBITaxon:7159	anthropogenic habitat	ENVO	ENVO:00002031	Data collection	14262_Aedes aegypti
PubMed, ISI Web of Science and ProMED searches	literature search			Aedes aegypti	NCBITAXON	NCBITaxon:7159	anthropogenic habitat	ENVO	ENVO:00002031	Data collection	14264_Aedes aegypti
PubMed, ISI Web of Science and ProMED searches	literature search			Aedes aegypti	NCBITAXON	NCBITaxon:7159	anthropogenic habitat	ENVO	ENVO:00002031	Data collection	14266_Aedes aegypti
PubMed, ISI Web of Science and ProMED searches	literature search			Aedes aegypti	NCBITAXON	NCBITaxon:7159	anthropogenic habitat	ENVO	ENVO:00002031	Data collection	14270_Aedes aegypti
PubMed, ISI Web of Science and ProMED searches	literature search			Aedes aegypti	NCBITAXON	NCBITaxon:7159	anthropogenic habitat	ENVO	ENVO:00002031	Data collection	14273_Aedes aegypti
PubMed, ISI Web of Science and ProMED searches	literature search			Aedes aegypti	NCBITAXON	NCBITaxon:7159	anthropogenic habitat	ENVO	ENVO:00002031	Data collection	14277_Aedes aegypti
PubMed, ISI Web of Science and ProMED searches	literature search			Aedes aegypti	NCBITAXON	NCBITaxon:7159	anthropogenic habitat	ENVO	ENVO:00002031	Data collection	14279_Aedes aegypti
PubMed, ISI Web of Science and ProMED searches	literature search			Aedes aegypti	NCBITAXON	NCBITaxon:7159	anthropogenic habitat	ENVO	ENVO:00002031	Data collection	14283_Aedes aegypti
PubMed, ISI Web of Science and ProMED searches	literature search			Aedes aegypti	NCBITAXON	NCBITaxon:7159	anthropogenic habitat	ENVO	ENVO:00002031	Data collection	14284_Aedes aegypti
PubMed, ISI Web of Science and ProMED searches	literature search			Aedes aegypti	NCBITAXON	NCBITaxon:7159	anthropogenic habitat	ENVO	ENVO:00002031	Data collection	14286_Aedes aegypti
PubMed, ISI Web of Science and ProMED searches	literature search			Aedes aegypti	NCBITAXON	NCBITaxon:7159	anthropogenic habitat	ENVO	ENVO:00002031	Data collection	14289_Aedes aegypti
PubMed, ISI Web of Science and ProMED searches	literature search			Aedes aegypti	NCBITAXON	NCBITaxon:7159	anthropogenic habitat	ENVO	ENVO:00002031	Data collection	14301_Aedes aegypti
PubMed, ISI Web of Science and ProMED searches	literature search			Aedes aegypti	NCBITAXON	NCBITaxon:7159	anthropogenic habitat	ENVO	ENVO:00002031	Data collection	14306_Aedes aegypti
PubMed, ISI Web of Science and ProMED searches	literature search			Aedes aegypti	NCBITAXON	NCBITaxon:7159	anthropogenic habitat	ENVO	ENVO:00002031	Data collection	14308_Aedes aegypti
PubMed, ISI Web of Science and ProMED searches	literature search			Aedes aegypti	NCBITAXON	NCBITaxon:7159	anthropogenic habitat	ENVO	ENVO:00002031	Data collection	14309_Aedes aegypti
PubMed, ISI Web of Science and ProMED searches	literature search			Aedes aegypti	NCBITAXON	NCBITaxon:7159	anthropogenic habitat	ENVO	ENVO:00002031	Data collection	14315_Aedes aegypti
PubMed, ISI Web of Science and ProMED searches	literature search			Aedes aegypti	NCBITAXON	NCBITaxon:7159	anthropogenic habitat	ENVO	ENVO:00002031	Data collection	14320_Aedes aegypti
PubMed, ISI Web of Science and ProMED searches	literature search			Aedes aegypti	NCBITAXON	NCBITaxon:7159	anthropogenic habitat	ENVO	ENVO:00002031	Data collection	14322_Aedes aegypti
PubMed, ISI Web of Science and ProMED searches	literature search			Aedes aegypti	NCBITAXON	NCBITaxon:7159	anthropogenic habitat	ENVO	ENVO:00002031	Data collection	14327_Aedes aegypti
PubMed, ISI Web of Science and ProMED searches	literature search			Aedes aegypti	NCBITAXON	NCBITaxon:7159	anthropogenic habitat	ENVO	ENVO:00002031	Data collection	14330_Aedes aegypti
PubMed, ISI Web of Science and ProMED searches	literature search			Aedes aegypti	NCBITAXON	NCBITaxon:7159	anthropogenic habitat	ENVO	ENVO:00002031	Data collection	14331_Aedes aegypti
PubMed, ISI Web of Science and ProMED searches	literature search			Aedes aegypti	NCBITAXON	NCBITaxon:7159	anthropogenic habitat	ENVO	ENVO:00002031	Data collection	14335_Aedes aegypti
PubMed, ISI Web of Science and ProMED searches	literature search			Aedes aegypti	NCBITAXON	NCBITaxon:7159	anthropogenic habitat	ENVO	ENVO:00002031	Data collection	14339_Aedes aegypti
PubMed, ISI Web of Science and ProMED searches	literature search			Aedes aegypti	NCBITAXON	NCBITaxon:7159	anthropogenic habitat	ENVO	ENVO:00002031	Data collection	14342_Aedes aegypti
PubMed, ISI Web of Science and ProMED searches	literature search			Aedes aegypti	NCBITAXON	NCBITaxon:7159	anthropogenic habitat	ENVO	ENVO:00002031	Data collection	14345_Aedes aegypti
PubMed, ISI Web of Science and ProMED searches	literature search			Aedes aegypti	NCBITAXON	NCBITaxon:7159	anthropogenic habitat	ENVO	ENVO:00002031	Data collection	14350_Aedes aegypti
PubMed, ISI Web of Science and ProMED searches	literature search			Aedes aegypti	NCBITAXON	NCBITaxon:7159	anthropogenic habitat	ENVO	ENVO:00002031	Data collection	14351_Aedes aegypti
PubMed, ISI Web of Science and ProMED searches	literature search			Aedes aegypti	NCBITAXON	NCBITaxon:7159	anthropogenic habitat	ENVO	ENVO:00002031	Data collection	14352_Aedes aegypti
PubMed, ISI Web of Science and ProMED searches	literature search			Aedes aegypti	NCBITAXON	NCBITaxon:7159	anthropogenic habitat	ENVO	ENVO:00002031	Data collection	14355_Aedes aegypti
PubMed, ISI Web of Science and ProMED searches	literature search			Aedes aegypti	NCBITAXON	NCBITaxon:7159	anthropogenic habitat	ENVO	ENVO:00002031	Data collection	14357_Aedes aegypti
PubMed, ISI Web of Science and ProMED searches	literature search			Aedes aegypti	NCBITAXON	NCBITaxon:7159	anthropogenic habitat	ENVO	ENVO:00002031	Data collection	14358_Aedes aegypti
PubMed, ISI Web of Science and ProMED searches	literature search			Aedes aegypti	NCBITAXON	NCBITaxon:7159	anthropogenic habitat	ENVO	ENVO:00002031	Data collection	14367_Aedes aegypti
PubMed, ISI Web of Science and ProMED searches	literature search			Aedes aegypti	NCBITAXON	NCBITaxon:7159	anthropogenic habitat	ENVO	ENVO:00002031	Data collection	14368_Aedes aegypti
PubMed, ISI Web of Science and ProMED searches	literature search			Aedes aegypti	NCBITAXON	NCBITaxon:7159	anthropogenic habitat	ENVO	ENVO:00002031	Data collection	14370_Aedes aegypti
PubMed, ISI Web of Science and ProMED searches	literature search			Aedes aegypti	NCBITAXON	NCBITaxon:7159	anthropogenic habitat	ENVO	ENVO:00002031	Data collection	14371_Aedes aegypti
PubMed, ISI Web of Science and ProMED searches	literature search			Aedes aegypti	NCBITAXON	NCBITaxon:7159	anthropogenic habitat	ENVO	ENVO:00002031	Data collection	14372_Aedes aegypti
PubMed, ISI Web of Science and ProMED searches	literature search			Aedes aegypti	NCBITAXON	NCBITaxon:7159	anthropogenic habitat	ENVO	ENVO:00002031	Data collection	14375_Aedes aegypti
PubMed, ISI Web of Science and ProMED searches	literature search			Aedes aegypti	NCBITAXON	NCBITaxon:7159	anthropogenic habitat	ENVO	ENVO:00002031	Data collection	14376_Aedes aegypti
PubMed, ISI Web of Science and ProMED searches	literature search			Aedes aegypti	NCBITAXON	NCBITaxon:7159	anthropogenic habitat	ENVO	ENVO:00002031	Data collection	14382_Aedes aegypti
PubMed, ISI Web of Science and ProMED searches	literature search			Aedes aegypti	NCBITAXON	NCBITaxon:7159	anthropogenic habitat	ENVO	ENVO:00002031	Data collection	14383_Aedes aegypti
PubMed, ISI Web of Science and ProMED searches	literature search			Aedes aegypti	NCBITAXON	NCBITaxon:7159	anthropogenic habitat	ENVO	ENVO:00002031	Data collection	14386_Aedes aegypti
PubMed, ISI Web of Science and ProMED searches	literature search			Aedes aegypti	NCBITAXON	NCBITaxon:7159	anthropogenic habitat	ENVO	ENVO:00002031	Data collection	14389_Aedes aegypti
PubMed, ISI Web of Science and ProMED searches	literature search			Aedes aegypti	NCBITAXON	NCBITaxon:7159	anthropogenic habitat	ENVO	ENVO:00002031	Data collection	14391_Aedes aegypti
PubMed, ISI Web of Science and ProMED searches	literature search			Aedes aegypti	NCBITAXON	NCBITaxon:7159	anthropogenic habitat	ENVO	ENVO:00002031	Data collection	14392_Aedes aegypti
PubMed, ISI Web of Science and ProMED searches	literature search			Aedes aegypti	NCBITAXON	NCBITaxon:7159	anthropogenic habitat	ENVO	ENVO:00002031	Data collection	14397_Aedes aegypti
PubMed, ISI Web of Science and ProMED searches	literature search			Aedes aegypti	NCBITAXON	NCBITaxon:7159	anthropogenic habitat	ENVO	ENVO:00002031	Data collection	14399_Aedes aegypti
PubMed, ISI Web of Science and ProMED searches	literature search			Aedes aegypti	NCBITAXON	NCBITaxon:7159	anthropogenic habitat	ENVO	ENVO:00002031	Data collection	14400_Aedes aegypti
PubMed, ISI Web of Science and ProMED searches	literature search			Aedes aegypti	NCBITAXON	NCBITaxon:7159	anthropogenic habitat	ENVO	ENVO:00002031	Data collection	14401_Aedes aegypti
PubMed, ISI Web of Science and ProMED searches	literature search			Aedes aegypti	NCBITAXON	NCBITaxon:7159	anthropogenic habitat	ENVO	ENVO:00002031	Data collection	14405_Aedes aegypti
PubMed, ISI Web of Science and ProMED searches	literature search			Aedes aegypti	NCBITAXON	NCBITaxon:7159	anthropogenic habitat	ENVO	ENVO:00002031	Data collection	10_Aedes aegypti
PubMed, ISI Web of Science and ProMED searches	literature search			Aedes aegypti	NCBITAXON	NCBITaxon:7159	anthropogenic habitat	ENVO	ENVO:00002031	Data collection	1046_Aedes aegypti
PubMed, ISI Web of Science and ProMED searches	literature search			Aedes aegypti	NCBITAXON	NCBITaxon:7159	anthropogenic habitat	ENVO	ENVO:00002031	Data collection	1061_Aedes aegypti
PubMed, ISI Web of Science and ProMED searches	literature search			Aedes aegypti	NCBITAXON	NCBITaxon:7159	anthropogenic habitat	ENVO	ENVO:00002031	Data collection	1112_Aedes aegypti
PubMed, ISI Web of Science and ProMED searches	literature search			Aedes aegypti	NCBITAXON	NCBITaxon:7159	anthropogenic habitat	ENVO	ENVO:00002031	Data collection	1134_Aedes aegypti
PubMed, ISI Web of Science and ProMED searches	literature search			Aedes aegypti	NCBITAXON	NCBITaxon:7159	anthropogenic habitat	ENVO	ENVO:00002031	Data collection	1162_Aedes aegypti
PubMed, ISI Web of Science and ProMED searches	literature search			Aedes aegypti	NCBITAXON	NCBITaxon:7159	anthropogenic habitat	ENVO	ENVO:00002031	Data collection	1163_Aedes aegypti
PubMed, ISI Web of Science and ProMED searches	literature search			Aedes aegypti	NCBITAXON	NCBITaxon:7159	anthropogenic habitat	ENVO	ENVO:00002031	Data collection	1217_Aedes aegypti
PubMed, ISI Web of Science and ProMED searches	literature search			Aedes aegypti	NCBITAXON	NCBITaxon:7159	anthropogenic habitat	ENVO	ENVO:00002031	Data collection	1256_Aedes aegypti
PubMed, ISI Web of Science and ProMED searches	literature search			Aedes aegypti	NCBITAXON	NCBITaxon:7159	anthropogenic habitat	ENVO	ENVO:00002031	Data collection	1271_Aedes aegypti
PubMed, ISI Web of Science and ProMED searches	literature search			Aedes aegypti	NCBITAXON	NCBITaxon:7159	anthropogenic habitat	ENVO	ENVO:00002031	Data collection	1404_Aedes aegypti
PubMed, ISI Web of Science and ProMED searches	literature search			Aedes aegypti	NCBITAXON	NCBITaxon:7159	anthropogenic habitat	ENVO	ENVO:00002031	Data collection	1424_Aedes aegypti
PubMed, ISI Web of Science and ProMED searches	literature search			Aedes aegypti	NCBITAXON	NCBITaxon:7159	anthropogenic habitat	ENVO	ENVO:00002031	Data collection	1425_Aedes aegypti
PubMed, ISI Web of Science and ProMED searches	literature search			Aedes aegypti	NCBITAXON	NCBITaxon:7159	anthropogenic habitat	ENVO	ENVO:00002031	Data collection	14451_Aedes aegypti
PubMed, ISI Web of Science and ProMED searches	literature search			Aedes aegypti	NCBITAXON	NCBITaxon:7159	anthropogenic habitat	ENVO	ENVO:00002031	Data collection	14475_Aedes aegypti
PubMed, ISI Web of Science and ProMED searches	literature search			Aedes aegypti	NCBITAXON	NCBITaxon:7159	anthropogenic habitat	ENVO	ENVO:00002031	Data collection	14482_Aedes aegypti
PubMed, ISI Web of Science and ProMED searches	literature search			Aedes aegypti	NCBITAXON	NCBITaxon:7159	anthropogenic habitat	ENVO	ENVO:00002031	Data collection	14483_Aedes aegypti
PubMed, ISI Web of Science and ProMED searches	literature search			Aedes aegypti	NCBITAXON	NCBITaxon:7159	anthropogenic habitat	ENVO	ENVO:00002031	Data collection	14485_Aedes aegypti
PubMed, ISI Web of Science and ProMED searches	literature search			Aedes aegypti	NCBITAXON	NCBITaxon:7159	anthropogenic habitat	ENVO	ENVO:00002031	Data collection	14503_Aedes aegypti
PubMed, ISI Web of Science and ProMED searches	literature search			Aedes aegypti	NCBITAXON	NCBITaxon:7159	anthropogenic habitat	ENVO	ENVO:00002031	Data collection	14548_Aedes aegypti
PubMed, ISI Web of Science and ProMED searches	literature search			Aedes aegypti	NCBITAXON	NCBITaxon:7159	anthropogenic habitat	ENVO	ENVO:00002031	Data collection	14571_Aedes aegypti
PubMed, ISI Web of Science and ProMED searches	literature search			Aedes aegypti	NCBITAXON	NCBITaxon:7159	anthropogenic habitat	ENVO	ENVO:00002031	Data collection	14577_Aedes aegypti
PubMed, ISI Web of Science and ProMED searches	literature search			Aedes aegypti	NCBITAXON	NCBITaxon:7159	anthropogenic habitat	ENVO	ENVO:00002031	Data collection	14583_Aedes aegypti
PubMed, ISI Web of Science and ProMED searches	literature search			Aedes aegypti	NCBITAXON	NCBITaxon:7159	anthropogenic habitat	ENVO	ENVO:00002031	Data collection	14619_Aedes aegypti
PubMed, ISI Web of Science and ProMED searches	literature search			Aedes aegypti	NCBITAXON	NCBITaxon:7159	anthropogenic habitat	ENVO	ENVO:00002031	Data collection	14626_Aedes aegypti
PubMed, ISI Web of Science and ProMED searches	literature search			Aedes aegypti	NCBITAXON	NCBITaxon:7159	anthropogenic habitat	ENVO	ENVO:00002031	Data collection	14666_Aedes aegypti
PubMed, ISI Web of Science and ProMED searches	literature search			Aedes aegypti	NCBITAXON	NCBITaxon:7159	anthropogenic habitat	ENVO	ENVO:00002031	Data collection	14679_Aedes aegypti
PubMed, ISI Web of Science and ProMED searches	literature search			Aedes aegypti	NCBITAXON	NCBITaxon:7159	anthropogenic habitat	ENVO	ENVO:00002031	Data collection	14688_Aedes aegypti
PubMed, ISI Web of Science and ProMED searches	literature search			Aedes aegypti	NCBITAXON	NCBITaxon:7159	anthropogenic habitat	ENVO	ENVO:00002031	Data collection	14691_Aedes aegypti
PubMed, ISI Web of Science and ProMED searches	literature search			Aedes aegypti	NCBITAXON	NCBITaxon:7159	anthropogenic habitat	ENVO	ENVO:00002031	Data collection	14735_Aedes aegypti
PubMed, ISI Web of Science and ProMED searches	literature search			Aedes aegypti	NCBITAXON	NCBITaxon:7159	anthropogenic habitat	ENVO	ENVO:00002031	Data collection	14742_Aedes aegypti
PubMed, ISI Web of Science and ProMED searches	literature search			Aedes aegypti	NCBITAXON	NCBITaxon:7159	anthropogenic habitat	ENVO	ENVO:00002031	Data collection	14744_Aedes aegypti
PubMed, ISI Web of Science and ProMED searches	literature search			Aedes aegypti	NCBITAXON	NCBITaxon:7159	anthropogenic habitat	ENVO	ENVO:00002031	Data collection	14763_Aedes aegypti
PubMed, ISI Web of Science and ProMED searches	literature search			Aedes aegypti	NCBITAXON	NCBITaxon:7159	anthropogenic habitat	ENVO	ENVO:00002031	Data collection	14823_Aedes aegypti
PubMed, ISI Web of Science and ProMED searches	literature search			Aedes aegypti	NCBITAXON	NCBITaxon:7159	anthropogenic habitat	ENVO	ENVO:00002031	Data collection	14878_Aedes aegypti
PubMed, ISI Web of Science and ProMED searches	literature search			Aedes aegypti	NCBITAXON	NCBITaxon:7159	anthropogenic habitat	ENVO	ENVO:00002031	Data collection	14897_Aedes aegypti
PubMed, ISI Web of Science and ProMED searches	literature search			Aedes aegypti	NCBITAXON	NCBITaxon:7159	anthropogenic habitat	ENVO	ENVO:00002031	Data collection	14947_Aedes aegypti
PubMed, ISI Web of Science and ProMED searches	literature search			Aedes aegypti	NCBITAXON	NCBITaxon:7159	anthropogenic habitat	ENVO	ENVO:00002031	Data collection	14962_Aedes aegypti
PubMed, ISI Web of Science and ProMED searches	literature search			Aedes aegypti	NCBITAXON	NCBITaxon:7159	anthropogenic habitat	ENVO	ENVO:00002031	Data collection	14988_Aedes aegypti
PubMed, ISI Web of Science and ProMED searches	literature search			Aedes aegypti	NCBITAXON	NCBITaxon:7159	anthropogenic habitat	ENVO	ENVO:00002031	Data collection	15004_Aedes aegypti
PubMed, ISI Web of Science and ProMED searches	literature search			Aedes aegypti	NCBITAXON	NCBITaxon:7159	anthropogenic habitat	ENVO	ENVO:00002031	Data collection	15016_Aedes aegypti
PubMed, ISI Web of Science and ProMED searches	literature search			Aedes aegypti	NCBITAXON	NCBITaxon:7159	anthropogenic habitat	ENVO	ENVO:00002031	Data collection	1502_Aedes aegypti
PubMed, ISI Web of Science and ProMED searches	literature search			Aedes aegypti	NCBITAXON	NCBITaxon:7159	anthropogenic habitat	ENVO	ENVO:00002031	Data collection	15067_Aedes aegypti
PubMed, ISI Web of Science and ProMED searches	literature search			Aedes aegypti	NCBITAXON	NCBITaxon:7159	anthropogenic habitat	ENVO	ENVO:00002031	Data collection	1507_Aedes aegypti
PubMed, ISI Web of Science and ProMED searches	literature search			Aedes aegypti	NCBITAXON	NCBITaxon:7159	anthropogenic habitat	ENVO	ENVO:00002031	Data collection	151_Aedes aegypti
PubMed, ISI Web of Science and ProMED searches	literature search			Aedes aegypti	NCBITAXON	NCBITaxon:7159	anthropogenic habitat	ENVO	ENVO:00002031	Data collection	15105_Aedes aegypti
PubMed, ISI Web of Science and ProMED searches	literature search			Aedes aegypti	NCBITAXON	NCBITaxon:7159	anthropogenic habitat	ENVO	ENVO:00002031	Data collection	15114_Aedes aegypti
PubMed, ISI Web of Science and ProMED searches	literature search			Aedes aegypti	NCBITAXON	NCBITaxon:7159	anthropogenic habitat	ENVO	ENVO:00002031	Data collection	15121_Aedes aegypti
PubMed, ISI Web of Science and ProMED searches	literature search			Aedes aegypti	NCBITAXON	NCBITaxon:7159	anthropogenic habitat	ENVO	ENVO:00002031	Data collection	15126_Aedes aegypti
PubMed, ISI Web of Science and ProMED searches	literature search			Aedes aegypti	NCBITAXON	NCBITaxon:7159	anthropogenic habitat	ENVO	ENVO:00002031	Data collection	15128_Aedes aegypti
PubMed, ISI Web of Science and ProMED searches	literature search			Aedes aegypti	NCBITAXON	NCBITaxon:7159	anthropogenic habitat	ENVO	ENVO:00002031	Data collection	15129_Aedes aegypti
PubMed, ISI Web of Science and ProMED searches	literature search			Aedes aegypti	NCBITAXON	NCBITaxon:7159	anthropogenic habitat	ENVO	ENVO:00002031	Data collection	15134_Aedes aegypti
PubMed, ISI Web of Science and ProMED searches	literature search			Aedes aegypti	NCBITAXON	NCBITaxon:7159	anthropogenic habitat	ENVO	ENVO:00002031	Data collection	15140_Aedes aegypti
PubMed, ISI Web of Science and ProMED searches	literature search			Aedes aegypti	NCBITAXON	NCBITaxon:7159	anthropogenic habitat	ENVO	ENVO:00002031	Data collection	15177_Aedes aegypti
PubMed, ISI Web of Science and ProMED searches	literature search			Aedes aegypti	NCBITAXON	NCBITaxon:7159	anthropogenic habitat	ENVO	ENVO:00002031	Data collection	15246_Aedes aegypti
PubMed, ISI Web of Science and ProMED searches	literature search			Aedes aegypti	NCBITAXON	NCBITaxon:7159	anthropogenic habitat	ENVO	ENVO:00002031	Data collection	15249_Aedes aegypti
PubMed, ISI Web of Science and ProMED searches	literature search			Aedes aegypti	NCBITAXON	NCBITaxon:7159	anthropogenic habitat	ENVO	ENVO:00002031	Data collection	15257_Aedes aegypti
PubMed, ISI Web of Science and ProMED searches	literature search			Aedes aegypti	NCBITAXON	NCBITaxon:7159	anthropogenic habitat	ENVO	ENVO:00002031	Data collection	15258_Aedes aegypti
PubMed, ISI Web of Science and ProMED searches	literature search			Aedes aegypti	NCBITAXON	NCBITaxon:7159	anthropogenic habitat	ENVO	ENVO:00002031	Data collection	1526_Aedes aegypti
PubMed, ISI Web of Science and ProMED searches	literature search			Aedes aegypti	NCBITAXON	NCBITaxon:7159	anthropogenic habitat	ENVO	ENVO:00002031	Data collection	15305_Aedes aegypti
PubMed, ISI Web of Science and ProMED searches	literature search			Aedes aegypti	NCBITAXON	NCBITaxon:7159	anthropogenic habitat	ENVO	ENVO:00002031	Data collection	15310_Aedes aegypti
PubMed, ISI Web of Science and ProMED searches	literature search			Aedes aegypti	NCBITAXON	NCBITaxon:7159	anthropogenic habitat	ENVO	ENVO:00002031	Data collection	15312_Aedes aegypti
PubMed, ISI Web of Science and ProMED searches	literature search			Aedes aegypti	NCBITAXON	NCBITaxon:7159	anthropogenic habitat	ENVO	ENVO:00002031	Data collection	15317_Aedes aegypti
PubMed, ISI Web of Science and ProMED searches	literature search			Aedes aegypti	NCBITAXON	NCBITaxon:7159	anthropogenic habitat	ENVO	ENVO:00002031	Data collection	15321_Aedes aegypti
PubMed, ISI Web of Science and ProMED searches	literature search			Aedes aegypti	NCBITAXON	NCBITaxon:7159	anthropogenic habitat	ENVO	ENVO:00002031	Data collection	15323_Aedes aegypti
PubMed, ISI Web of Science and ProMED searches	literature search			Aedes aegypti	NCBITAXON	NCBITaxon:7159	anthropogenic habitat	ENVO	ENVO:00002031	Data collection	15325_Aedes aegypti
PubMed, ISI Web of Science and ProMED searches	literature search			Aedes aegypti	NCBITAXON	NCBITaxon:7159	anthropogenic habitat	ENVO	ENVO:00002031	Data collection	15326_Aedes aegypti
PubMed, ISI Web of Science and ProMED searches	literature search			Aedes aegypti	NCBITAXON	NCBITaxon:7159	anthropogenic habitat	ENVO	ENVO:00002031	Data collection	15334_Aedes aegypti
PubMed, ISI Web of Science and ProMED searches	literature search			Aedes aegypti	NCBITAXON	NCBITaxon:7159	anthropogenic habitat	ENVO	ENVO:00002031	Data collection	15335_Aedes aegypti
PubMed, ISI Web of Science and ProMED searches	literature search			Aedes aegypti	NCBITAXON	NCBITaxon:7159	anthropogenic habitat	ENVO	ENVO:00002031	Data collection	15337_Aedes aegypti
PubMed, ISI Web of Science and ProMED searches	literature search			Aedes aegypti	NCBITAXON	NCBITaxon:7159	anthropogenic habitat	ENVO	ENVO:00002031	Data collection	15338_Aedes aegypti
PubMed, ISI Web of Science and ProMED searches	literature search			Aedes aegypti	NCBITAXON	NCBITaxon:7159	anthropogenic habitat	ENVO	ENVO:00002031	Data collection	15342_Aedes aegypti
PubMed, ISI Web of Science and ProMED searches	literature search			Aedes aegypti	NCBITAXON	NCBITaxon:7159	anthropogenic habitat	ENVO	ENVO:00002031	Data collection	15343_Aedes aegypti
PubMed, ISI Web of Science and ProMED searches	literature search			Aedes aegypti	NCBITAXON	NCBITaxon:7159	anthropogenic habitat	ENVO	ENVO:00002031	Data collection	15348_Aedes aegypti
PubMed, ISI Web of Science and ProMED searches	literature search			Aedes aegypti	NCBITAXON	NCBITaxon:7159	anthropogenic habitat	ENVO	ENVO:00002031	Data collection	15349_Aedes aegypti
PubMed, ISI Web of Science and ProMED searches	literature search			Aedes aegypti	NCBITAXON	NCBITaxon:7159	anthropogenic habitat	ENVO	ENVO:00002031	Data collection	15350_Aedes aegypti
PubMed, ISI Web of Science and ProMED searches	literature search			Aedes aegypti	NCBITAXON	NCBITaxon:7159	anthropogenic habitat	ENVO	ENVO:00002031	Data collection	15353_Aedes aegypti
PubMed, ISI Web of Science and ProMED searches	literature search			Aedes aegypti	NCBITAXON	NCBITaxon:7159	anthropogenic habitat	ENVO	ENVO:00002031	Data collection	15354_Aedes aegypti
PubMed, ISI Web of Science and ProMED searches	literature search			Aedes aegypti	NCBITAXON	NCBITaxon:7159	anthropogenic habitat	ENVO	ENVO:00002031	Data collection	15356_Aedes aegypti
PubMed, ISI Web of Science and ProMED searches	literature search			Aedes aegypti	NCBITAXON	NCBITaxon:7159	anthropogenic habitat	ENVO	ENVO:00002031	Data collection	15357_Aedes aegypti
PubMed, ISI Web of Science and ProMED searches	literature search			Aedes aegypti	NCBITAXON	NCBITaxon:7159	anthropogenic habitat	ENVO	ENVO:00002031	Data collection	15358_Aedes aegypti
PubMed, ISI Web of Science and ProMED searches	literature search			Aedes aegypti	NCBITAXON	NCBITaxon:7159	anthropogenic habitat	ENVO	ENVO:00002031	Data collection	15362_Aedes aegypti
PubMed, ISI Web of Science and ProMED searches	literature search			Aedes aegypti	NCBITAXON	NCBITaxon:7159	anthropogenic habitat	ENVO	ENVO:00002031	Data collection	15369_Aedes aegypti
PubMed, ISI Web of Science and ProMED searches	literature search			Aedes aegypti	NCBITAXON	NCBITaxon:7159	anthropogenic habitat	ENVO	ENVO:00002031	Data collection	15374_Aedes aegypti
PubMed, ISI Web of Science and ProMED searches	literature search			Aedes aegypti	NCBITAXON	NCBITaxon:7159	anthropogenic habitat	ENVO	ENVO:00002031	Data collection	15376_Aedes aegypti
PubMed, ISI Web of Science and ProMED searches	literature search			Aedes aegypti	NCBITAXON	NCBITaxon:7159	anthropogenic habitat	ENVO	ENVO:00002031	Data collection	15383_Aedes aegypti
PubMed, ISI Web of Science and ProMED searches	literature search			Aedes aegypti	NCBITAXON	NCBITaxon:7159	anthropogenic habitat	ENVO	ENVO:00002031	Data collection	15385_Aedes aegypti
PubMed, ISI Web of Science and ProMED searches	literature search			Aedes aegypti	NCBITAXON	NCBITaxon:7159	anthropogenic habitat	ENVO	ENVO:00002031	Data collection	15386_Aedes aegypti
PubMed, ISI Web of Science and ProMED searches	literature search			Aedes aegypti	NCBITAXON	NCBITaxon:7159	anthropogenic habitat	ENVO	ENVO:00002031	Data collection	15388_Aedes aegypti
PubMed, ISI Web of Science and ProMED searches	literature search			Aedes aegypti	NCBITAXON	NCBITaxon:7159	anthropogenic habitat	ENVO	ENVO:00002031	Data collection	15390_Aedes aegypti
PubMed, ISI Web of Science and ProMED searches	literature search			Aedes aegypti	NCBITAXON	NCBITaxon:7159	anthropogenic habitat	ENVO	ENVO:00002031	Data collection	15391_Aedes aegypti
PubMed, ISI Web of Science and ProMED searches	literature search			Aedes aegypti	NCBITAXON	NCBITaxon:7159	anthropogenic habitat	ENVO	ENVO:00002031	Data collection	15392_Aedes aegypti
PubMed, ISI Web of Science and ProMED searches	literature search			Aedes aegypti	NCBITAXON	NCBITaxon:7159	anthropogenic habitat	ENVO	ENVO:00002031	Data collection	15393_Aedes aegypti
PubMed, ISI Web of Science and ProMED searches	literature search			Aedes aegypti	NCBITAXON	NCBITaxon:7159	anthropogenic habitat	ENVO	ENVO:00002031	Data collection	15394_Aedes aegypti
PubMed, ISI Web of Science and ProMED searches	literature search			Aedes aegypti	NCBITAXON	NCBITaxon:7159	anthropogenic habitat	ENVO	ENVO:00002031	Data collection	15397_Aedes aegypti
PubMed, ISI Web of Science and ProMED searches	literature search			Aedes aegypti	NCBITAXON	NCBITaxon:7159	anthropogenic habitat	ENVO	ENVO:00002031	Data collection	15405_Aedes aegypti
PubMed, ISI Web of Science and ProMED searches	literature search			Aedes aegypti	NCBITAXON	NCBITaxon:7159	anthropogenic habitat	ENVO	ENVO:00002031	Data collection	15407_Aedes aegypti
PubMed, ISI Web of Science and ProMED searches	literature search			Aedes aegypti	NCBITAXON	NCBITaxon:7159	anthropogenic habitat	ENVO	ENVO:00002031	Data collection	15408_Aedes aegypti
PubMed, ISI Web of Science and ProMED searches	literature search			Aedes aegypti	NCBITAXON	NCBITaxon:7159	anthropogenic habitat	ENVO	ENVO:00002031	Data collection	15413_Aedes aegypti
PubMed, ISI Web of Science and ProMED searches	literature search			Aedes aegypti	NCBITAXON	NCBITaxon:7159	anthropogenic habitat	ENVO	ENVO:00002031	Data collection	15421_Aedes aegypti
PubMed, ISI Web of Science and ProMED searches	literature search			Aedes aegypti	NCBITAXON	NCBITaxon:7159	anthropogenic habitat	ENVO	ENVO:00002031	Data collection	15423_Aedes aegypti
PubMed, ISI Web of Science and ProMED searches	literature search			Aedes aegypti	NCBITAXON	NCBITaxon:7159	anthropogenic habitat	ENVO	ENVO:00002031	Data collection	15424_Aedes aegypti
PubMed, ISI Web of Science and ProMED searches	literature search			Aedes aegypti	NCBITAXON	NCBITaxon:7159	anthropogenic habitat	ENVO	ENVO:00002031	Data collection	15426_Aedes aegypti
PubMed, ISI Web of Science and ProMED searches	literature search			Aedes aegypti	NCBITAXON	NCBITaxon:7159	anthropogenic habitat	ENVO	ENVO:00002031	Data collection	15429_Aedes aegypti
PubMed, ISI Web of Science and ProMED searches	literature search			Aedes aegypti	NCBITAXON	NCBITaxon:7159	anthropogenic habitat	ENVO	ENVO:00002031	Data collection	15430_Aedes aegypti
PubMed, ISI Web of Science and ProMED searches	literature search			Aedes aegypti	NCBITAXON	NCBITaxon:7159	anthropogenic habitat	ENVO	ENVO:00002031	Data collection	15432_Aedes aegypti
PubMed, ISI Web of Science and ProMED searches	literature search			Aedes aegypti	NCBITAXON	NCBITaxon:7159	anthropogenic habitat	ENVO	ENVO:00002031	Data collection	15434_Aedes aegypti
PubMed, ISI Web of Science and ProMED searches	literature search			Aedes aegypti	NCBITAXON	NCBITaxon:7159	anthropogenic habitat	ENVO	ENVO:00002031	Data collection	15435_Aedes aegypti
PubMed, ISI Web of Science and ProMED searches	literature search			Aedes aegypti	NCBITAXON	NCBITaxon:7159	anthropogenic habitat	ENVO	ENVO:00002031	Data collection	15436_Aedes aegypti
PubMed, ISI Web of Science and ProMED searches	literature search			Aedes aegypti	NCBITAXON	NCBITaxon:7159	anthropogenic habitat	ENVO	ENVO:00002031	Data collection	15437_Aedes aegypti
PubMed, ISI Web of Science and ProMED searches	literature search			Aedes aegypti	NCBITAXON	NCBITaxon:7159	anthropogenic habitat	ENVO	ENVO:00002031	Data collection	15440_Aedes aegypti
PubMed, ISI Web of Science and ProMED searches	literature search			Aedes aegypti	NCBITAXON	NCBITaxon:7159	anthropogenic habitat	ENVO	ENVO:00002031	Data collection	15443_Aedes aegypti
PubMed, ISI Web of Science and ProMED searches	literature search			Aedes aegypti	NCBITAXON	NCBITaxon:7159	anthropogenic habitat	ENVO	ENVO:00002031	Data collection	15444_Aedes aegypti
PubMed, ISI Web of Science and ProMED searches	literature search			Aedes aegypti	NCBITAXON	NCBITaxon:7159	anthropogenic habitat	ENVO	ENVO:00002031	Data collection	15452_Aedes aegypti
PubMed, ISI Web of Science and ProMED searches	literature search			Aedes aegypti	NCBITAXON	NCBITaxon:7159	anthropogenic habitat	ENVO	ENVO:00002031	Data collection	15454_Aedes aegypti
PubMed, ISI Web of Science and ProMED searches	literature search			Aedes aegypti	NCBITAXON	NCBITaxon:7159	anthropogenic habitat	ENVO	ENVO:00002031	Data collection	15460_Aedes aegypti
PubMed, ISI Web of Science and ProMED searches	literature search			Aedes aegypti	NCBITAXON	NCBITaxon:7159	anthropogenic habitat	ENVO	ENVO:00002031	Data collection	15461_Aedes aegypti
PubMed, ISI Web of Science and ProMED searches	literature search			Aedes aegypti	NCBITAXON	NCBITaxon:7159	anthropogenic habitat	ENVO	ENVO:00002031	Data collection	15474_Aedes aegypti
PubMed, ISI Web of Science and ProMED searches	literature search			Aedes aegypti	NCBITAXON	NCBITaxon:7159	anthropogenic habitat	ENVO	ENVO:00002031	Data collection	15477_Aedes aegypti
PubMed, ISI Web of Science and ProMED searches	literature search			Aedes aegypti	NCBITAXON	NCBITaxon:7159	anthropogenic habitat	ENVO	ENVO:00002031	Data collection	1555_Aedes aegypti
PubMed, ISI Web of Science and ProMED searches	literature search			Aedes aegypti	NCBITAXON	NCBITaxon:7159	anthropogenic habitat	ENVO	ENVO:00002031	Data collection	1556_Aedes aegypti
PubMed, ISI Web of Science and ProMED searches	literature search			Aedes aegypti	NCBITAXON	NCBITaxon:7159	anthropogenic habitat	ENVO	ENVO:00002031	Data collection	1601_Aedes aegypti
PubMed, ISI Web of Science and ProMED searches	literature search			Aedes aegypti	NCBITAXON	NCBITaxon:7159	anthropogenic habitat	ENVO	ENVO:00002031	Data collection	1613_Aedes aegypti
PubMed, ISI Web of Science and ProMED searches	literature search			Aedes aegypti	NCBITAXON	NCBITaxon:7159	anthropogenic habitat	ENVO	ENVO:00002031	Data collection	1631_Aedes aegypti
PubMed, ISI Web of Science and ProMED searches	literature search			Aedes aegypti	NCBITAXON	NCBITaxon:7159	anthropogenic habitat	ENVO	ENVO:00002031	Data collection	1639_Aedes aegypti
PubMed, ISI Web of Science and ProMED searches	literature search			Aedes aegypti	NCBITAXON	NCBITaxon:7159	anthropogenic habitat	ENVO	ENVO:00002031	Data collection	1660_Aedes aegypti
PubMed, ISI Web of Science and ProMED searches	literature search			Aedes aegypti	NCBITAXON	NCBITaxon:7159	anthropogenic habitat	ENVO	ENVO:00002031	Data collection	1817_Aedes aegypti
PubMed, ISI Web of Science and ProMED searches	literature search			Aedes aegypti	NCBITAXON	NCBITaxon:7159	anthropogenic habitat	ENVO	ENVO:00002031	Data collection	1857_Aedes aegypti
PubMed, ISI Web of Science and ProMED searches	literature search			Aedes aegypti	NCBITAXON	NCBITaxon:7159	anthropogenic habitat	ENVO	ENVO:00002031	Data collection	1867_Aedes aegypti
PubMed, ISI Web of Science and ProMED searches	literature search			Aedes aegypti	NCBITAXON	NCBITaxon:7159	anthropogenic habitat	ENVO	ENVO:00002031	Data collection	1894_Aedes aegypti
PubMed, ISI Web of Science and ProMED searches	literature search			Aedes aegypti	NCBITAXON	NCBITaxon:7159	anthropogenic habitat	ENVO	ENVO:00002031	Data collection	1902_Aedes aegypti
PubMed, ISI Web of Science and ProMED searches	literature search			Aedes aegypti	NCBITAXON	NCBITaxon:7159	anthropogenic habitat	ENVO	ENVO:00002031	Data collection	1962_Aedes aegypti
PubMed, ISI Web of Science and ProMED searches	literature search			Aedes aegypti	NCBITAXON	NCBITaxon:7159	anthropogenic habitat	ENVO	ENVO:00002031	Data collection	1991_Aedes aegypti
PubMed, ISI Web of Science and ProMED searches	literature search			Aedes aegypti	NCBITAXON	NCBITaxon:7159	anthropogenic habitat	ENVO	ENVO:00002031	Data collection	1998_Aedes aegypti
PubMed, ISI Web of Science and ProMED searches	literature search			Aedes aegypti	NCBITAXON	NCBITaxon:7159	anthropogenic habitat	ENVO	ENVO:00002031	Data collection	2005_Aedes aegypti
PubMed, ISI Web of Science and ProMED searches	literature search			Aedes aegypti	NCBITAXON	NCBITaxon:7159	anthropogenic habitat	ENVO	ENVO:00002031	Data collection	2011_Aedes aegypti
PubMed, ISI Web of Science and ProMED searches	literature search			Aedes aegypti	NCBITAXON	NCBITaxon:7159	anthropogenic habitat	ENVO	ENVO:00002031	Data collection	2036_Aedes aegypti
PubMed, ISI Web of Science and ProMED searches	literature search			Aedes aegypti	NCBITAXON	NCBITaxon:7159	anthropogenic habitat	ENVO	ENVO:00002031	Data collection	2172_Aedes aegypti
PubMed, ISI Web of Science and ProMED searches	literature search			Aedes aegypti	NCBITAXON	NCBITaxon:7159	anthropogenic habitat	ENVO	ENVO:00002031	Data collection	2174_Aedes aegypti
PubMed, ISI Web of Science and ProMED searches	literature search			Aedes aegypti	NCBITAXON	NCBITaxon:7159	anthropogenic habitat	ENVO	ENVO:00002031	Data collection	2194_Aedes aegypti
PubMed, ISI Web of Science and ProMED searches	literature search			Aedes aegypti	NCBITAXON	NCBITaxon:7159	anthropogenic habitat	ENVO	ENVO:00002031	Data collection	2202_Aedes aegypti
PubMed, ISI Web of Science and ProMED searches	literature search			Aedes aegypti	NCBITAXON	NCBITaxon:7159	anthropogenic habitat	ENVO	ENVO:00002031	Data collection	2219_Aedes aegypti
PubMed, ISI Web of Science and ProMED searches	literature search			Aedes aegypti	NCBITAXON	NCBITaxon:7159	anthropogenic habitat	ENVO	ENVO:00002031	Data collection	2232_Aedes aegypti
PubMed, ISI Web of Science and ProMED searches	literature search			Aedes aegypti	NCBITAXON	NCBITaxon:7159	anthropogenic habitat	ENVO	ENVO:00002031	Data collection	2239_Aedes aegypti
PubMed, ISI Web of Science and ProMED searches	literature search			Aedes aegypti	NCBITAXON	NCBITaxon:7159	anthropogenic habitat	ENVO	ENVO:00002031	Data collection	2243_Aedes aegypti
PubMed, ISI Web of Science and ProMED searches	literature search			Aedes aegypti	NCBITAXON	NCBITaxon:7159	anthropogenic habitat	ENVO	ENVO:00002031	Data collection	2276_Aedes aegypti
PubMed, ISI Web of Science and ProMED searches	literature search			Aedes aegypti	NCBITAXON	NCBITaxon:7159	anthropogenic habitat	ENVO	ENVO:00002031	Data collection	2343_Aedes aegypti
PubMed, ISI Web of Science and ProMED searches	literature search			Aedes aegypti	NCBITAXON	NCBITaxon:7159	anthropogenic habitat	ENVO	ENVO:00002031	Data collection	2375_Aedes aegypti
PubMed, ISI Web of Science and ProMED searches	literature search			Aedes aegypti	NCBITAXON	NCBITaxon:7159	anthropogenic habitat	ENVO	ENVO:00002031	Data collection	2404_Aedes aegypti
PubMed, ISI Web of Science and ProMED searches	literature search			Aedes aegypti	NCBITAXON	NCBITaxon:7159	anthropogenic habitat	ENVO	ENVO:00002031	Data collection	2409_Aedes aegypti
PubMed, ISI Web of Science and ProMED searches	literature search			Aedes aegypti	NCBITAXON	NCBITaxon:7159	anthropogenic habitat	ENVO	ENVO:00002031	Data collection	2526_Aedes aegypti
PubMed, ISI Web of Science and ProMED searches	literature search			Aedes aegypti	NCBITAXON	NCBITaxon:7159	anthropogenic habitat	ENVO	ENVO:00002031	Data collection	2547_Aedes aegypti
PubMed, ISI Web of Science and ProMED searches	literature search			Aedes aegypti	NCBITAXON	NCBITaxon:7159	anthropogenic habitat	ENVO	ENVO:00002031	Data collection	2631_Aedes aegypti
PubMed, ISI Web of Science and ProMED searches	literature search			Aedes aegypti	NCBITAXON	NCBITaxon:7159	anthropogenic habitat	ENVO	ENVO:00002031	Data collection	2660_Aedes aegypti
PubMed, ISI Web of Science and ProMED searches	literature search			Aedes aegypti	NCBITAXON	NCBITaxon:7159	anthropogenic habitat	ENVO	ENVO:00002031	Data collection	2673_Aedes aegypti
PubMed, ISI Web of Science and ProMED searches	literature search			Aedes aegypti	NCBITAXON	NCBITaxon:7159	anthropogenic habitat	ENVO	ENVO:00002031	Data collection	2708_Aedes aegypti
PubMed, ISI Web of Science and ProMED searches	literature search			Aedes aegypti	NCBITAXON	NCBITaxon:7159	anthropogenic habitat	ENVO	ENVO:00002031	Data collection	2739_Aedes aegypti
PubMed, ISI Web of Science and ProMED searches	literature search			Aedes aegypti	NCBITAXON	NCBITaxon:7159	anthropogenic habitat	ENVO	ENVO:00002031	Data collection	2811_Aedes aegypti
PubMed, ISI Web of Science and ProMED searches	literature search			Aedes aegypti	NCBITAXON	NCBITaxon:7159	anthropogenic habitat	ENVO	ENVO:00002031	Data collection	2836_Aedes aegypti
PubMed, ISI Web of Science and ProMED searches	literature search			Aedes aegypti	NCBITAXON	NCBITaxon:7159	anthropogenic habitat	ENVO	ENVO:00002031	Data collection	2840_Aedes aegypti
PubMed, ISI Web of Science and ProMED searches	literature search			Aedes aegypti	NCBITAXON	NCBITaxon:7159	anthropogenic habitat	ENVO	ENVO:00002031	Data collection	2841_Aedes aegypti
PubMed, ISI Web of Science and ProMED searches	literature search			Aedes aegypti	NCBITAXON	NCBITaxon:7159	anthropogenic habitat	ENVO	ENVO:00002031	Data collection	2843_Aedes aegypti
PubMed, ISI Web of Science and ProMED searches	literature search			Aedes aegypti	NCBITAXON	NCBITaxon:7159	anthropogenic habitat	ENVO	ENVO:00002031	Data collection	2847_Aedes aegypti
PubMed, ISI Web of Science and ProMED searches	literature search			Aedes aegypti	NCBITAXON	NCBITaxon:7159	anthropogenic habitat	ENVO	ENVO:00002031	Data collection	2856_Aedes aegypti
PubMed, ISI Web of Science and ProMED searches	literature search			Aedes aegypti	NCBITAXON	NCBITaxon:7159	anthropogenic habitat	ENVO	ENVO:00002031	Data collection	2924_Aedes aegypti
PubMed, ISI Web of Science and ProMED searches	literature search			Aedes aegypti	NCBITAXON	NCBITaxon:7159	anthropogenic habitat	ENVO	ENVO:00002031	Data collection	2930_Aedes aegypti
PubMed, ISI Web of Science and ProMED searches	literature search			Aedes aegypti	NCBITAXON	NCBITaxon:7159	anthropogenic habitat	ENVO	ENVO:00002031	Data collection	2942_Aedes aegypti
PubMed, ISI Web of Science and ProMED searches	literature search			Aedes aegypti	NCBITAXON	NCBITaxon:7159	anthropogenic habitat	ENVO	ENVO:00002031	Data collection	2957_Aedes aegypti
PubMed, ISI Web of Science and ProMED searches	literature search			Aedes aegypti	NCBITAXON	NCBITaxon:7159	anthropogenic habitat	ENVO	ENVO:00002031	Data collection	2961_Aedes aegypti
PubMed, ISI Web of Science and ProMED searches	literature search			Aedes aegypti	NCBITAXON	NCBITaxon:7159	anthropogenic habitat	ENVO	ENVO:00002031	Data collection	2965_Aedes aegypti
PubMed, ISI Web of Science and ProMED searches	literature search			Aedes aegypti	NCBITAXON	NCBITaxon:7159	anthropogenic habitat	ENVO	ENVO:00002031	Data collection	2982_Aedes aegypti
PubMed, ISI Web of Science and ProMED searches	literature search			Aedes aegypti	NCBITAXON	NCBITaxon:7159	anthropogenic habitat	ENVO	ENVO:00002031	Data collection	2989_Aedes aegypti
PubMed, ISI Web of Science and ProMED searches	literature search			Aedes aegypti	NCBITAXON	NCBITaxon:7159	anthropogenic habitat	ENVO	ENVO:00002031	Data collection	2994_Aedes aegypti
PubMed, ISI Web of Science and ProMED searches	literature search			Aedes aegypti	NCBITAXON	NCBITaxon:7159	anthropogenic habitat	ENVO	ENVO:00002031	Data collection	3044_Aedes aegypti
PubMed, ISI Web of Science and ProMED searches	literature search			Aedes aegypti	NCBITAXON	NCBITaxon:7159	anthropogenic habitat	ENVO	ENVO:00002031	Data collection	3139_Aedes aegypti
PubMed, ISI Web of Science and ProMED searches	literature search			Aedes aegypti	NCBITAXON	NCBITaxon:7159	anthropogenic habitat	ENVO	ENVO:00002031	Data collection	3144_Aedes aegypti
PubMed, ISI Web of Science and ProMED searches	literature search			Aedes aegypti	NCBITAXON	NCBITaxon:7159	anthropogenic habitat	ENVO	ENVO:00002031	Data collection	3146_Aedes aegypti
PubMed, ISI Web of Science and ProMED searches	literature search			Aedes aegypti	NCBITAXON	NCBITaxon:7159	anthropogenic habitat	ENVO	ENVO:00002031	Data collection	3150_Aedes aegypti
PubMed, ISI Web of Science and ProMED searches	literature search			Aedes aegypti	NCBITAXON	NCBITaxon:7159	anthropogenic habitat	ENVO	ENVO:00002031	Data collection	3156_Aedes aegypti
PubMed, ISI Web of Science and ProMED searches	literature search			Aedes aegypti	NCBITAXON	NCBITaxon:7159	anthropogenic habitat	ENVO	ENVO:00002031	Data collection	3170_Aedes aegypti
PubMed, ISI Web of Science and ProMED searches	literature search			Aedes aegypti	NCBITAXON	NCBITaxon:7159	anthropogenic habitat	ENVO	ENVO:00002031	Data collection	3174_Aedes aegypti
PubMed, ISI Web of Science and ProMED searches	literature search			Aedes aegypti	NCBITAXON	NCBITaxon:7159	anthropogenic habitat	ENVO	ENVO:00002031	Data collection	3188_Aedes aegypti
PubMed, ISI Web of Science and ProMED searches	literature search			Aedes aegypti	NCBITAXON	NCBITaxon:7159	anthropogenic habitat	ENVO	ENVO:00002031	Data collection	3191_Aedes aegypti
PubMed, ISI Web of Science and ProMED searches	literature search			Aedes aegypti	NCBITAXON	NCBITaxon:7159	anthropogenic habitat	ENVO	ENVO:00002031	Data collection	3193_Aedes aegypti
PubMed, ISI Web of Science and ProMED searches	literature search			Aedes aegypti	NCBITAXON	NCBITaxon:7159	anthropogenic habitat	ENVO	ENVO:00002031	Data collection	3194_Aedes aegypti
PubMed, ISI Web of Science and ProMED searches	literature search			Aedes aegypti	NCBITAXON	NCBITaxon:7159	anthropogenic habitat	ENVO	ENVO:00002031	Data collection	3215_Aedes aegypti
PubMed, ISI Web of Science and ProMED searches	literature search			Aedes aegypti	NCBITAXON	NCBITaxon:7159	anthropogenic habitat	ENVO	ENVO:00002031	Data collection	3216_Aedes aegypti
PubMed, ISI Web of Science and ProMED searches	literature search			Aedes aegypti	NCBITAXON	NCBITaxon:7159	anthropogenic habitat	ENVO	ENVO:00002031	Data collection	3223_Aedes aegypti
PubMed, ISI Web of Science and ProMED searches	literature search			Aedes aegypti	NCBITAXON	NCBITaxon:7159	anthropogenic habitat	ENVO	ENVO:00002031	Data collection	3231_Aedes aegypti
PubMed, ISI Web of Science and ProMED searches	literature search			Aedes aegypti	NCBITAXON	NCBITaxon:7159	anthropogenic habitat	ENVO	ENVO:00002031	Data collection	3233_Aedes aegypti
PubMed, ISI Web of Science and ProMED searches	literature search			Aedes aegypti	NCBITAXON	NCBITaxon:7159	anthropogenic habitat	ENVO	ENVO:00002031	Data collection	3236_Aedes aegypti
PubMed, ISI Web of Science and ProMED searches	literature search			Aedes aegypti	NCBITAXON	NCBITaxon:7159	anthropogenic habitat	ENVO	ENVO:00002031	Data collection	3243_Aedes aegypti
PubMed, ISI Web of Science and ProMED searches	literature search			Aedes aegypti	NCBITAXON	NCBITaxon:7159	anthropogenic habitat	ENVO	ENVO:00002031	Data collection	3287_Aedes aegypti
PubMed, ISI Web of Science and ProMED searches	literature search			Aedes aegypti	NCBITAXON	NCBITaxon:7159	anthropogenic habitat	ENVO	ENVO:00002031	Data collection	3295_Aedes aegypti
PubMed, ISI Web of Science and ProMED searches	literature search			Aedes aegypti	NCBITAXON	NCBITaxon:7159	anthropogenic habitat	ENVO	ENVO:00002031	Data collection	3309_Aedes aegypti
PubMed, ISI Web of Science and ProMED searches	literature search			Aedes aegypti	NCBITAXON	NCBITaxon:7159	anthropogenic habitat	ENVO	ENVO:00002031	Data collection	3317_Aedes aegypti
PubMed, ISI Web of Science and ProMED searches	literature search			Aedes aegypti	NCBITAXON	NCBITaxon:7159	anthropogenic habitat	ENVO	ENVO:00002031	Data collection	332_Aedes aegypti
PubMed, ISI Web of Science and ProMED searches	literature search			Aedes aegypti	NCBITAXON	NCBITaxon:7159	anthropogenic habitat	ENVO	ENVO:00002031	Data collection	3321_Aedes aegypti
PubMed, ISI Web of Science and ProMED searches	literature search			Aedes aegypti	NCBITAXON	NCBITaxon:7159	anthropogenic habitat	ENVO	ENVO:00002031	Data collection	3329_Aedes aegypti
PubMed, ISI Web of Science and ProMED searches	literature search			Aedes aegypti	NCBITAXON	NCBITaxon:7159	anthropogenic habitat	ENVO	ENVO:00002031	Data collection	3333_Aedes aegypti
PubMed, ISI Web of Science and ProMED searches	literature search			Aedes aegypti	NCBITAXON	NCBITaxon:7159	anthropogenic habitat	ENVO	ENVO:00002031	Data collection	3340_Aedes aegypti
PubMed, ISI Web of Science and ProMED searches	literature search			Aedes aegypti	NCBITAXON	NCBITaxon:7159	anthropogenic habitat	ENVO	ENVO:00002031	Data collection	3341_Aedes aegypti
PubMed, ISI Web of Science and ProMED searches	literature search			Aedes aegypti	NCBITAXON	NCBITaxon:7159	anthropogenic habitat	ENVO	ENVO:00002031	Data collection	3342_Aedes aegypti
PubMed, ISI Web of Science and ProMED searches	literature search			Aedes aegypti	NCBITAXON	NCBITaxon:7159	anthropogenic habitat	ENVO	ENVO:00002031	Data collection	3347_Aedes aegypti
PubMed, ISI Web of Science and ProMED searches	literature search			Aedes aegypti	NCBITAXON	NCBITaxon:7159	anthropogenic habitat	ENVO	ENVO:00002031	Data collection	3354_Aedes aegypti
PubMed, ISI Web of Science and ProMED searches	literature search			Aedes aegypti	NCBITAXON	NCBITaxon:7159	anthropogenic habitat	ENVO	ENVO:00002031	Data collection	341_Aedes aegypti
PubMed, ISI Web of Science and ProMED searches	literature search			Aedes aegypti	NCBITAXON	NCBITaxon:7159	anthropogenic habitat	ENVO	ENVO:00002031	Data collection	3468_Aedes aegypti
PubMed, ISI Web of Science and ProMED searches	literature search			Aedes aegypti	NCBITAXON	NCBITaxon:7159	anthropogenic habitat	ENVO	ENVO:00002031	Data collection	3469_Aedes aegypti
PubMed, ISI Web of Science and ProMED searches	literature search			Aedes aegypti	NCBITAXON	NCBITaxon:7159	anthropogenic habitat	ENVO	ENVO:00002031	Data collection	367_Aedes aegypti
PubMed, ISI Web of Science and ProMED searches	literature search			Aedes aegypti	NCBITAXON	NCBITaxon:7159	anthropogenic habitat	ENVO	ENVO:00002031	Data collection	382_Aedes aegypti
PubMed, ISI Web of Science and ProMED searches	literature search			Aedes aegypti	NCBITAXON	NCBITaxon:7159	anthropogenic habitat	ENVO	ENVO:00002031	Data collection	396_Aedes aegypti
PubMed, ISI Web of Science and ProMED searches	literature search			Aedes aegypti	NCBITAXON	NCBITaxon:7159	anthropogenic habitat	ENVO	ENVO:00002031	Data collection	445_Aedes aegypti
PubMed, ISI Web of Science and ProMED searches	literature search			Aedes aegypti	NCBITAXON	NCBITaxon:7159	anthropogenic habitat	ENVO	ENVO:00002031	Data collection	446_Aedes aegypti
PubMed, ISI Web of Science and ProMED searches	literature search			Aedes aegypti	NCBITAXON	NCBITaxon:7159	anthropogenic habitat	ENVO	ENVO:00002031	Data collection	4526_Aedes aegypti
PubMed, ISI Web of Science and ProMED searches	literature search			Aedes aegypti	NCBITAXON	NCBITaxon:7159	anthropogenic habitat	ENVO	ENVO:00002031	Data collection	453_Aedes aegypti
PubMed, ISI Web of Science and ProMED searches	literature search			Aedes aegypti	NCBITAXON	NCBITaxon:7159	anthropogenic habitat	ENVO	ENVO:00002031	Data collection	4540_Aedes aegypti
PubMed, ISI Web of Science and ProMED searches	literature search			Aedes aegypti	NCBITAXON	NCBITaxon:7159	anthropogenic habitat	ENVO	ENVO:00002031	Data collection	4553_Aedes aegypti
PubMed, ISI Web of Science and ProMED searches	literature search			Aedes aegypti	NCBITAXON	NCBITaxon:7159	anthropogenic habitat	ENVO	ENVO:00002031	Data collection	4602_Aedes aegypti
PubMed, ISI Web of Science and ProMED searches	literature search			Aedes aegypti	NCBITAXON	NCBITaxon:7159	anthropogenic habitat	ENVO	ENVO:00002031	Data collection	4617_Aedes aegypti
PubMed, ISI Web of Science and ProMED searches	literature search			Aedes aegypti	NCBITAXON	NCBITaxon:7159	anthropogenic habitat	ENVO	ENVO:00002031	Data collection	4618_Aedes aegypti
PubMed, ISI Web of Science and ProMED searches	literature search			Aedes aegypti	NCBITAXON	NCBITaxon:7159	anthropogenic habitat	ENVO	ENVO:00002031	Data collection	4619_Aedes aegypti
PubMed, ISI Web of Science and ProMED searches	literature search			Aedes aegypti	NCBITAXON	NCBITaxon:7159	anthropogenic habitat	ENVO	ENVO:00002031	Data collection	4795_Aedes aegypti
PubMed, ISI Web of Science and ProMED searches	literature search			Aedes aegypti	NCBITAXON	NCBITaxon:7159	anthropogenic habitat	ENVO	ENVO:00002031	Data collection	4796_Aedes aegypti
PubMed, ISI Web of Science and ProMED searches	literature search			Aedes aegypti	NCBITAXON	NCBITaxon:7159	anthropogenic habitat	ENVO	ENVO:00002031	Data collection	4806_Aedes aegypti
PubMed, ISI Web of Science and ProMED searches	literature search			Aedes aegypti	NCBITAXON	NCBITaxon:7159	anthropogenic habitat	ENVO	ENVO:00002031	Data collection	4832_Aedes aegypti
PubMed, ISI Web of Science and ProMED searches	literature search			Aedes aegypti	NCBITAXON	NCBITaxon:7159	anthropogenic habitat	ENVO	ENVO:00002031	Data collection	4850_Aedes aegypti
PubMed, ISI Web of Science and ProMED searches	literature search			Aedes aegypti	NCBITAXON	NCBITaxon:7159	anthropogenic habitat	ENVO	ENVO:00002031	Data collection	4854_Aedes aegypti
PubMed, ISI Web of Science and ProMED searches	literature search			Aedes aegypti	NCBITAXON	NCBITaxon:7159	anthropogenic habitat	ENVO	ENVO:00002031	Data collection	4860_Aedes aegypti
PubMed, ISI Web of Science and ProMED searches	literature search			Aedes aegypti	NCBITAXON	NCBITaxon:7159	anthropogenic habitat	ENVO	ENVO:00002031	Data collection	4955_Aedes aegypti
PubMed, ISI Web of Science and ProMED searches	literature search			Aedes aegypti	NCBITAXON	NCBITaxon:7159	anthropogenic habitat	ENVO	ENVO:00002031	Data collection	4967_Aedes aegypti
PubMed, ISI Web of Science and ProMED searches	literature search			Aedes aegypti	NCBITAXON	NCBITaxon:7159	anthropogenic habitat	ENVO	ENVO:00002031	Data collection	4989_Aedes aegypti
PubMed, ISI Web of Science and ProMED searches	literature search			Aedes aegypti	NCBITAXON	NCBITaxon:7159	anthropogenic habitat	ENVO	ENVO:00002031	Data collection	500_Aedes aegypti
PubMed, ISI Web of Science and ProMED searches	literature search			Aedes aegypti	NCBITAXON	NCBITaxon:7159	anthropogenic habitat	ENVO	ENVO:00002031	Data collection	5008_Aedes aegypti
PubMed, ISI Web of Science and ProMED searches	literature search			Aedes aegypti	NCBITAXON	NCBITaxon:7159	anthropogenic habitat	ENVO	ENVO:00002031	Data collection	5010_Aedes aegypti
PubMed, ISI Web of Science and ProMED searches	literature search			Aedes aegypti	NCBITAXON	NCBITaxon:7159	anthropogenic habitat	ENVO	ENVO:00002031	Data collection	5036_Aedes aegypti
PubMed, ISI Web of Science and ProMED searches	literature search			Aedes aegypti	NCBITAXON	NCBITaxon:7159	anthropogenic habitat	ENVO	ENVO:00002031	Data collection	5043_Aedes aegypti
PubMed, ISI Web of Science and ProMED searches	literature search			Aedes aegypti	NCBITAXON	NCBITaxon:7159	anthropogenic habitat	ENVO	ENVO:00002031	Data collection	5066_Aedes aegypti
PubMed, ISI Web of Science and ProMED searches	literature search			Aedes aegypti	NCBITAXON	NCBITaxon:7159	anthropogenic habitat	ENVO	ENVO:00002031	Data collection	5137_Aedes aegypti
PubMed, ISI Web of Science and ProMED searches	literature search			Aedes aegypti	NCBITAXON	NCBITaxon:7159	anthropogenic habitat	ENVO	ENVO:00002031	Data collection	5147_Aedes aegypti
PubMed, ISI Web of Science and ProMED searches	literature search			Aedes aegypti	NCBITAXON	NCBITaxon:7159	anthropogenic habitat	ENVO	ENVO:00002031	Data collection	5167_Aedes aegypti
PubMed, ISI Web of Science and ProMED searches	literature search			Aedes aegypti	NCBITAXON	NCBITaxon:7159	anthropogenic habitat	ENVO	ENVO:00002031	Data collection	5168_Aedes aegypti
PubMed, ISI Web of Science and ProMED searches	literature search			Aedes aegypti	NCBITAXON	NCBITaxon:7159	anthropogenic habitat	ENVO	ENVO:00002031	Data collection	527_Aedes aegypti
PubMed, ISI Web of Science and ProMED searches	literature search			Aedes aegypti	NCBITAXON	NCBITaxon:7159	anthropogenic habitat	ENVO	ENVO:00002031	Data collection	563_Aedes aegypti
PubMed, ISI Web of Science and ProMED searches	literature search			Aedes aegypti	NCBITAXON	NCBITaxon:7159	anthropogenic habitat	ENVO	ENVO:00002031	Data collection	631_Aedes aegypti
PubMed, ISI Web of Science and ProMED searches	literature search			Aedes aegypti	NCBITAXON	NCBITaxon:7159	anthropogenic habitat	ENVO	ENVO:00002031	Data collection	653_Aedes aegypti
PubMed, ISI Web of Science and ProMED searches	literature search			Aedes aegypti	NCBITAXON	NCBITaxon:7159	anthropogenic habitat	ENVO	ENVO:00002031	Data collection	70_Aedes aegypti
PubMed, ISI Web of Science and ProMED searches	literature search			Aedes aegypti	NCBITAXON	NCBITaxon:7159	anthropogenic habitat	ENVO	ENVO:00002031	Data collection	720_Aedes aegypti
PubMed, ISI Web of Science and ProMED searches	literature search			Aedes aegypti	NCBITAXON	NCBITaxon:7159	anthropogenic habitat	ENVO	ENVO:00002031	Data collection	776_Aedes aegypti
PubMed, ISI Web of Science and ProMED searches	literature search			Aedes aegypti	NCBITAXON	NCBITaxon:7159	anthropogenic habitat	ENVO	ENVO:00002031	Data collection	785_Aedes aegypti
PubMed, ISI Web of Science and ProMED searches	literature search			Aedes aegypti	NCBITAXON	NCBITaxon:7159	anthropogenic habitat	ENVO	ENVO:00002031	Data collection	834_Aedes aegypti
PubMed, ISI Web of Science and ProMED searches	literature search			Aedes aegypti	NCBITAXON	NCBITaxon:7159	anthropogenic habitat	ENVO	ENVO:00002031	Data collection	859_Aedes aegypti
PubMed, ISI Web of Science and ProMED searches	literature search			Aedes aegypti	NCBITAXON	NCBITaxon:7159	anthropogenic habitat	ENVO	ENVO:00002031	Data collection	877_Aedes aegypti
PubMed, ISI Web of Science and ProMED searches	literature search			Aedes aegypti	NCBITAXON	NCBITaxon:7159	anthropogenic habitat	ENVO	ENVO:00002031	Data collection	881_Aedes aegypti
PubMed, ISI Web of Science and ProMED searches	literature search			Aedes aegypti	NCBITAXON	NCBITaxon:7159	anthropogenic habitat	ENVO	ENVO:00002031	Data collection	884_Aedes aegypti
PubMed, ISI Web of Science and ProMED searches	literature search			Aedes aegypti	NCBITAXON	NCBITaxon:7159	anthropogenic habitat	ENVO	ENVO:00002031	Data collection	904_Aedes aegypti
PubMed, ISI Web of Science and ProMED searches	literature search			Aedes aegypti	NCBITAXON	NCBITaxon:7159	anthropogenic habitat	ENVO	ENVO:00002031	Data collection	915_Aedes aegypti
PubMed, ISI Web of Science and ProMED searches	literature search			Aedes aegypti	NCBITAXON	NCBITaxon:7159	anthropogenic habitat	ENVO	ENVO:00002031	Data collection	952_Aedes aegypti
PubMed, ISI Web of Science and ProMED searches	literature search			Aedes aegypti	NCBITAXON	NCBITaxon:7159	anthropogenic habitat	ENVO	ENVO:00002031	Data collection	953_Aedes aegypti
PubMed, ISI Web of Science and ProMED searches	literature search			Aedes aegypti	NCBITAXON	NCBITaxon:7159	anthropogenic habitat	ENVO	ENVO:00002031	Data collection	957_Aedes aegypti
PubMed, ISI Web of Science and ProMED searches	literature search			Aedes aegypti	NCBITAXON	NCBITaxon:7159	anthropogenic habitat	ENVO	ENVO:00002031	Data collection	962_Aedes aegypti
PubMed, ISI Web of Science and ProMED searches	literature search			Aedes aegypti	NCBITAXON	NCBITaxon:7159	anthropogenic habitat	ENVO	ENVO:00002031	Data collection	981_Aedes aegypti
PubMed, ISI Web of Science and ProMED searches	literature search			Aedes aegypti	NCBITAXON	NCBITaxon:7159	anthropogenic habitat	ENVO	ENVO:00002031	Data collection	1277_Aedes aegypti
PubMed, ISI Web of Science and ProMED searches	literature search			Aedes aegypti	NCBITAXON	NCBITaxon:7159	anthropogenic habitat	ENVO	ENVO:00002031	Data collection	1403_Aedes aegypti
PubMed, ISI Web of Science and ProMED searches	literature search			Aedes aegypti	NCBITAXON	NCBITaxon:7159	anthropogenic habitat	ENVO	ENVO:00002031	Data collection	1913_Aedes aegypti
PubMed, ISI Web of Science and ProMED searches	literature search			Aedes aegypti	NCBITAXON	NCBITaxon:7159	anthropogenic habitat	ENVO	ENVO:00002031	Data collection	1915_Aedes aegypti
PubMed, ISI Web of Science and ProMED searches	literature search			Aedes aegypti	NCBITAXON	NCBITaxon:7159	anthropogenic habitat	ENVO	ENVO:00002031	Data collection	1961_Aedes aegypti
PubMed, ISI Web of Science and ProMED searches	literature search			Aedes aegypti	NCBITAXON	NCBITaxon:7159	anthropogenic habitat	ENVO	ENVO:00002031	Data collection	2145_Aedes aegypti
PubMed, ISI Web of Science and ProMED searches	literature search			Aedes aegypti	NCBITAXON	NCBITaxon:7159	anthropogenic habitat	ENVO	ENVO:00002031	Data collection	2146_Aedes aegypti
PubMed, ISI Web of Science and ProMED searches	literature search			Aedes aegypti	NCBITAXON	NCBITaxon:7159	anthropogenic habitat	ENVO	ENVO:00002031	Data collection	2190_Aedes aegypti
PubMed, ISI Web of Science and ProMED searches	literature search			Aedes aegypti	NCBITAXON	NCBITaxon:7159	anthropogenic habitat	ENVO	ENVO:00002031	Data collection	2255_Aedes aegypti
PubMed, ISI Web of Science and ProMED searches	literature search			Aedes aegypti	NCBITAXON	NCBITaxon:7159	anthropogenic habitat	ENVO	ENVO:00002031	Data collection	2399_Aedes aegypti
PubMed, ISI Web of Science and ProMED searches	literature search			Aedes aegypti	NCBITAXON	NCBITaxon:7159	anthropogenic habitat	ENVO	ENVO:00002031	Data collection	2546_Aedes aegypti
PubMed, ISI Web of Science and ProMED searches	literature search			Aedes aegypti	NCBITAXON	NCBITaxon:7159	anthropogenic habitat	ENVO	ENVO:00002031	Data collection	2559_Aedes aegypti
PubMed, ISI Web of Science and ProMED searches	literature search			Aedes aegypti	NCBITAXON	NCBITaxon:7159	anthropogenic habitat	ENVO	ENVO:00002031	Data collection	2702_Aedes aegypti
PubMed, ISI Web of Science and ProMED searches	literature search			Aedes aegypti	NCBITAXON	NCBITaxon:7159	anthropogenic habitat	ENVO	ENVO:00002031	Data collection	2703_Aedes aegypti
PubMed, ISI Web of Science and ProMED searches	literature search			Aedes aegypti	NCBITAXON	NCBITaxon:7159	anthropogenic habitat	ENVO	ENVO:00002031	Data collection	2809_Aedes aegypti
PubMed, ISI Web of Science and ProMED searches	literature search			Aedes aegypti	NCBITAXON	NCBITaxon:7159	anthropogenic habitat	ENVO	ENVO:00002031	Data collection	2820_Aedes aegypti
PubMed, ISI Web of Science and ProMED searches	literature search			Aedes aegypti	NCBITAXON	NCBITaxon:7159	anthropogenic habitat	ENVO	ENVO:00002031	Data collection	2855_Aedes aegypti
PubMed, ISI Web of Science and ProMED searches	literature search			Aedes aegypti	NCBITAXON	NCBITaxon:7159	anthropogenic habitat	ENVO	ENVO:00002031	Data collection	2886_Aedes aegypti
PubMed, ISI Web of Science and ProMED searches	literature search			Aedes aegypti	NCBITAXON	NCBITaxon:7159	anthropogenic habitat	ENVO	ENVO:00002031	Data collection	519_Aedes aegypti
PubMed, ISI Web of Science and ProMED searches	literature search			Aedes aegypti	NCBITAXON	NCBITaxon:7159	anthropogenic habitat	ENVO	ENVO:00002031	Data collection	662_Aedes aegypti
PubMed, ISI Web of Science and ProMED searches	literature search			Aedes aegypti	NCBITAXON	NCBITaxon:7159	anthropogenic habitat	ENVO	ENVO:00002031	Data collection	724_Aedes aegypti
PubMed, ISI Web of Science and ProMED searches	literature search			Aedes albopictus	NCBITAXON	NCBITaxon:7160	anthropogenic habitat	ENVO	ENVO:00002031	Data collection	unpublished_Aedes albopictus
PubMed, ISI Web of Science and ProMED searches	literature search			Aedes albopictus	NCBITAXON	NCBITaxon:7160	anthropogenic habitat	ENVO	ENVO:00002031	Data collection	10681_Aedes albopictus
PubMed, ISI Web of Science and ProMED searches	literature search			Aedes albopictus	NCBITAXON	NCBITaxon:7160	anthropogenic habitat	ENVO	ENVO:00002031	Data collection	10701_Aedes albopictus
PubMed, ISI Web of Science and ProMED searches	literature search			Aedes albopictus	NCBITAXON	NCBITaxon:7160	anthropogenic habitat	ENVO	ENVO:00002031	Data collection	10710_Aedes albopictus
PubMed, ISI Web of Science and ProMED searches	literature search			Aedes albopictus	NCBITAXON	NCBITaxon:7160	anthropogenic habitat	ENVO	ENVO:00002031	Data collection	10729_Aedes albopictus
PubMed, ISI Web of Science and ProMED searches	literature search			Aedes albopictus	NCBITAXON	NCBITaxon:7160	anthropogenic habitat	ENVO	ENVO:00002031	Data collection	10730_Aedes albopictus
PubMed, ISI Web of Science and ProMED searches	literature search			Aedes albopictus	NCBITAXON	NCBITaxon:7160	anthropogenic habitat	ENVO	ENVO:00002031	Data collection	10731_Aedes albopictus
PubMed, ISI Web of Science and ProMED searches	literature search			Aedes albopictus	NCBITAXON	NCBITaxon:7160	anthropogenic habitat	ENVO	ENVO:00002031	Data collection	10735_Aedes albopictus
PubMed, ISI Web of Science and ProMED searches	literature search			Aedes albopictus	NCBITAXON	NCBITaxon:7160	anthropogenic habitat	ENVO	ENVO:00002031	Data collection	10754_Aedes albopictus
PubMed, ISI Web of Science and ProMED searches	literature search			Aedes albopictus	NCBITAXON	NCBITaxon:7160	anthropogenic habitat	ENVO	ENVO:00002031	Data collection	10766_Aedes albopictus
PubMed, ISI Web of Science and ProMED searches	literature search			Aedes albopictus	NCBITAXON	NCBITaxon:7160	anthropogenic habitat	ENVO	ENVO:00002031	Data collection	10817_Aedes albopictus
PubMed, ISI Web of Science and ProMED searches	literature search			Aedes albopictus	NCBITAXON	NCBITaxon:7160	anthropogenic habitat	ENVO	ENVO:00002031	Data collection	10851_Aedes albopictus
PubMed, ISI Web of Science and ProMED searches	literature search			Aedes albopictus	NCBITAXON	NCBITaxon:7160	anthropogenic habitat	ENVO	ENVO:00002031	Data collection	10903_Aedes albopictus
PubMed, ISI Web of Science and ProMED searches	literature search			Aedes albopictus	NCBITAXON	NCBITaxon:7160	anthropogenic habitat	ENVO	ENVO:00002031	Data collection	10917_Aedes albopictus
PubMed, ISI Web of Science and ProMED searches	literature search			Aedes albopictus	NCBITAXON	NCBITaxon:7160	anthropogenic habitat	ENVO	ENVO:00002031	Data collection	10918_Aedes albopictus
PubMed, ISI Web of Science and ProMED searches	literature search			Aedes albopictus	NCBITAXON	NCBITaxon:7160	anthropogenic habitat	ENVO	ENVO:00002031	Data collection	10956_Aedes albopictus
PubMed, ISI Web of Science and ProMED searches	literature search			Aedes albopictus	NCBITAXON	NCBITaxon:7160	anthropogenic habitat	ENVO	ENVO:00002031	Data collection	10978_Aedes albopictus
PubMed, ISI Web of Science and ProMED searches	literature search			Aedes albopictus	NCBITAXON	NCBITaxon:7160	anthropogenic habitat	ENVO	ENVO:00002031	Data collection	11040_Aedes albopictus
PubMed, ISI Web of Science and ProMED searches	literature search			Aedes albopictus	NCBITAXON	NCBITaxon:7160	anthropogenic habitat	ENVO	ENVO:00002031	Data collection	11041_Aedes albopictus
PubMed, ISI Web of Science and ProMED searches	literature search			Aedes albopictus	NCBITAXON	NCBITaxon:7160	anthropogenic habitat	ENVO	ENVO:00002031	Data collection	11044_Aedes albopictus
PubMed, ISI Web of Science and ProMED searches	literature search			Aedes albopictus	NCBITAXON	NCBITaxon:7160	anthropogenic habitat	ENVO	ENVO:00002031	Data collection	11060_Aedes albopictus
PubMed, ISI Web of Science and ProMED searches	literature search			Aedes albopictus	NCBITAXON	NCBITaxon:7160	anthropogenic habitat	ENVO	ENVO:00002031	Data collection	11062_Aedes albopictus
PubMed, ISI Web of Science and ProMED searches	literature search			Aedes albopictus	NCBITAXON	NCBITaxon:7160	anthropogenic habitat	ENVO	ENVO:00002031	Data collection	11064_Aedes albopictus
PubMed, ISI Web of Science and ProMED searches	literature search			Aedes albopictus	NCBITAXON	NCBITaxon:7160	anthropogenic habitat	ENVO	ENVO:00002031	Data collection	11119_Aedes albopictus
PubMed, ISI Web of Science and ProMED searches	literature search			Aedes albopictus	NCBITAXON	NCBITaxon:7160	anthropogenic habitat	ENVO	ENVO:00002031	Data collection	11123_Aedes albopictus
PubMed, ISI Web of Science and ProMED searches	literature search			Aedes albopictus	NCBITAXON	NCBITaxon:7160	anthropogenic habitat	ENVO	ENVO:00002031	Data collection	11136_Aedes albopictus
PubMed, ISI Web of Science and ProMED searches	literature search			Aedes albopictus	NCBITAXON	NCBITaxon:7160	anthropogenic habitat	ENVO	ENVO:00002031	Data collection	11147_Aedes albopictus
PubMed, ISI Web of Science and ProMED searches	literature search			Aedes albopictus	NCBITAXON	NCBITaxon:7160	anthropogenic habitat	ENVO	ENVO:00002031	Data collection	11157_Aedes albopictus
PubMed, ISI Web of Science and ProMED searches	literature search			Aedes albopictus	NCBITAXON	NCBITaxon:7160	anthropogenic habitat	ENVO	ENVO:00002031	Data collection	11161_Aedes albopictus
PubMed, ISI Web of Science and ProMED searches	literature search			Aedes albopictus	NCBITAXON	NCBITaxon:7160	anthropogenic habitat	ENVO	ENVO:00002031	Data collection	11187_Aedes albopictus
PubMed, ISI Web of Science and ProMED searches	literature search			Aedes albopictus	NCBITAXON	NCBITaxon:7160	anthropogenic habitat	ENVO	ENVO:00002031	Data collection	11188_Aedes albopictus
PubMed, ISI Web of Science and ProMED searches	literature search			Aedes albopictus	NCBITAXON	NCBITaxon:7160	anthropogenic habitat	ENVO	ENVO:00002031	Data collection	11193_Aedes albopictus
PubMed, ISI Web of Science and ProMED searches	literature search			Aedes albopictus	NCBITAXON	NCBITaxon:7160	anthropogenic habitat	ENVO	ENVO:00002031	Data collection	11212_Aedes albopictus
PubMed, ISI Web of Science and ProMED searches	literature search			Aedes albopictus	NCBITAXON	NCBITaxon:7160	anthropogenic habitat	ENVO	ENVO:00002031	Data collection	11258_Aedes albopictus
PubMed, ISI Web of Science and ProMED searches	literature search			Aedes albopictus	NCBITAXON	NCBITaxon:7160	anthropogenic habitat	ENVO	ENVO:00002031	Data collection	11261_Aedes albopictus
PubMed, ISI Web of Science and ProMED searches	literature search			Aedes albopictus	NCBITAXON	NCBITaxon:7160	anthropogenic habitat	ENVO	ENVO:00002031	Data collection	11262_Aedes albopictus
PubMed, ISI Web of Science and ProMED searches	literature search			Aedes albopictus	NCBITAXON	NCBITaxon:7160	anthropogenic habitat	ENVO	ENVO:00002031	Data collection	11268_Aedes albopictus
PubMed, ISI Web of Science and ProMED searches	literature search			Aedes albopictus	NCBITAXON	NCBITaxon:7160	anthropogenic habitat	ENVO	ENVO:00002031	Data collection	11269_Aedes albopictus
PubMed, ISI Web of Science and ProMED searches	literature search			Aedes albopictus	NCBITAXON	NCBITaxon:7160	anthropogenic habitat	ENVO	ENVO:00002031	Data collection	11273_Aedes albopictus
PubMed, ISI Web of Science and ProMED searches	literature search			Aedes albopictus	NCBITAXON	NCBITaxon:7160	anthropogenic habitat	ENVO	ENVO:00002031	Data collection	11317_Aedes albopictus
PubMed, ISI Web of Science and ProMED searches	literature search			Aedes albopictus	NCBITAXON	NCBITaxon:7160	anthropogenic habitat	ENVO	ENVO:00002031	Data collection	11330_Aedes albopictus
PubMed, ISI Web of Science and ProMED searches	literature search			Aedes albopictus	NCBITAXON	NCBITaxon:7160	anthropogenic habitat	ENVO	ENVO:00002031	Data collection	11335_Aedes albopictus
PubMed, ISI Web of Science and ProMED searches	literature search			Aedes albopictus	NCBITAXON	NCBITaxon:7160	anthropogenic habitat	ENVO	ENVO:00002031	Data collection	11353_Aedes albopictus
PubMed, ISI Web of Science and ProMED searches	literature search			Aedes albopictus	NCBITAXON	NCBITaxon:7160	anthropogenic habitat	ENVO	ENVO:00002031	Data collection	11354_Aedes albopictus
PubMed, ISI Web of Science and ProMED searches	literature search			Aedes albopictus	NCBITAXON	NCBITaxon:7160	anthropogenic habitat	ENVO	ENVO:00002031	Data collection	11355_Aedes albopictus
PubMed, ISI Web of Science and ProMED searches	literature search			Aedes albopictus	NCBITAXON	NCBITaxon:7160	anthropogenic habitat	ENVO	ENVO:00002031	Data collection	11411_Aedes albopictus
PubMed, ISI Web of Science and ProMED searches	literature search			Aedes albopictus	NCBITAXON	NCBITaxon:7160	anthropogenic habitat	ENVO	ENVO:00002031	Data collection	11413_Aedes albopictus
PubMed, ISI Web of Science and ProMED searches	literature search			Aedes albopictus	NCBITAXON	NCBITaxon:7160	anthropogenic habitat	ENVO	ENVO:00002031	Data collection	11434_Aedes albopictus
PubMed, ISI Web of Science and ProMED searches	literature search			Aedes albopictus	NCBITAXON	NCBITaxon:7160	anthropogenic habitat	ENVO	ENVO:00002031	Data collection	11451_Aedes albopictus
PubMed, ISI Web of Science and ProMED searches	literature search			Aedes albopictus	NCBITAXON	NCBITaxon:7160	anthropogenic habitat	ENVO	ENVO:00002031	Data collection	11466_Aedes albopictus
PubMed, ISI Web of Science and ProMED searches	literature search			Aedes albopictus	NCBITAXON	NCBITaxon:7160	anthropogenic habitat	ENVO	ENVO:00002031	Data collection	11514_Aedes albopictus
PubMed, ISI Web of Science and ProMED searches	literature search			Aedes albopictus	NCBITAXON	NCBITaxon:7160	anthropogenic habitat	ENVO	ENVO:00002031	Data collection	11521_Aedes albopictus
PubMed, ISI Web of Science and ProMED searches	literature search			Aedes albopictus	NCBITAXON	NCBITaxon:7160	anthropogenic habitat	ENVO	ENVO:00002031	Data collection	11522_Aedes albopictus
PubMed, ISI Web of Science and ProMED searches	literature search			Aedes albopictus	NCBITAXON	NCBITaxon:7160	anthropogenic habitat	ENVO	ENVO:00002031	Data collection	11546_Aedes albopictus
PubMed, ISI Web of Science and ProMED searches	literature search			Aedes albopictus	NCBITAXON	NCBITaxon:7160	anthropogenic habitat	ENVO	ENVO:00002031	Data collection	11571_Aedes albopictus
PubMed, ISI Web of Science and ProMED searches	literature search			Aedes albopictus	NCBITAXON	NCBITaxon:7160	anthropogenic habitat	ENVO	ENVO:00002031	Data collection	11572_Aedes albopictus
PubMed, ISI Web of Science and ProMED searches	literature search			Aedes albopictus	NCBITAXON	NCBITaxon:7160	anthropogenic habitat	ENVO	ENVO:00002031	Data collection	11575_Aedes albopictus
PubMed, ISI Web of Science and ProMED searches	literature search			Aedes albopictus	NCBITAXON	NCBITaxon:7160	anthropogenic habitat	ENVO	ENVO:00002031	Data collection	11580_Aedes albopictus
PubMed, ISI Web of Science and ProMED searches	literature search			Aedes albopictus	NCBITAXON	NCBITaxon:7160	anthropogenic habitat	ENVO	ENVO:00002031	Data collection	11584_Aedes albopictus
PubMed, ISI Web of Science and ProMED searches	literature search			Aedes albopictus	NCBITAXON	NCBITaxon:7160	anthropogenic habitat	ENVO	ENVO:00002031	Data collection	11585_Aedes albopictus
PubMed, ISI Web of Science and ProMED searches	literature search			Aedes albopictus	NCBITAXON	NCBITaxon:7160	anthropogenic habitat	ENVO	ENVO:00002031	Data collection	11586_Aedes albopictus
PubMed, ISI Web of Science and ProMED searches	literature search			Aedes albopictus	NCBITAXON	NCBITaxon:7160	anthropogenic habitat	ENVO	ENVO:00002031	Data collection	11593_Aedes albopictus
PubMed, ISI Web of Science and ProMED searches	literature search			Aedes albopictus	NCBITAXON	NCBITaxon:7160	anthropogenic habitat	ENVO	ENVO:00002031	Data collection	11600_Aedes albopictus
PubMed, ISI Web of Science and ProMED searches	literature search			Aedes albopictus	NCBITAXON	NCBITaxon:7160	anthropogenic habitat	ENVO	ENVO:00002031	Data collection	11601_Aedes albopictus
PubMed, ISI Web of Science and ProMED searches	literature search			Aedes albopictus	NCBITAXON	NCBITaxon:7160	anthropogenic habitat	ENVO	ENVO:00002031	Data collection	11610_Aedes albopictus
PubMed, ISI Web of Science and ProMED searches	literature search			Aedes albopictus	NCBITAXON	NCBITaxon:7160	anthropogenic habitat	ENVO	ENVO:00002031	Data collection	11622_Aedes albopictus
PubMed, ISI Web of Science and ProMED searches	literature search			Aedes albopictus	NCBITAXON	NCBITaxon:7160	anthropogenic habitat	ENVO	ENVO:00002031	Data collection	11640_Aedes albopictus
PubMed, ISI Web of Science and ProMED searches	literature search			Aedes albopictus	NCBITAXON	NCBITaxon:7160	anthropogenic habitat	ENVO	ENVO:00002031	Data collection	11644_Aedes albopictus
PubMed, ISI Web of Science and ProMED searches	literature search			Aedes albopictus	NCBITAXON	NCBITaxon:7160	anthropogenic habitat	ENVO	ENVO:00002031	Data collection	11645_Aedes albopictus
PubMed, ISI Web of Science and ProMED searches	literature search			Aedes albopictus	NCBITAXON	NCBITaxon:7160	anthropogenic habitat	ENVO	ENVO:00002031	Data collection	11649_Aedes albopictus
PubMed, ISI Web of Science and ProMED searches	literature search			Aedes albopictus	NCBITAXON	NCBITaxon:7160	anthropogenic habitat	ENVO	ENVO:00002031	Data collection	11669_Aedes albopictus
PubMed, ISI Web of Science and ProMED searches	literature search			Aedes albopictus	NCBITAXON	NCBITaxon:7160	anthropogenic habitat	ENVO	ENVO:00002031	Data collection	11670_Aedes albopictus
PubMed, ISI Web of Science and ProMED searches	literature search			Aedes albopictus	NCBITAXON	NCBITaxon:7160	anthropogenic habitat	ENVO	ENVO:00002031	Data collection	11671_Aedes albopictus
PubMed, ISI Web of Science and ProMED searches	literature search			Aedes albopictus	NCBITAXON	NCBITaxon:7160	anthropogenic habitat	ENVO	ENVO:00002031	Data collection	11672_Aedes albopictus
PubMed, ISI Web of Science and ProMED searches	literature search			Aedes albopictus	NCBITAXON	NCBITaxon:7160	anthropogenic habitat	ENVO	ENVO:00002031	Data collection	11675_Aedes albopictus
PubMed, ISI Web of Science and ProMED searches	literature search			Aedes albopictus	NCBITAXON	NCBITaxon:7160	anthropogenic habitat	ENVO	ENVO:00002031	Data collection	11680_Aedes albopictus
PubMed, ISI Web of Science and ProMED searches	literature search			Aedes albopictus	NCBITAXON	NCBITaxon:7160	anthropogenic habitat	ENVO	ENVO:00002031	Data collection	11684_Aedes albopictus
PubMed, ISI Web of Science and ProMED searches	literature search			Aedes albopictus	NCBITAXON	NCBITaxon:7160	anthropogenic habitat	ENVO	ENVO:00002031	Data collection	11692_Aedes albopictus
PubMed, ISI Web of Science and ProMED searches	literature search			Aedes albopictus	NCBITAXON	NCBITaxon:7160	anthropogenic habitat	ENVO	ENVO:00002031	Data collection	11699_Aedes albopictus
PubMed, ISI Web of Science and ProMED searches	literature search			Aedes albopictus	NCBITAXON	NCBITaxon:7160	anthropogenic habitat	ENVO	ENVO:00002031	Data collection	11710_Aedes albopictus
PubMed, ISI Web of Science and ProMED searches	literature search			Aedes albopictus	NCBITAXON	NCBITaxon:7160	anthropogenic habitat	ENVO	ENVO:00002031	Data collection	11711_Aedes albopictus
PubMed, ISI Web of Science and ProMED searches	literature search			Aedes albopictus	NCBITAXON	NCBITaxon:7160	anthropogenic habitat	ENVO	ENVO:00002031	Data collection	11712_Aedes albopictus
PubMed, ISI Web of Science and ProMED searches	literature search			Aedes albopictus	NCBITAXON	NCBITaxon:7160	anthropogenic habitat	ENVO	ENVO:00002031	Data collection	11726_Aedes albopictus
PubMed, ISI Web of Science and ProMED searches	literature search			Aedes albopictus	NCBITAXON	NCBITaxon:7160	anthropogenic habitat	ENVO	ENVO:00002031	Data collection	11789_Aedes albopictus
PubMed, ISI Web of Science and ProMED searches	literature search			Aedes albopictus	NCBITAXON	NCBITaxon:7160	anthropogenic habitat	ENVO	ENVO:00002031	Data collection	11792_Aedes albopictus
PubMed, ISI Web of Science and ProMED searches	literature search			Aedes albopictus	NCBITAXON	NCBITaxon:7160	anthropogenic habitat	ENVO	ENVO:00002031	Data collection	11805_Aedes albopictus
PubMed, ISI Web of Science and ProMED searches	literature search			Aedes albopictus	NCBITAXON	NCBITaxon:7160	anthropogenic habitat	ENVO	ENVO:00002031	Data collection	11813_Aedes albopictus
PubMed, ISI Web of Science and ProMED searches	literature search			Aedes albopictus	NCBITAXON	NCBITaxon:7160	anthropogenic habitat	ENVO	ENVO:00002031	Data collection	11830_Aedes albopictus
PubMed, ISI Web of Science and ProMED searches	literature search			Aedes albopictus	NCBITAXON	NCBITaxon:7160	anthropogenic habitat	ENVO	ENVO:00002031	Data collection	11832_Aedes albopictus
PubMed, ISI Web of Science and ProMED searches	literature search			Aedes albopictus	NCBITAXON	NCBITaxon:7160	anthropogenic habitat	ENVO	ENVO:00002031	Data collection	11853_Aedes albopictus
PubMed, ISI Web of Science and ProMED searches	literature search			Aedes albopictus	NCBITAXON	NCBITaxon:7160	anthropogenic habitat	ENVO	ENVO:00002031	Data collection	11864_Aedes albopictus
PubMed, ISI Web of Science and ProMED searches	literature search			Aedes albopictus	NCBITAXON	NCBITaxon:7160	anthropogenic habitat	ENVO	ENVO:00002031	Data collection	11890_Aedes albopictus
PubMed, ISI Web of Science and ProMED searches	literature search			Aedes albopictus	NCBITAXON	NCBITaxon:7160	anthropogenic habitat	ENVO	ENVO:00002031	Data collection	11901_Aedes albopictus
PubMed, ISI Web of Science and ProMED searches	literature search			Aedes albopictus	NCBITAXON	NCBITaxon:7160	anthropogenic habitat	ENVO	ENVO:00002031	Data collection	11902_Aedes albopictus
PubMed, ISI Web of Science and ProMED searches	literature search			Aedes albopictus	NCBITAXON	NCBITaxon:7160	anthropogenic habitat	ENVO	ENVO:00002031	Data collection	11913_Aedes albopictus
PubMed, ISI Web of Science and ProMED searches	literature search			Aedes albopictus	NCBITAXON	NCBITaxon:7160	anthropogenic habitat	ENVO	ENVO:00002031	Data collection	11924_Aedes albopictus
PubMed, ISI Web of Science and ProMED searches	literature search			Aedes albopictus	NCBITAXON	NCBITaxon:7160	anthropogenic habitat	ENVO	ENVO:00002031	Data collection	11936_Aedes albopictus
PubMed, ISI Web of Science and ProMED searches	literature search			Aedes albopictus	NCBITAXON	NCBITaxon:7160	anthropogenic habitat	ENVO	ENVO:00002031	Data collection	11998_Aedes albopictus
PubMed, ISI Web of Science and ProMED searches	literature search			Aedes albopictus	NCBITAXON	NCBITaxon:7160	anthropogenic habitat	ENVO	ENVO:00002031	Data collection	12022_Aedes albopictus
PubMed, ISI Web of Science and ProMED searches	literature search			Aedes albopictus	NCBITAXON	NCBITaxon:7160	anthropogenic habitat	ENVO	ENVO:00002031	Data collection	12023_Aedes albopictus
PubMed, ISI Web of Science and ProMED searches	literature search			Aedes albopictus	NCBITAXON	NCBITaxon:7160	anthropogenic habitat	ENVO	ENVO:00002031	Data collection	12024_Aedes albopictus
PubMed, ISI Web of Science and ProMED searches	literature search			Aedes albopictus	NCBITAXON	NCBITaxon:7160	anthropogenic habitat	ENVO	ENVO:00002031	Data collection	12025_Aedes albopictus
PubMed, ISI Web of Science and ProMED searches	literature search			Aedes albopictus	NCBITAXON	NCBITaxon:7160	anthropogenic habitat	ENVO	ENVO:00002031	Data collection	12026_Aedes albopictus
PubMed, ISI Web of Science and ProMED searches	literature search			Aedes albopictus	NCBITAXON	NCBITaxon:7160	anthropogenic habitat	ENVO	ENVO:00002031	Data collection	12047_Aedes albopictus
PubMed, ISI Web of Science and ProMED searches	literature search			Aedes albopictus	NCBITAXON	NCBITaxon:7160	anthropogenic habitat	ENVO	ENVO:00002031	Data collection	12048_Aedes albopictus
PubMed, ISI Web of Science and ProMED searches	literature search			Aedes albopictus	NCBITAXON	NCBITaxon:7160	anthropogenic habitat	ENVO	ENVO:00002031	Data collection	12081_Aedes albopictus
PubMed, ISI Web of Science and ProMED searches	literature search			Aedes albopictus	NCBITAXON	NCBITaxon:7160	anthropogenic habitat	ENVO	ENVO:00002031	Data collection	12082_Aedes albopictus
PubMed, ISI Web of Science and ProMED searches	literature search			Aedes albopictus	NCBITAXON	NCBITaxon:7160	anthropogenic habitat	ENVO	ENVO:00002031	Data collection	12083_Aedes albopictus
PubMed, ISI Web of Science and ProMED searches	literature search			Aedes albopictus	NCBITAXON	NCBITaxon:7160	anthropogenic habitat	ENVO	ENVO:00002031	Data collection	12145_Aedes albopictus
PubMed, ISI Web of Science and ProMED searches	literature search			Aedes albopictus	NCBITAXON	NCBITaxon:7160	anthropogenic habitat	ENVO	ENVO:00002031	Data collection	12146_Aedes albopictus
PubMed, ISI Web of Science and ProMED searches	literature search			Aedes albopictus	NCBITAXON	NCBITaxon:7160	anthropogenic habitat	ENVO	ENVO:00002031	Data collection	12158_Aedes albopictus
PubMed, ISI Web of Science and ProMED searches	literature search			Aedes albopictus	NCBITAXON	NCBITaxon:7160	anthropogenic habitat	ENVO	ENVO:00002031	Data collection	12187_Aedes albopictus
PubMed, ISI Web of Science and ProMED searches	literature search			Aedes albopictus	NCBITAXON	NCBITaxon:7160	anthropogenic habitat	ENVO	ENVO:00002031	Data collection	12206_Aedes albopictus
PubMed, ISI Web of Science and ProMED searches	literature search			Aedes albopictus	NCBITAXON	NCBITaxon:7160	anthropogenic habitat	ENVO	ENVO:00002031	Data collection	12226_Aedes albopictus
PubMed, ISI Web of Science and ProMED searches	literature search			Aedes albopictus	NCBITAXON	NCBITaxon:7160	anthropogenic habitat	ENVO	ENVO:00002031	Data collection	12236_Aedes albopictus
PubMed, ISI Web of Science and ProMED searches	literature search			Aedes albopictus	NCBITAXON	NCBITaxon:7160	anthropogenic habitat	ENVO	ENVO:00002031	Data collection	12239_Aedes albopictus
PubMed, ISI Web of Science and ProMED searches	literature search			Aedes albopictus	NCBITAXON	NCBITaxon:7160	anthropogenic habitat	ENVO	ENVO:00002031	Data collection	12240_Aedes albopictus
PubMed, ISI Web of Science and ProMED searches	literature search			Aedes albopictus	NCBITAXON	NCBITaxon:7160	anthropogenic habitat	ENVO	ENVO:00002031	Data collection	12241_Aedes albopictus
PubMed, ISI Web of Science and ProMED searches	literature search			Aedes albopictus	NCBITAXON	NCBITaxon:7160	anthropogenic habitat	ENVO	ENVO:00002031	Data collection	12250_Aedes albopictus
PubMed, ISI Web of Science and ProMED searches	literature search			Aedes albopictus	NCBITAXON	NCBITaxon:7160	anthropogenic habitat	ENVO	ENVO:00002031	Data collection	12258_Aedes albopictus
PubMed, ISI Web of Science and ProMED searches	literature search			Aedes albopictus	NCBITAXON	NCBITaxon:7160	anthropogenic habitat	ENVO	ENVO:00002031	Data collection	12268_Aedes albopictus
PubMed, ISI Web of Science and ProMED searches	literature search			Aedes albopictus	NCBITAXON	NCBITaxon:7160	anthropogenic habitat	ENVO	ENVO:00002031	Data collection	12272_Aedes albopictus
PubMed, ISI Web of Science and ProMED searches	literature search			Aedes albopictus	NCBITAXON	NCBITaxon:7160	anthropogenic habitat	ENVO	ENVO:00002031	Data collection	12296_Aedes albopictus
PubMed, ISI Web of Science and ProMED searches	literature search			Aedes albopictus	NCBITAXON	NCBITaxon:7160	anthropogenic habitat	ENVO	ENVO:00002031	Data collection	12309_Aedes albopictus
PubMed, ISI Web of Science and ProMED searches	literature search			Aedes albopictus	NCBITAXON	NCBITaxon:7160	anthropogenic habitat	ENVO	ENVO:00002031	Data collection	12319_Aedes albopictus
PubMed, ISI Web of Science and ProMED searches	literature search			Aedes albopictus	NCBITAXON	NCBITaxon:7160	anthropogenic habitat	ENVO	ENVO:00002031	Data collection	12321_Aedes albopictus
PubMed, ISI Web of Science and ProMED searches	literature search			Aedes albopictus	NCBITAXON	NCBITaxon:7160	anthropogenic habitat	ENVO	ENVO:00002031	Data collection	12325_Aedes albopictus
PubMed, ISI Web of Science and ProMED searches	literature search			Aedes albopictus	NCBITAXON	NCBITaxon:7160	anthropogenic habitat	ENVO	ENVO:00002031	Data collection	12332_Aedes albopictus
PubMed, ISI Web of Science and ProMED searches	literature search			Aedes albopictus	NCBITAXON	NCBITaxon:7160	anthropogenic habitat	ENVO	ENVO:00002031	Data collection	12338_Aedes albopictus
PubMed, ISI Web of Science and ProMED searches	literature search			Aedes albopictus	NCBITAXON	NCBITaxon:7160	anthropogenic habitat	ENVO	ENVO:00002031	Data collection	12368_Aedes albopictus
PubMed, ISI Web of Science and ProMED searches	literature search			Aedes albopictus	NCBITAXON	NCBITaxon:7160	anthropogenic habitat	ENVO	ENVO:00002031	Data collection	12392_Aedes albopictus
PubMed, ISI Web of Science and ProMED searches	literature search			Aedes albopictus	NCBITAXON	NCBITaxon:7160	anthropogenic habitat	ENVO	ENVO:00002031	Data collection	12397_Aedes albopictus
PubMed, ISI Web of Science and ProMED searches	literature search			Aedes albopictus	NCBITAXON	NCBITaxon:7160	anthropogenic habitat	ENVO	ENVO:00002031	Data collection	12417_Aedes albopictus
PubMed, ISI Web of Science and ProMED searches	literature search			Aedes albopictus	NCBITAXON	NCBITaxon:7160	anthropogenic habitat	ENVO	ENVO:00002031	Data collection	12423_Aedes albopictus
PubMed, ISI Web of Science and ProMED searches	literature search			Aedes albopictus	NCBITAXON	NCBITaxon:7160	anthropogenic habitat	ENVO	ENVO:00002031	Data collection	12430_Aedes albopictus
PubMed, ISI Web of Science and ProMED searches	literature search			Aedes albopictus	NCBITAXON	NCBITaxon:7160	anthropogenic habitat	ENVO	ENVO:00002031	Data collection	12438_Aedes albopictus
PubMed, ISI Web of Science and ProMED searches	literature search			Aedes albopictus	NCBITAXON	NCBITaxon:7160	anthropogenic habitat	ENVO	ENVO:00002031	Data collection	12451_Aedes albopictus
PubMed, ISI Web of Science and ProMED searches	literature search			Aedes albopictus	NCBITAXON	NCBITaxon:7160	anthropogenic habitat	ENVO	ENVO:00002031	Data collection	12452_Aedes albopictus
PubMed, ISI Web of Science and ProMED searches	literature search			Aedes albopictus	NCBITAXON	NCBITaxon:7160	anthropogenic habitat	ENVO	ENVO:00002031	Data collection	12463_Aedes albopictus
PubMed, ISI Web of Science and ProMED searches	literature search			Aedes albopictus	NCBITAXON	NCBITaxon:7160	anthropogenic habitat	ENVO	ENVO:00002031	Data collection	12466_Aedes albopictus
PubMed, ISI Web of Science and ProMED searches	literature search			Aedes albopictus	NCBITAXON	NCBITaxon:7160	anthropogenic habitat	ENVO	ENVO:00002031	Data collection	12474_Aedes albopictus
PubMed, ISI Web of Science and ProMED searches	literature search			Aedes albopictus	NCBITAXON	NCBITaxon:7160	anthropogenic habitat	ENVO	ENVO:00002031	Data collection	12484_Aedes albopictus
PubMed, ISI Web of Science and ProMED searches	literature search			Aedes albopictus	NCBITAXON	NCBITaxon:7160	anthropogenic habitat	ENVO	ENVO:00002031	Data collection	12513_Aedes albopictus
PubMed, ISI Web of Science and ProMED searches	literature search			Aedes albopictus	NCBITAXON	NCBITaxon:7160	anthropogenic habitat	ENVO	ENVO:00002031	Data collection	12529_Aedes albopictus
PubMed, ISI Web of Science and ProMED searches	literature search			Aedes albopictus	NCBITAXON	NCBITaxon:7160	anthropogenic habitat	ENVO	ENVO:00002031	Data collection	12536_Aedes albopictus
PubMed, ISI Web of Science and ProMED searches	literature search			Aedes albopictus	NCBITAXON	NCBITaxon:7160	anthropogenic habitat	ENVO	ENVO:00002031	Data collection	12537_Aedes albopictus
PubMed, ISI Web of Science and ProMED searches	literature search			Aedes albopictus	NCBITAXON	NCBITaxon:7160	anthropogenic habitat	ENVO	ENVO:00002031	Data collection	12579_Aedes albopictus
PubMed, ISI Web of Science and ProMED searches	literature search			Aedes albopictus	NCBITAXON	NCBITaxon:7160	anthropogenic habitat	ENVO	ENVO:00002031	Data collection	12595_Aedes albopictus
PubMed, ISI Web of Science and ProMED searches	literature search			Aedes albopictus	NCBITAXON	NCBITaxon:7160	anthropogenic habitat	ENVO	ENVO:00002031	Data collection	12602_Aedes albopictus
PubMed, ISI Web of Science and ProMED searches	literature search			Aedes albopictus	NCBITAXON	NCBITaxon:7160	anthropogenic habitat	ENVO	ENVO:00002031	Data collection	12604_Aedes albopictus
PubMed, ISI Web of Science and ProMED searches	literature search			Aedes albopictus	NCBITAXON	NCBITaxon:7160	anthropogenic habitat	ENVO	ENVO:00002031	Data collection	12630_Aedes albopictus
PubMed, ISI Web of Science and ProMED searches	literature search			Aedes albopictus	NCBITAXON	NCBITaxon:7160	anthropogenic habitat	ENVO	ENVO:00002031	Data collection	12657_Aedes albopictus
PubMed, ISI Web of Science and ProMED searches	literature search			Aedes albopictus	NCBITAXON	NCBITaxon:7160	anthropogenic habitat	ENVO	ENVO:00002031	Data collection	12661_Aedes albopictus
PubMed, ISI Web of Science and ProMED searches	literature search			Aedes albopictus	NCBITAXON	NCBITaxon:7160	anthropogenic habitat	ENVO	ENVO:00002031	Data collection	12681_Aedes albopictus
PubMed, ISI Web of Science and ProMED searches	literature search			Aedes albopictus	NCBITAXON	NCBITaxon:7160	anthropogenic habitat	ENVO	ENVO:00002031	Data collection	12683_Aedes albopictus
PubMed, ISI Web of Science and ProMED searches	literature search			Aedes albopictus	NCBITAXON	NCBITaxon:7160	anthropogenic habitat	ENVO	ENVO:00002031	Data collection	12694_Aedes albopictus
PubMed, ISI Web of Science and ProMED searches	literature search			Aedes albopictus	NCBITAXON	NCBITaxon:7160	anthropogenic habitat	ENVO	ENVO:00002031	Data collection	12695_Aedes albopictus
PubMed, ISI Web of Science and ProMED searches	literature search			Aedes albopictus	NCBITAXON	NCBITaxon:7160	anthropogenic habitat	ENVO	ENVO:00002031	Data collection	12706_Aedes albopictus
PubMed, ISI Web of Science and ProMED searches	literature search			Aedes albopictus	NCBITAXON	NCBITaxon:7160	anthropogenic habitat	ENVO	ENVO:00002031	Data collection	12716_Aedes albopictus
PubMed, ISI Web of Science and ProMED searches	literature search			Aedes albopictus	NCBITAXON	NCBITaxon:7160	anthropogenic habitat	ENVO	ENVO:00002031	Data collection	12745_Aedes albopictus
PubMed, ISI Web of Science and ProMED searches	literature search			Aedes albopictus	NCBITAXON	NCBITaxon:7160	anthropogenic habitat	ENVO	ENVO:00002031	Data collection	12771_Aedes albopictus
PubMed, ISI Web of Science and ProMED searches	literature search			Aedes albopictus	NCBITAXON	NCBITaxon:7160	anthropogenic habitat	ENVO	ENVO:00002031	Data collection	12793_Aedes albopictus
PubMed, ISI Web of Science and ProMED searches	literature search			Aedes albopictus	NCBITAXON	NCBITaxon:7160	anthropogenic habitat	ENVO	ENVO:00002031	Data collection	12795_Aedes albopictus
PubMed, ISI Web of Science and ProMED searches	literature search			Aedes albopictus	NCBITAXON	NCBITaxon:7160	anthropogenic habitat	ENVO	ENVO:00002031	Data collection	12796_Aedes albopictus
PubMed, ISI Web of Science and ProMED searches	literature search			Aedes albopictus	NCBITAXON	NCBITaxon:7160	anthropogenic habitat	ENVO	ENVO:00002031	Data collection	12798_Aedes albopictus
PubMed, ISI Web of Science and ProMED searches	literature search			Aedes albopictus	NCBITAXON	NCBITaxon:7160	anthropogenic habitat	ENVO	ENVO:00002031	Data collection	12799_Aedes albopictus
PubMed, ISI Web of Science and ProMED searches	literature search			Aedes albopictus	NCBITAXON	NCBITaxon:7160	anthropogenic habitat	ENVO	ENVO:00002031	Data collection	12801_Aedes albopictus
PubMed, ISI Web of Science and ProMED searches	literature search			Aedes albopictus	NCBITAXON	NCBITaxon:7160	anthropogenic habitat	ENVO	ENVO:00002031	Data collection	12804_Aedes albopictus
PubMed, ISI Web of Science and ProMED searches	literature search			Aedes albopictus	NCBITAXON	NCBITaxon:7160	anthropogenic habitat	ENVO	ENVO:00002031	Data collection	12808_Aedes albopictus
PubMed, ISI Web of Science and ProMED searches	literature search			Aedes albopictus	NCBITAXON	NCBITaxon:7160	anthropogenic habitat	ENVO	ENVO:00002031	Data collection	12814_Aedes albopictus
PubMed, ISI Web of Science and ProMED searches	literature search			Aedes albopictus	NCBITAXON	NCBITaxon:7160	anthropogenic habitat	ENVO	ENVO:00002031	Data collection	12815_Aedes albopictus
PubMed, ISI Web of Science and ProMED searches	literature search			Aedes albopictus	NCBITAXON	NCBITaxon:7160	anthropogenic habitat	ENVO	ENVO:00002031	Data collection	12843_Aedes albopictus
PubMed, ISI Web of Science and ProMED searches	literature search			Aedes albopictus	NCBITAXON	NCBITaxon:7160	anthropogenic habitat	ENVO	ENVO:00002031	Data collection	12844_Aedes albopictus
PubMed, ISI Web of Science and ProMED searches	literature search			Aedes albopictus	NCBITAXON	NCBITaxon:7160	anthropogenic habitat	ENVO	ENVO:00002031	Data collection	12849_Aedes albopictus
PubMed, ISI Web of Science and ProMED searches	literature search			Aedes albopictus	NCBITAXON	NCBITaxon:7160	anthropogenic habitat	ENVO	ENVO:00002031	Data collection	12860_Aedes albopictus
PubMed, ISI Web of Science and ProMED searches	literature search			Aedes albopictus	NCBITAXON	NCBITaxon:7160	anthropogenic habitat	ENVO	ENVO:00002031	Data collection	12903_Aedes albopictus
PubMed, ISI Web of Science and ProMED searches	literature search			Aedes albopictus	NCBITAXON	NCBITaxon:7160	anthropogenic habitat	ENVO	ENVO:00002031	Data collection	12905_Aedes albopictus
PubMed, ISI Web of Science and ProMED searches	literature search			Aedes albopictus	NCBITAXON	NCBITaxon:7160	anthropogenic habitat	ENVO	ENVO:00002031	Data collection	12935_Aedes albopictus
PubMed, ISI Web of Science and ProMED searches	literature search			Aedes albopictus	NCBITAXON	NCBITaxon:7160	anthropogenic habitat	ENVO	ENVO:00002031	Data collection	12962_Aedes albopictus
PubMed, ISI Web of Science and ProMED searches	literature search			Aedes albopictus	NCBITAXON	NCBITaxon:7160	anthropogenic habitat	ENVO	ENVO:00002031	Data collection	13010_Aedes albopictus
PubMed, ISI Web of Science and ProMED searches	literature search			Aedes albopictus	NCBITAXON	NCBITaxon:7160	anthropogenic habitat	ENVO	ENVO:00002031	Data collection	13011_Aedes albopictus
PubMed, ISI Web of Science and ProMED searches	literature search			Aedes albopictus	NCBITAXON	NCBITaxon:7160	anthropogenic habitat	ENVO	ENVO:00002031	Data collection	13015_Aedes albopictus
PubMed, ISI Web of Science and ProMED searches	literature search			Aedes albopictus	NCBITAXON	NCBITaxon:7160	anthropogenic habitat	ENVO	ENVO:00002031	Data collection	13018_Aedes albopictus
PubMed, ISI Web of Science and ProMED searches	literature search			Aedes albopictus	NCBITAXON	NCBITaxon:7160	anthropogenic habitat	ENVO	ENVO:00002031	Data collection	13075_Aedes albopictus
PubMed, ISI Web of Science and ProMED searches	literature search			Aedes albopictus	NCBITAXON	NCBITaxon:7160	anthropogenic habitat	ENVO	ENVO:00002031	Data collection	13093_Aedes albopictus
PubMed, ISI Web of Science and ProMED searches	literature search			Aedes albopictus	NCBITAXON	NCBITaxon:7160	anthropogenic habitat	ENVO	ENVO:00002031	Data collection	13102_Aedes albopictus
PubMed, ISI Web of Science and ProMED searches	literature search			Aedes albopictus	NCBITAXON	NCBITaxon:7160	anthropogenic habitat	ENVO	ENVO:00002031	Data collection	13113_Aedes albopictus
PubMed, ISI Web of Science and ProMED searches	literature search			Aedes albopictus	NCBITAXON	NCBITaxon:7160	anthropogenic habitat	ENVO	ENVO:00002031	Data collection	13128_Aedes albopictus
PubMed, ISI Web of Science and ProMED searches	literature search			Aedes albopictus	NCBITAXON	NCBITaxon:7160	anthropogenic habitat	ENVO	ENVO:00002031	Data collection	13141_Aedes albopictus
PubMed, ISI Web of Science and ProMED searches	literature search			Aedes albopictus	NCBITAXON	NCBITaxon:7160	anthropogenic habitat	ENVO	ENVO:00002031	Data collection	13146_Aedes albopictus
PubMed, ISI Web of Science and ProMED searches	literature search			Aedes albopictus	NCBITAXON	NCBITaxon:7160	anthropogenic habitat	ENVO	ENVO:00002031	Data collection	13151_Aedes albopictus
PubMed, ISI Web of Science and ProMED searches	literature search			Aedes albopictus	NCBITAXON	NCBITaxon:7160	anthropogenic habitat	ENVO	ENVO:00002031	Data collection	13158_Aedes albopictus
PubMed, ISI Web of Science and ProMED searches	literature search			Aedes albopictus	NCBITAXON	NCBITaxon:7160	anthropogenic habitat	ENVO	ENVO:00002031	Data collection	13159_Aedes albopictus
PubMed, ISI Web of Science and ProMED searches	literature search			Aedes albopictus	NCBITAXON	NCBITaxon:7160	anthropogenic habitat	ENVO	ENVO:00002031	Data collection	13164_Aedes albopictus
PubMed, ISI Web of Science and ProMED searches	literature search			Aedes albopictus	NCBITAXON	NCBITaxon:7160	anthropogenic habitat	ENVO	ENVO:00002031	Data collection	13168_Aedes albopictus
PubMed, ISI Web of Science and ProMED searches	literature search			Aedes albopictus	NCBITAXON	NCBITaxon:7160	anthropogenic habitat	ENVO	ENVO:00002031	Data collection	13174_Aedes albopictus
PubMed, ISI Web of Science and ProMED searches	literature search			Aedes albopictus	NCBITAXON	NCBITaxon:7160	anthropogenic habitat	ENVO	ENVO:00002031	Data collection	13184_Aedes albopictus
PubMed, ISI Web of Science and ProMED searches	literature search			Aedes albopictus	NCBITAXON	NCBITaxon:7160	anthropogenic habitat	ENVO	ENVO:00002031	Data collection	13188_Aedes albopictus
PubMed, ISI Web of Science and ProMED searches	literature search			Aedes albopictus	NCBITAXON	NCBITaxon:7160	anthropogenic habitat	ENVO	ENVO:00002031	Data collection	13191_Aedes albopictus
PubMed, ISI Web of Science and ProMED searches	literature search			Aedes albopictus	NCBITAXON	NCBITaxon:7160	anthropogenic habitat	ENVO	ENVO:00002031	Data collection	13193_Aedes albopictus
PubMed, ISI Web of Science and ProMED searches	literature search			Aedes albopictus	NCBITAXON	NCBITaxon:7160	anthropogenic habitat	ENVO	ENVO:00002031	Data collection	13195_Aedes albopictus
PubMed, ISI Web of Science and ProMED searches	literature search			Aedes albopictus	NCBITAXON	NCBITaxon:7160	anthropogenic habitat	ENVO	ENVO:00002031	Data collection	13196_Aedes albopictus
PubMed, ISI Web of Science and ProMED searches	literature search			Aedes albopictus	NCBITAXON	NCBITaxon:7160	anthropogenic habitat	ENVO	ENVO:00002031	Data collection	13198_Aedes albopictus
PubMed, ISI Web of Science and ProMED searches	literature search			Aedes albopictus	NCBITAXON	NCBITaxon:7160	anthropogenic habitat	ENVO	ENVO:00002031	Data collection	13199_Aedes albopictus
PubMed, ISI Web of Science and ProMED searches	literature search			Aedes albopictus	NCBITAXON	NCBITaxon:7160	anthropogenic habitat	ENVO	ENVO:00002031	Data collection	13213_Aedes albopictus
PubMed, ISI Web of Science and ProMED searches	literature search			Aedes albopictus	NCBITAXON	NCBITaxon:7160	anthropogenic habitat	ENVO	ENVO:00002031	Data collection	13223_Aedes albopictus
PubMed, ISI Web of Science and ProMED searches	literature search			Aedes albopictus	NCBITAXON	NCBITaxon:7160	anthropogenic habitat	ENVO	ENVO:00002031	Data collection	13224_Aedes albopictus
PubMed, ISI Web of Science and ProMED searches	literature search			Aedes albopictus	NCBITAXON	NCBITaxon:7160	anthropogenic habitat	ENVO	ENVO:00002031	Data collection	13225_Aedes albopictus
PubMed, ISI Web of Science and ProMED searches	literature search			Aedes albopictus	NCBITAXON	NCBITaxon:7160	anthropogenic habitat	ENVO	ENVO:00002031	Data collection	13228_Aedes albopictus
PubMed, ISI Web of Science and ProMED searches	literature search			Aedes albopictus	NCBITAXON	NCBITaxon:7160	anthropogenic habitat	ENVO	ENVO:00002031	Data collection	13235_Aedes albopictus
PubMed, ISI Web of Science and ProMED searches	literature search			Aedes albopictus	NCBITAXON	NCBITaxon:7160	anthropogenic habitat	ENVO	ENVO:00002031	Data collection	13236_Aedes albopictus
PubMed, ISI Web of Science and ProMED searches	literature search			Aedes albopictus	NCBITAXON	NCBITaxon:7160	anthropogenic habitat	ENVO	ENVO:00002031	Data collection	13247_Aedes albopictus
PubMed, ISI Web of Science and ProMED searches	literature search			Aedes albopictus	NCBITAXON	NCBITaxon:7160	anthropogenic habitat	ENVO	ENVO:00002031	Data collection	13249_Aedes albopictus
PubMed, ISI Web of Science and ProMED searches	literature search			Aedes albopictus	NCBITAXON	NCBITaxon:7160	anthropogenic habitat	ENVO	ENVO:00002031	Data collection	13251_Aedes albopictus
PubMed, ISI Web of Science and ProMED searches	literature search			Aedes albopictus	NCBITAXON	NCBITaxon:7160	anthropogenic habitat	ENVO	ENVO:00002031	Data collection	13252_Aedes albopictus
PubMed, ISI Web of Science and ProMED searches	literature search			Aedes albopictus	NCBITAXON	NCBITaxon:7160	anthropogenic habitat	ENVO	ENVO:00002031	Data collection	13253_Aedes albopictus
PubMed, ISI Web of Science and ProMED searches	literature search			Aedes albopictus	NCBITAXON	NCBITaxon:7160	anthropogenic habitat	ENVO	ENVO:00002031	Data collection	13254_Aedes albopictus
PubMed, ISI Web of Science and ProMED searches	literature search			Aedes albopictus	NCBITAXON	NCBITaxon:7160	anthropogenic habitat	ENVO	ENVO:00002031	Data collection	13255_Aedes albopictus
PubMed, ISI Web of Science and ProMED searches	literature search			Aedes albopictus	NCBITAXON	NCBITaxon:7160	anthropogenic habitat	ENVO	ENVO:00002031	Data collection	13257_Aedes albopictus
PubMed, ISI Web of Science and ProMED searches	literature search			Aedes albopictus	NCBITAXON	NCBITaxon:7160	anthropogenic habitat	ENVO	ENVO:00002031	Data collection	13260_Aedes albopictus
PubMed, ISI Web of Science and ProMED searches	literature search			Aedes albopictus	NCBITAXON	NCBITaxon:7160	anthropogenic habitat	ENVO	ENVO:00002031	Data collection	13261_Aedes albopictus
PubMed, ISI Web of Science and ProMED searches	literature search			Aedes albopictus	NCBITAXON	NCBITaxon:7160	anthropogenic habitat	ENVO	ENVO:00002031	Data collection	13263_Aedes albopictus
PubMed, ISI Web of Science and ProMED searches	literature search			Aedes albopictus	NCBITAXON	NCBITaxon:7160	anthropogenic habitat	ENVO	ENVO:00002031	Data collection	13265_Aedes albopictus
PubMed, ISI Web of Science and ProMED searches	literature search			Aedes albopictus	NCBITAXON	NCBITaxon:7160	anthropogenic habitat	ENVO	ENVO:00002031	Data collection	13266_Aedes albopictus
PubMed, ISI Web of Science and ProMED searches	literature search			Aedes albopictus	NCBITAXON	NCBITaxon:7160	anthropogenic habitat	ENVO	ENVO:00002031	Data collection	13269_Aedes albopictus
PubMed, ISI Web of Science and ProMED searches	literature search			Aedes albopictus	NCBITAXON	NCBITaxon:7160	anthropogenic habitat	ENVO	ENVO:00002031	Data collection	13271_Aedes albopictus
PubMed, ISI Web of Science and ProMED searches	literature search			Aedes albopictus	NCBITAXON	NCBITaxon:7160	anthropogenic habitat	ENVO	ENVO:00002031	Data collection	13272_Aedes albopictus
PubMed, ISI Web of Science and ProMED searches	literature search			Aedes albopictus	NCBITAXON	NCBITaxon:7160	anthropogenic habitat	ENVO	ENVO:00002031	Data collection	13273_Aedes albopictus
PubMed, ISI Web of Science and ProMED searches	literature search			Aedes albopictus	NCBITAXON	NCBITaxon:7160	anthropogenic habitat	ENVO	ENVO:00002031	Data collection	13274_Aedes albopictus
PubMed, ISI Web of Science and ProMED searches	literature search			Aedes albopictus	NCBITAXON	NCBITaxon:7160	anthropogenic habitat	ENVO	ENVO:00002031	Data collection	13275_Aedes albopictus
PubMed, ISI Web of Science and ProMED searches	literature search			Aedes albopictus	NCBITAXON	NCBITaxon:7160	anthropogenic habitat	ENVO	ENVO:00002031	Data collection	13280_Aedes albopictus
PubMed, ISI Web of Science and ProMED searches	literature search			Aedes albopictus	NCBITAXON	NCBITaxon:7160	anthropogenic habitat	ENVO	ENVO:00002031	Data collection	13285_Aedes albopictus
PubMed, ISI Web of Science and ProMED searches	literature search			Aedes albopictus	NCBITAXON	NCBITaxon:7160	anthropogenic habitat	ENVO	ENVO:00002031	Data collection	13287_Aedes albopictus
PubMed, ISI Web of Science and ProMED searches	literature search			Aedes albopictus	NCBITAXON	NCBITaxon:7160	anthropogenic habitat	ENVO	ENVO:00002031	Data collection	13290_Aedes albopictus
PubMed, ISI Web of Science and ProMED searches	literature search			Aedes albopictus	NCBITAXON	NCBITaxon:7160	anthropogenic habitat	ENVO	ENVO:00002031	Data collection	13291_Aedes albopictus
PubMed, ISI Web of Science and ProMED searches	literature search			Aedes albopictus	NCBITAXON	NCBITaxon:7160	anthropogenic habitat	ENVO	ENVO:00002031	Data collection	13293_Aedes albopictus
PubMed, ISI Web of Science and ProMED searches	literature search			Aedes albopictus	NCBITAXON	NCBITaxon:7160	anthropogenic habitat	ENVO	ENVO:00002031	Data collection	13294_Aedes albopictus
PubMed, ISI Web of Science and ProMED searches	literature search			Aedes albopictus	NCBITAXON	NCBITaxon:7160	anthropogenic habitat	ENVO	ENVO:00002031	Data collection	13295_Aedes albopictus
PubMed, ISI Web of Science and ProMED searches	literature search			Aedes albopictus	NCBITAXON	NCBITaxon:7160	anthropogenic habitat	ENVO	ENVO:00002031	Data collection	13296_Aedes albopictus
PubMed, ISI Web of Science and ProMED searches	literature search			Aedes albopictus	NCBITAXON	NCBITaxon:7160	anthropogenic habitat	ENVO	ENVO:00002031	Data collection	13297_Aedes albopictus
PubMed, ISI Web of Science and ProMED searches	literature search			Aedes albopictus	NCBITAXON	NCBITaxon:7160	anthropogenic habitat	ENVO	ENVO:00002031	Data collection	13302_Aedes albopictus
PubMed, ISI Web of Science and ProMED searches	literature search			Aedes albopictus	NCBITAXON	NCBITaxon:7160	anthropogenic habitat	ENVO	ENVO:00002031	Data collection	13306_Aedes albopictus
PubMed, ISI Web of Science and ProMED searches	literature search			Aedes albopictus	NCBITAXON	NCBITaxon:7160	anthropogenic habitat	ENVO	ENVO:00002031	Data collection	13307_Aedes albopictus
PubMed, ISI Web of Science and ProMED searches	literature search			Aedes albopictus	NCBITAXON	NCBITaxon:7160	anthropogenic habitat	ENVO	ENVO:00002031	Data collection	13316_Aedes albopictus
PubMed, ISI Web of Science and ProMED searches	literature search			Aedes albopictus	NCBITAXON	NCBITaxon:7160	anthropogenic habitat	ENVO	ENVO:00002031	Data collection	13319_Aedes albopictus
PubMed, ISI Web of Science and ProMED searches	literature search			Aedes albopictus	NCBITAXON	NCBITaxon:7160	anthropogenic habitat	ENVO	ENVO:00002031	Data collection	13323_Aedes albopictus
PubMed, ISI Web of Science and ProMED searches	literature search			Aedes albopictus	NCBITAXON	NCBITaxon:7160	anthropogenic habitat	ENVO	ENVO:00002031	Data collection	13324_Aedes albopictus
PubMed, ISI Web of Science and ProMED searches	literature search			Aedes albopictus	NCBITAXON	NCBITaxon:7160	anthropogenic habitat	ENVO	ENVO:00002031	Data collection	13327_Aedes albopictus
PubMed, ISI Web of Science and ProMED searches	literature search			Aedes albopictus	NCBITAXON	NCBITaxon:7160	anthropogenic habitat	ENVO	ENVO:00002031	Data collection	13328_Aedes albopictus
PubMed, ISI Web of Science and ProMED searches	literature search			Aedes albopictus	NCBITAXON	NCBITaxon:7160	anthropogenic habitat	ENVO	ENVO:00002031	Data collection	13334_Aedes albopictus
PubMed, ISI Web of Science and ProMED searches	literature search			Aedes albopictus	NCBITAXON	NCBITaxon:7160	anthropogenic habitat	ENVO	ENVO:00002031	Data collection	13344_Aedes albopictus
PubMed, ISI Web of Science and ProMED searches	literature search			Aedes albopictus	NCBITAXON	NCBITaxon:7160	anthropogenic habitat	ENVO	ENVO:00002031	Data collection	13345_Aedes albopictus
PubMed, ISI Web of Science and ProMED searches	literature search			Aedes albopictus	NCBITAXON	NCBITaxon:7160	anthropogenic habitat	ENVO	ENVO:00002031	Data collection	13346_Aedes albopictus
PubMed, ISI Web of Science and ProMED searches	literature search			Aedes albopictus	NCBITAXON	NCBITaxon:7160	anthropogenic habitat	ENVO	ENVO:00002031	Data collection	13349_Aedes albopictus
PubMed, ISI Web of Science and ProMED searches	literature search			Aedes albopictus	NCBITAXON	NCBITaxon:7160	anthropogenic habitat	ENVO	ENVO:00002031	Data collection	13350_Aedes albopictus
PubMed, ISI Web of Science and ProMED searches	literature search			Aedes albopictus	NCBITAXON	NCBITaxon:7160	anthropogenic habitat	ENVO	ENVO:00002031	Data collection	13358_Aedes albopictus
PubMed, ISI Web of Science and ProMED searches	literature search			Aedes albopictus	NCBITAXON	NCBITaxon:7160	anthropogenic habitat	ENVO	ENVO:00002031	Data collection	13360_Aedes albopictus
PubMed, ISI Web of Science and ProMED searches	literature search			Aedes albopictus	NCBITAXON	NCBITaxon:7160	anthropogenic habitat	ENVO	ENVO:00002031	Data collection	13362_Aedes albopictus
PubMed, ISI Web of Science and ProMED searches	literature search			Aedes albopictus	NCBITAXON	NCBITaxon:7160	anthropogenic habitat	ENVO	ENVO:00002031	Data collection	13364_Aedes albopictus
PubMed, ISI Web of Science and ProMED searches	literature search			Aedes albopictus	NCBITAXON	NCBITaxon:7160	anthropogenic habitat	ENVO	ENVO:00002031	Data collection	13367_Aedes albopictus
PubMed, ISI Web of Science and ProMED searches	literature search			Aedes albopictus	NCBITAXON	NCBITaxon:7160	anthropogenic habitat	ENVO	ENVO:00002031	Data collection	13369_Aedes albopictus
PubMed, ISI Web of Science and ProMED searches	literature search			Aedes albopictus	NCBITAXON	NCBITaxon:7160	anthropogenic habitat	ENVO	ENVO:00002031	Data collection	13370_Aedes albopictus
PubMed, ISI Web of Science and ProMED searches	literature search			Aedes albopictus	NCBITAXON	NCBITaxon:7160	anthropogenic habitat	ENVO	ENVO:00002031	Data collection	13372_Aedes albopictus
PubMed, ISI Web of Science and ProMED searches	literature search			Aedes albopictus	NCBITAXON	NCBITaxon:7160	anthropogenic habitat	ENVO	ENVO:00002031	Data collection	13375_Aedes albopictus
PubMed, ISI Web of Science and ProMED searches	literature search			Aedes albopictus	NCBITAXON	NCBITaxon:7160	anthropogenic habitat	ENVO	ENVO:00002031	Data collection	13376_Aedes albopictus
PubMed, ISI Web of Science and ProMED searches	literature search			Aedes albopictus	NCBITAXON	NCBITaxon:7160	anthropogenic habitat	ENVO	ENVO:00002031	Data collection	13377_Aedes albopictus
PubMed, ISI Web of Science and ProMED searches	literature search			Aedes albopictus	NCBITAXON	NCBITaxon:7160	anthropogenic habitat	ENVO	ENVO:00002031	Data collection	13378_Aedes albopictus
PubMed, ISI Web of Science and ProMED searches	literature search			Aedes albopictus	NCBITAXON	NCBITaxon:7160	anthropogenic habitat	ENVO	ENVO:00002031	Data collection	13380_Aedes albopictus
PubMed, ISI Web of Science and ProMED searches	literature search			Aedes albopictus	NCBITAXON	NCBITaxon:7160	anthropogenic habitat	ENVO	ENVO:00002031	Data collection	13382_Aedes albopictus
PubMed, ISI Web of Science and ProMED searches	literature search			Aedes albopictus	NCBITAXON	NCBITaxon:7160	anthropogenic habitat	ENVO	ENVO:00002031	Data collection	13384_Aedes albopictus
PubMed, ISI Web of Science and ProMED searches	literature search			Aedes albopictus	NCBITAXON	NCBITaxon:7160	anthropogenic habitat	ENVO	ENVO:00002031	Data collection	13390_Aedes albopictus
PubMed, ISI Web of Science and ProMED searches	literature search			Aedes albopictus	NCBITAXON	NCBITaxon:7160	anthropogenic habitat	ENVO	ENVO:00002031	Data collection	13391_Aedes albopictus
PubMed, ISI Web of Science and ProMED searches	literature search			Aedes albopictus	NCBITAXON	NCBITaxon:7160	anthropogenic habitat	ENVO	ENVO:00002031	Data collection	13393_Aedes albopictus
PubMed, ISI Web of Science and ProMED searches	literature search			Aedes albopictus	NCBITAXON	NCBITaxon:7160	anthropogenic habitat	ENVO	ENVO:00002031	Data collection	13398_Aedes albopictus
PubMed, ISI Web of Science and ProMED searches	literature search			Aedes albopictus	NCBITAXON	NCBITaxon:7160	anthropogenic habitat	ENVO	ENVO:00002031	Data collection	13401_Aedes albopictus
PubMed, ISI Web of Science and ProMED searches	literature search			Aedes albopictus	NCBITAXON	NCBITaxon:7160	anthropogenic habitat	ENVO	ENVO:00002031	Data collection	13404_Aedes albopictus
PubMed, ISI Web of Science and ProMED searches	literature search			Aedes albopictus	NCBITAXON	NCBITaxon:7160	anthropogenic habitat	ENVO	ENVO:00002031	Data collection	13406_Aedes albopictus
PubMed, ISI Web of Science and ProMED searches	literature search			Aedes albopictus	NCBITAXON	NCBITaxon:7160	anthropogenic habitat	ENVO	ENVO:00002031	Data collection	13409_Aedes albopictus
PubMed, ISI Web of Science and ProMED searches	literature search			Aedes albopictus	NCBITAXON	NCBITaxon:7160	anthropogenic habitat	ENVO	ENVO:00002031	Data collection	13413_Aedes albopictus
PubMed, ISI Web of Science and ProMED searches	literature search			Aedes albopictus	NCBITAXON	NCBITaxon:7160	anthropogenic habitat	ENVO	ENVO:00002031	Data collection	13418_Aedes albopictus
PubMed, ISI Web of Science and ProMED searches	literature search			Aedes albopictus	NCBITAXON	NCBITaxon:7160	anthropogenic habitat	ENVO	ENVO:00002031	Data collection	13419_Aedes albopictus
PubMed, ISI Web of Science and ProMED searches	literature search			Aedes albopictus	NCBITAXON	NCBITaxon:7160	anthropogenic habitat	ENVO	ENVO:00002031	Data collection	13420_Aedes albopictus
PubMed, ISI Web of Science and ProMED searches	literature search			Aedes albopictus	NCBITAXON	NCBITaxon:7160	anthropogenic habitat	ENVO	ENVO:00002031	Data collection	13423_Aedes albopictus
PubMed, ISI Web of Science and ProMED searches	literature search			Aedes albopictus	NCBITAXON	NCBITaxon:7160	anthropogenic habitat	ENVO	ENVO:00002031	Data collection	13425_Aedes albopictus
PubMed, ISI Web of Science and ProMED searches	literature search			Aedes albopictus	NCBITAXON	NCBITaxon:7160	anthropogenic habitat	ENVO	ENVO:00002031	Data collection	13431_Aedes albopictus
PubMed, ISI Web of Science and ProMED searches	literature search			Aedes albopictus	NCBITAXON	NCBITaxon:7160	anthropogenic habitat	ENVO	ENVO:00002031	Data collection	13437_Aedes albopictus
PubMed, ISI Web of Science and ProMED searches	literature search			Aedes albopictus	NCBITAXON	NCBITaxon:7160	anthropogenic habitat	ENVO	ENVO:00002031	Data collection	13442_Aedes albopictus
PubMed, ISI Web of Science and ProMED searches	literature search			Aedes albopictus	NCBITAXON	NCBITaxon:7160	anthropogenic habitat	ENVO	ENVO:00002031	Data collection	13443_Aedes albopictus
PubMed, ISI Web of Science and ProMED searches	literature search			Aedes albopictus	NCBITAXON	NCBITaxon:7160	anthropogenic habitat	ENVO	ENVO:00002031	Data collection	13444_Aedes albopictus
PubMed, ISI Web of Science and ProMED searches	literature search			Aedes albopictus	NCBITAXON	NCBITaxon:7160	anthropogenic habitat	ENVO	ENVO:00002031	Data collection	13448_Aedes albopictus
PubMed, ISI Web of Science and ProMED searches	literature search			Aedes albopictus	NCBITAXON	NCBITaxon:7160	anthropogenic habitat	ENVO	ENVO:00002031	Data collection	13450_Aedes albopictus
PubMed, ISI Web of Science and ProMED searches	literature search			Aedes albopictus	NCBITAXON	NCBITaxon:7160	anthropogenic habitat	ENVO	ENVO:00002031	Data collection	13451_Aedes albopictus
PubMed, ISI Web of Science and ProMED searches	literature search			Aedes albopictus	NCBITAXON	NCBITaxon:7160	anthropogenic habitat	ENVO	ENVO:00002031	Data collection	13452_Aedes albopictus
PubMed, ISI Web of Science and ProMED searches	literature search			Aedes albopictus	NCBITAXON	NCBITaxon:7160	anthropogenic habitat	ENVO	ENVO:00002031	Data collection	13457_Aedes albopictus
PubMed, ISI Web of Science and ProMED searches	literature search			Aedes albopictus	NCBITAXON	NCBITaxon:7160	anthropogenic habitat	ENVO	ENVO:00002031	Data collection	13459_Aedes albopictus
PubMed, ISI Web of Science and ProMED searches	literature search			Aedes albopictus	NCBITAXON	NCBITaxon:7160	anthropogenic habitat	ENVO	ENVO:00002031	Data collection	13460_Aedes albopictus
PubMed, ISI Web of Science and ProMED searches	literature search			Aedes albopictus	NCBITAXON	NCBITaxon:7160	anthropogenic habitat	ENVO	ENVO:00002031	Data collection	13461_Aedes albopictus
PubMed, ISI Web of Science and ProMED searches	literature search			Aedes albopictus	NCBITAXON	NCBITaxon:7160	anthropogenic habitat	ENVO	ENVO:00002031	Data collection	13465_Aedes albopictus
PubMed, ISI Web of Science and ProMED searches	literature search			Aedes albopictus	NCBITAXON	NCBITaxon:7160	anthropogenic habitat	ENVO	ENVO:00002031	Data collection	13471_Aedes albopictus
PubMed, ISI Web of Science and ProMED searches	literature search			Aedes albopictus	NCBITAXON	NCBITaxon:7160	anthropogenic habitat	ENVO	ENVO:00002031	Data collection	13474_Aedes albopictus
PubMed, ISI Web of Science and ProMED searches	literature search			Aedes albopictus	NCBITAXON	NCBITaxon:7160	anthropogenic habitat	ENVO	ENVO:00002031	Data collection	13475_Aedes albopictus
PubMed, ISI Web of Science and ProMED searches	literature search			Aedes albopictus	NCBITAXON	NCBITaxon:7160	anthropogenic habitat	ENVO	ENVO:00002031	Data collection	13477_Aedes albopictus
PubMed, ISI Web of Science and ProMED searches	literature search			Aedes albopictus	NCBITAXON	NCBITaxon:7160	anthropogenic habitat	ENVO	ENVO:00002031	Data collection	13480_Aedes albopictus
PubMed, ISI Web of Science and ProMED searches	literature search			Aedes albopictus	NCBITAXON	NCBITaxon:7160	anthropogenic habitat	ENVO	ENVO:00002031	Data collection	13481_Aedes albopictus
PubMed, ISI Web of Science and ProMED searches	literature search			Aedes albopictus	NCBITAXON	NCBITaxon:7160	anthropogenic habitat	ENVO	ENVO:00002031	Data collection	13488_Aedes albopictus
PubMed, ISI Web of Science and ProMED searches	literature search			Aedes albopictus	NCBITAXON	NCBITaxon:7160	anthropogenic habitat	ENVO	ENVO:00002031	Data collection	13489_Aedes albopictus
PubMed, ISI Web of Science and ProMED searches	literature search			Aedes albopictus	NCBITAXON	NCBITaxon:7160	anthropogenic habitat	ENVO	ENVO:00002031	Data collection	13497_Aedes albopictus
PubMed, ISI Web of Science and ProMED searches	literature search			Aedes albopictus	NCBITAXON	NCBITaxon:7160	anthropogenic habitat	ENVO	ENVO:00002031	Data collection	13498_Aedes albopictus
PubMed, ISI Web of Science and ProMED searches	literature search			Aedes albopictus	NCBITAXON	NCBITaxon:7160	anthropogenic habitat	ENVO	ENVO:00002031	Data collection	13500_Aedes albopictus
PubMed, ISI Web of Science and ProMED searches	literature search			Aedes albopictus	NCBITAXON	NCBITaxon:7160	anthropogenic habitat	ENVO	ENVO:00002031	Data collection	13502_Aedes albopictus
PubMed, ISI Web of Science and ProMED searches	literature search			Aedes albopictus	NCBITAXON	NCBITaxon:7160	anthropogenic habitat	ENVO	ENVO:00002031	Data collection	13504_Aedes albopictus
PubMed, ISI Web of Science and ProMED searches	literature search			Aedes albopictus	NCBITAXON	NCBITaxon:7160	anthropogenic habitat	ENVO	ENVO:00002031	Data collection	13505_Aedes albopictus
PubMed, ISI Web of Science and ProMED searches	literature search			Aedes albopictus	NCBITAXON	NCBITaxon:7160	anthropogenic habitat	ENVO	ENVO:00002031	Data collection	13511_Aedes albopictus
PubMed, ISI Web of Science and ProMED searches	literature search			Aedes albopictus	NCBITAXON	NCBITaxon:7160	anthropogenic habitat	ENVO	ENVO:00002031	Data collection	13515_Aedes albopictus
PubMed, ISI Web of Science and ProMED searches	literature search			Aedes albopictus	NCBITAXON	NCBITaxon:7160	anthropogenic habitat	ENVO	ENVO:00002031	Data collection	13516_Aedes albopictus
PubMed, ISI Web of Science and ProMED searches	literature search			Aedes albopictus	NCBITAXON	NCBITaxon:7160	anthropogenic habitat	ENVO	ENVO:00002031	Data collection	13518_Aedes albopictus
PubMed, ISI Web of Science and ProMED searches	literature search			Aedes albopictus	NCBITAXON	NCBITaxon:7160	anthropogenic habitat	ENVO	ENVO:00002031	Data collection	13519_Aedes albopictus
PubMed, ISI Web of Science and ProMED searches	literature search			Aedes albopictus	NCBITAXON	NCBITaxon:7160	anthropogenic habitat	ENVO	ENVO:00002031	Data collection	13524_Aedes albopictus
PubMed, ISI Web of Science and ProMED searches	literature search			Aedes albopictus	NCBITAXON	NCBITaxon:7160	anthropogenic habitat	ENVO	ENVO:00002031	Data collection	13525_Aedes albopictus
PubMed, ISI Web of Science and ProMED searches	literature search			Aedes albopictus	NCBITAXON	NCBITaxon:7160	anthropogenic habitat	ENVO	ENVO:00002031	Data collection	13526_Aedes albopictus
PubMed, ISI Web of Science and ProMED searches	literature search			Aedes albopictus	NCBITAXON	NCBITaxon:7160	anthropogenic habitat	ENVO	ENVO:00002031	Data collection	13527_Aedes albopictus
PubMed, ISI Web of Science and ProMED searches	literature search			Aedes albopictus	NCBITAXON	NCBITaxon:7160	anthropogenic habitat	ENVO	ENVO:00002031	Data collection	13529_Aedes albopictus
PubMed, ISI Web of Science and ProMED searches	literature search			Aedes albopictus	NCBITAXON	NCBITaxon:7160	anthropogenic habitat	ENVO	ENVO:00002031	Data collection	13531_Aedes albopictus
PubMed, ISI Web of Science and ProMED searches	literature search			Aedes albopictus	NCBITAXON	NCBITaxon:7160	anthropogenic habitat	ENVO	ENVO:00002031	Data collection	13532_Aedes albopictus
PubMed, ISI Web of Science and ProMED searches	literature search			Aedes albopictus	NCBITAXON	NCBITaxon:7160	anthropogenic habitat	ENVO	ENVO:00002031	Data collection	13533_Aedes albopictus
PubMed, ISI Web of Science and ProMED searches	literature search			Aedes albopictus	NCBITAXON	NCBITaxon:7160	anthropogenic habitat	ENVO	ENVO:00002031	Data collection	13535_Aedes albopictus
PubMed, ISI Web of Science and ProMED searches	literature search			Aedes albopictus	NCBITAXON	NCBITaxon:7160	anthropogenic habitat	ENVO	ENVO:00002031	Data collection	13537_Aedes albopictus
PubMed, ISI Web of Science and ProMED searches	literature search			Aedes albopictus	NCBITAXON	NCBITaxon:7160	anthropogenic habitat	ENVO	ENVO:00002031	Data collection	13539_Aedes albopictus
PubMed, ISI Web of Science and ProMED searches	literature search			Aedes albopictus	NCBITAXON	NCBITaxon:7160	anthropogenic habitat	ENVO	ENVO:00002031	Data collection	13541_Aedes albopictus
PubMed, ISI Web of Science and ProMED searches	literature search			Aedes albopictus	NCBITAXON	NCBITaxon:7160	anthropogenic habitat	ENVO	ENVO:00002031	Data collection	13542_Aedes albopictus
PubMed, ISI Web of Science and ProMED searches	literature search			Aedes albopictus	NCBITAXON	NCBITaxon:7160	anthropogenic habitat	ENVO	ENVO:00002031	Data collection	13543_Aedes albopictus
PubMed, ISI Web of Science and ProMED searches	literature search			Aedes albopictus	NCBITAXON	NCBITaxon:7160	anthropogenic habitat	ENVO	ENVO:00002031	Data collection	13544_Aedes albopictus
PubMed, ISI Web of Science and ProMED searches	literature search			Aedes albopictus	NCBITAXON	NCBITaxon:7160	anthropogenic habitat	ENVO	ENVO:00002031	Data collection	13545_Aedes albopictus
PubMed, ISI Web of Science and ProMED searches	literature search			Aedes albopictus	NCBITAXON	NCBITaxon:7160	anthropogenic habitat	ENVO	ENVO:00002031	Data collection	13546_Aedes albopictus
PubMed, ISI Web of Science and ProMED searches	literature search			Aedes albopictus	NCBITAXON	NCBITaxon:7160	anthropogenic habitat	ENVO	ENVO:00002031	Data collection	13547_Aedes albopictus
PubMed, ISI Web of Science and ProMED searches	literature search			Aedes albopictus	NCBITAXON	NCBITaxon:7160	anthropogenic habitat	ENVO	ENVO:00002031	Data collection	13548_Aedes albopictus
PubMed, ISI Web of Science and ProMED searches	literature search			Aedes albopictus	NCBITAXON	NCBITaxon:7160	anthropogenic habitat	ENVO	ENVO:00002031	Data collection	13549_Aedes albopictus
PubMed, ISI Web of Science and ProMED searches	literature search			Aedes albopictus	NCBITAXON	NCBITaxon:7160	anthropogenic habitat	ENVO	ENVO:00002031	Data collection	13554_Aedes albopictus
PubMed, ISI Web of Science and ProMED searches	literature search			Aedes albopictus	NCBITAXON	NCBITaxon:7160	anthropogenic habitat	ENVO	ENVO:00002031	Data collection	13556_Aedes albopictus
PubMed, ISI Web of Science and ProMED searches	literature search			Aedes albopictus	NCBITAXON	NCBITaxon:7160	anthropogenic habitat	ENVO	ENVO:00002031	Data collection	13558_Aedes albopictus
PubMed, ISI Web of Science and ProMED searches	literature search			Aedes albopictus	NCBITAXON	NCBITaxon:7160	anthropogenic habitat	ENVO	ENVO:00002031	Data collection	13563_Aedes albopictus
PubMed, ISI Web of Science and ProMED searches	literature search			Aedes albopictus	NCBITAXON	NCBITaxon:7160	anthropogenic habitat	ENVO	ENVO:00002031	Data collection	13565_Aedes albopictus
PubMed, ISI Web of Science and ProMED searches	literature search			Aedes albopictus	NCBITAXON	NCBITaxon:7160	anthropogenic habitat	ENVO	ENVO:00002031	Data collection	13570_Aedes albopictus
PubMed, ISI Web of Science and ProMED searches	literature search			Aedes albopictus	NCBITAXON	NCBITaxon:7160	anthropogenic habitat	ENVO	ENVO:00002031	Data collection	13573_Aedes albopictus
PubMed, ISI Web of Science and ProMED searches	literature search			Aedes albopictus	NCBITAXON	NCBITaxon:7160	anthropogenic habitat	ENVO	ENVO:00002031	Data collection	13577_Aedes albopictus
PubMed, ISI Web of Science and ProMED searches	literature search			Aedes albopictus	NCBITAXON	NCBITaxon:7160	anthropogenic habitat	ENVO	ENVO:00002031	Data collection	13580_Aedes albopictus
PubMed, ISI Web of Science and ProMED searches	literature search			Aedes albopictus	NCBITAXON	NCBITaxon:7160	anthropogenic habitat	ENVO	ENVO:00002031	Data collection	13583_Aedes albopictus
PubMed, ISI Web of Science and ProMED searches	literature search			Aedes albopictus	NCBITAXON	NCBITaxon:7160	anthropogenic habitat	ENVO	ENVO:00002031	Data collection	13584_Aedes albopictus
PubMed, ISI Web of Science and ProMED searches	literature search			Aedes albopictus	NCBITAXON	NCBITaxon:7160	anthropogenic habitat	ENVO	ENVO:00002031	Data collection	13588_Aedes albopictus
PubMed, ISI Web of Science and ProMED searches	literature search			Aedes albopictus	NCBITAXON	NCBITaxon:7160	anthropogenic habitat	ENVO	ENVO:00002031	Data collection	13589_Aedes albopictus
PubMed, ISI Web of Science and ProMED searches	literature search			Aedes albopictus	NCBITAXON	NCBITaxon:7160	anthropogenic habitat	ENVO	ENVO:00002031	Data collection	13598_Aedes albopictus
PubMed, ISI Web of Science and ProMED searches	literature search			Aedes albopictus	NCBITAXON	NCBITaxon:7160	anthropogenic habitat	ENVO	ENVO:00002031	Data collection	13599_Aedes albopictus
PubMed, ISI Web of Science and ProMED searches	literature search			Aedes albopictus	NCBITAXON	NCBITaxon:7160	anthropogenic habitat	ENVO	ENVO:00002031	Data collection	13600_Aedes albopictus
PubMed, ISI Web of Science and ProMED searches	literature search			Aedes albopictus	NCBITAXON	NCBITaxon:7160	anthropogenic habitat	ENVO	ENVO:00002031	Data collection	13608_Aedes albopictus
PubMed, ISI Web of Science and ProMED searches	literature search			Aedes albopictus	NCBITAXON	NCBITaxon:7160	anthropogenic habitat	ENVO	ENVO:00002031	Data collection	13611_Aedes albopictus
PubMed, ISI Web of Science and ProMED searches	literature search			Aedes albopictus	NCBITAXON	NCBITaxon:7160	anthropogenic habitat	ENVO	ENVO:00002031	Data collection	13613_Aedes albopictus
PubMed, ISI Web of Science and ProMED searches	literature search			Aedes albopictus	NCBITAXON	NCBITaxon:7160	anthropogenic habitat	ENVO	ENVO:00002031	Data collection	13614_Aedes albopictus
PubMed, ISI Web of Science and ProMED searches	literature search			Aedes albopictus	NCBITAXON	NCBITaxon:7160	anthropogenic habitat	ENVO	ENVO:00002031	Data collection	13619_Aedes albopictus
PubMed, ISI Web of Science and ProMED searches	literature search			Aedes albopictus	NCBITAXON	NCBITaxon:7160	anthropogenic habitat	ENVO	ENVO:00002031	Data collection	13620_Aedes albopictus
PubMed, ISI Web of Science and ProMED searches	literature search			Aedes albopictus	NCBITAXON	NCBITaxon:7160	anthropogenic habitat	ENVO	ENVO:00002031	Data collection	13629_Aedes albopictus
PubMed, ISI Web of Science and ProMED searches	literature search			Aedes albopictus	NCBITAXON	NCBITaxon:7160	anthropogenic habitat	ENVO	ENVO:00002031	Data collection	13631_Aedes albopictus
PubMed, ISI Web of Science and ProMED searches	literature search			Aedes albopictus	NCBITAXON	NCBITaxon:7160	anthropogenic habitat	ENVO	ENVO:00002031	Data collection	13641_Aedes albopictus
PubMed, ISI Web of Science and ProMED searches	literature search			Aedes albopictus	NCBITAXON	NCBITaxon:7160	anthropogenic habitat	ENVO	ENVO:00002031	Data collection	13649_Aedes albopictus
PubMed, ISI Web of Science and ProMED searches	literature search			Aedes albopictus	NCBITAXON	NCBITaxon:7160	anthropogenic habitat	ENVO	ENVO:00002031	Data collection	13650_Aedes albopictus
PubMed, ISI Web of Science and ProMED searches	literature search			Aedes albopictus	NCBITAXON	NCBITaxon:7160	anthropogenic habitat	ENVO	ENVO:00002031	Data collection	13658_Aedes albopictus
PubMed, ISI Web of Science and ProMED searches	literature search			Aedes albopictus	NCBITAXON	NCBITaxon:7160	anthropogenic habitat	ENVO	ENVO:00002031	Data collection	13659_Aedes albopictus
PubMed, ISI Web of Science and ProMED searches	literature search			Aedes albopictus	NCBITAXON	NCBITaxon:7160	anthropogenic habitat	ENVO	ENVO:00002031	Data collection	13663_Aedes albopictus
PubMed, ISI Web of Science and ProMED searches	literature search			Aedes albopictus	NCBITAXON	NCBITaxon:7160	anthropogenic habitat	ENVO	ENVO:00002031	Data collection	13665_Aedes albopictus
PubMed, ISI Web of Science and ProMED searches	literature search			Aedes albopictus	NCBITAXON	NCBITaxon:7160	anthropogenic habitat	ENVO	ENVO:00002031	Data collection	13667_Aedes albopictus
PubMed, ISI Web of Science and ProMED searches	literature search			Aedes albopictus	NCBITAXON	NCBITaxon:7160	anthropogenic habitat	ENVO	ENVO:00002031	Data collection	13674_Aedes albopictus
PubMed, ISI Web of Science and ProMED searches	literature search			Aedes albopictus	NCBITAXON	NCBITaxon:7160	anthropogenic habitat	ENVO	ENVO:00002031	Data collection	13675_Aedes albopictus
PubMed, ISI Web of Science and ProMED searches	literature search			Aedes albopictus	NCBITAXON	NCBITaxon:7160	anthropogenic habitat	ENVO	ENVO:00002031	Data collection	13677_Aedes albopictus
PubMed, ISI Web of Science and ProMED searches	literature search			Aedes albopictus	NCBITAXON	NCBITaxon:7160	anthropogenic habitat	ENVO	ENVO:00002031	Data collection	13680_Aedes albopictus
PubMed, ISI Web of Science and ProMED searches	literature search			Aedes albopictus	NCBITAXON	NCBITaxon:7160	anthropogenic habitat	ENVO	ENVO:00002031	Data collection	13684_Aedes albopictus
PubMed, ISI Web of Science and ProMED searches	literature search			Aedes albopictus	NCBITAXON	NCBITaxon:7160	anthropogenic habitat	ENVO	ENVO:00002031	Data collection	13685_Aedes albopictus
PubMed, ISI Web of Science and ProMED searches	literature search			Aedes albopictus	NCBITAXON	NCBITaxon:7160	anthropogenic habitat	ENVO	ENVO:00002031	Data collection	13774_Aedes albopictus
PubMed, ISI Web of Science and ProMED searches	literature search			Aedes albopictus	NCBITAXON	NCBITaxon:7160	anthropogenic habitat	ENVO	ENVO:00002031	Data collection	13780_Aedes albopictus
PubMed, ISI Web of Science and ProMED searches	literature search			Aedes albopictus	NCBITAXON	NCBITaxon:7160	anthropogenic habitat	ENVO	ENVO:00002031	Data collection	13812_Aedes albopictus
PubMed, ISI Web of Science and ProMED searches	literature search			Aedes albopictus	NCBITAXON	NCBITaxon:7160	anthropogenic habitat	ENVO	ENVO:00002031	Data collection	13819_Aedes albopictus
PubMed, ISI Web of Science and ProMED searches	literature search			Aedes albopictus	NCBITAXON	NCBITaxon:7160	anthropogenic habitat	ENVO	ENVO:00002031	Data collection	13820_Aedes albopictus
PubMed, ISI Web of Science and ProMED searches	literature search			Aedes albopictus	NCBITAXON	NCBITaxon:7160	anthropogenic habitat	ENVO	ENVO:00002031	Data collection	13870_Aedes albopictus
PubMed, ISI Web of Science and ProMED searches	literature search			Aedes albopictus	NCBITAXON	NCBITaxon:7160	anthropogenic habitat	ENVO	ENVO:00002031	Data collection	13878_Aedes albopictus
PubMed, ISI Web of Science and ProMED searches	literature search			Aedes albopictus	NCBITAXON	NCBITaxon:7160	anthropogenic habitat	ENVO	ENVO:00002031	Data collection	13903_Aedes albopictus
PubMed, ISI Web of Science and ProMED searches	literature search			Aedes albopictus	NCBITAXON	NCBITaxon:7160	anthropogenic habitat	ENVO	ENVO:00002031	Data collection	13946_Aedes albopictus
PubMed, ISI Web of Science and ProMED searches	literature search			Aedes albopictus	NCBITAXON	NCBITaxon:7160	anthropogenic habitat	ENVO	ENVO:00002031	Data collection	13953_Aedes albopictus
PubMed, ISI Web of Science and ProMED searches	literature search			Aedes albopictus	NCBITAXON	NCBITaxon:7160	anthropogenic habitat	ENVO	ENVO:00002031	Data collection	13955_Aedes albopictus
PubMed, ISI Web of Science and ProMED searches	literature search			Aedes albopictus	NCBITAXON	NCBITaxon:7160	anthropogenic habitat	ENVO	ENVO:00002031	Data collection	13956_Aedes albopictus
PubMed, ISI Web of Science and ProMED searches	literature search			Aedes albopictus	NCBITAXON	NCBITaxon:7160	anthropogenic habitat	ENVO	ENVO:00002031	Data collection	13967_Aedes albopictus
PubMed, ISI Web of Science and ProMED searches	literature search			Aedes albopictus	NCBITAXON	NCBITaxon:7160	anthropogenic habitat	ENVO	ENVO:00002031	Data collection	13970_Aedes albopictus
PubMed, ISI Web of Science and ProMED searches	literature search			Aedes albopictus	NCBITAXON	NCBITaxon:7160	anthropogenic habitat	ENVO	ENVO:00002031	Data collection	13979_Aedes albopictus
PubMed, ISI Web of Science and ProMED searches	literature search			Aedes albopictus	NCBITAXON	NCBITaxon:7160	anthropogenic habitat	ENVO	ENVO:00002031	Data collection	13988_Aedes albopictus
PubMed, ISI Web of Science and ProMED searches	literature search			Aedes albopictus	NCBITAXON	NCBITaxon:7160	anthropogenic habitat	ENVO	ENVO:00002031	Data collection	13989_Aedes albopictus
PubMed, ISI Web of Science and ProMED searches	literature search			Aedes albopictus	NCBITAXON	NCBITaxon:7160	anthropogenic habitat	ENVO	ENVO:00002031	Data collection	14026_Aedes albopictus
PubMed, ISI Web of Science and ProMED searches	literature search			Aedes albopictus	NCBITAXON	NCBITaxon:7160	anthropogenic habitat	ENVO	ENVO:00002031	Data collection	14028_Aedes albopictus
PubMed, ISI Web of Science and ProMED searches	literature search			Aedes albopictus	NCBITAXON	NCBITaxon:7160	anthropogenic habitat	ENVO	ENVO:00002031	Data collection	14058_Aedes albopictus
PubMed, ISI Web of Science and ProMED searches	literature search			Aedes albopictus	NCBITAXON	NCBITaxon:7160	anthropogenic habitat	ENVO	ENVO:00002031	Data collection	14059_Aedes albopictus
PubMed, ISI Web of Science and ProMED searches	literature search			Aedes albopictus	NCBITAXON	NCBITaxon:7160	anthropogenic habitat	ENVO	ENVO:00002031	Data collection	14062_Aedes albopictus
PubMed, ISI Web of Science and ProMED searches	literature search			Aedes albopictus	NCBITAXON	NCBITaxon:7160	anthropogenic habitat	ENVO	ENVO:00002031	Data collection	14073_Aedes albopictus
PubMed, ISI Web of Science and ProMED searches	literature search			Aedes albopictus	NCBITAXON	NCBITaxon:7160	anthropogenic habitat	ENVO	ENVO:00002031	Data collection	14085_Aedes albopictus
PubMed, ISI Web of Science and ProMED searches	literature search			Aedes albopictus	NCBITAXON	NCBITaxon:7160	anthropogenic habitat	ENVO	ENVO:00002031	Data collection	14086_Aedes albopictus
PubMed, ISI Web of Science and ProMED searches	literature search			Aedes albopictus	NCBITAXON	NCBITaxon:7160	anthropogenic habitat	ENVO	ENVO:00002031	Data collection	14087_Aedes albopictus
PubMed, ISI Web of Science and ProMED searches	literature search			Aedes albopictus	NCBITAXON	NCBITaxon:7160	anthropogenic habitat	ENVO	ENVO:00002031	Data collection	14103_Aedes albopictus
PubMed, ISI Web of Science and ProMED searches	literature search			Aedes albopictus	NCBITAXON	NCBITaxon:7160	anthropogenic habitat	ENVO	ENVO:00002031	Data collection	14123_Aedes albopictus
PubMed, ISI Web of Science and ProMED searches	literature search			Aedes albopictus	NCBITAXON	NCBITaxon:7160	anthropogenic habitat	ENVO	ENVO:00002031	Data collection	14131_Aedes albopictus
PubMed, ISI Web of Science and ProMED searches	literature search			Aedes albopictus	NCBITAXON	NCBITaxon:7160	anthropogenic habitat	ENVO	ENVO:00002031	Data collection	14183_Aedes albopictus
PubMed, ISI Web of Science and ProMED searches	literature search			Aedes albopictus	NCBITAXON	NCBITaxon:7160	anthropogenic habitat	ENVO	ENVO:00002031	Data collection	14185_Aedes albopictus
PubMed, ISI Web of Science and ProMED searches	literature search			Aedes albopictus	NCBITAXON	NCBITaxon:7160	anthropogenic habitat	ENVO	ENVO:00002031	Data collection	14206_Aedes albopictus
PubMed, ISI Web of Science and ProMED searches	literature search			Aedes albopictus	NCBITAXON	NCBITaxon:7160	anthropogenic habitat	ENVO	ENVO:00002031	Data collection	14207_Aedes albopictus
PubMed, ISI Web of Science and ProMED searches	literature search			Aedes albopictus	NCBITAXON	NCBITaxon:7160	anthropogenic habitat	ENVO	ENVO:00002031	Data collection	14238_Aedes albopictus
PubMed, ISI Web of Science and ProMED searches	literature search			Aedes albopictus	NCBITAXON	NCBITaxon:7160	anthropogenic habitat	ENVO	ENVO:00002031	Data collection	14244_Aedes albopictus
PubMed, ISI Web of Science and ProMED searches	literature search			Aedes albopictus	NCBITAXON	NCBITaxon:7160	anthropogenic habitat	ENVO	ENVO:00002031	Data collection	14260_Aedes albopictus
PubMed, ISI Web of Science and ProMED searches	literature search			Aedes albopictus	NCBITAXON	NCBITaxon:7160	anthropogenic habitat	ENVO	ENVO:00002031	Data collection	14278_Aedes albopictus
PubMed, ISI Web of Science and ProMED searches	literature search			Aedes albopictus	NCBITAXON	NCBITaxon:7160	anthropogenic habitat	ENVO	ENVO:00002031	Data collection	14283_Aedes albopictus
PubMed, ISI Web of Science and ProMED searches	literature search			Aedes albopictus	NCBITAXON	NCBITaxon:7160	anthropogenic habitat	ENVO	ENVO:00002031	Data collection	14287_Aedes albopictus
PubMed, ISI Web of Science and ProMED searches	literature search			Aedes albopictus	NCBITAXON	NCBITaxon:7160	anthropogenic habitat	ENVO	ENVO:00002031	Data collection	14305_Aedes albopictus
PubMed, ISI Web of Science and ProMED searches	literature search			Aedes albopictus	NCBITAXON	NCBITaxon:7160	anthropogenic habitat	ENVO	ENVO:00002031	Data collection	14314_Aedes albopictus
PubMed, ISI Web of Science and ProMED searches	literature search			Aedes albopictus	NCBITAXON	NCBITaxon:7160	anthropogenic habitat	ENVO	ENVO:00002031	Data collection	14415_Aedes albopictus
PubMed, ISI Web of Science and ProMED searches	literature search			Aedes albopictus	NCBITAXON	NCBITaxon:7160	anthropogenic habitat	ENVO	ENVO:00002031	Data collection	14416_Aedes albopictus
PubMed, ISI Web of Science and ProMED searches	literature search			Aedes albopictus	NCBITAXON	NCBITaxon:7160	anthropogenic habitat	ENVO	ENVO:00002031	Data collection	1046_Aedes albopictus
PubMed, ISI Web of Science and ProMED searches	literature search			Aedes albopictus	NCBITAXON	NCBITaxon:7160	anthropogenic habitat	ENVO	ENVO:00002031	Data collection	1124_Aedes albopictus
PubMed, ISI Web of Science and ProMED searches	literature search			Aedes albopictus	NCBITAXON	NCBITaxon:7160	anthropogenic habitat	ENVO	ENVO:00002031	Data collection	14485_Aedes albopictus
PubMed, ISI Web of Science and ProMED searches	literature search			Aedes albopictus	NCBITAXON	NCBITaxon:7160	anthropogenic habitat	ENVO	ENVO:00002031	Data collection	14571_Aedes albopictus
PubMed, ISI Web of Science and ProMED searches	literature search			Aedes albopictus	NCBITAXON	NCBITaxon:7160	anthropogenic habitat	ENVO	ENVO:00002031	Data collection	14644_Aedes albopictus
PubMed, ISI Web of Science and ProMED searches	literature search			Aedes albopictus	NCBITAXON	NCBITaxon:7160	anthropogenic habitat	ENVO	ENVO:00002031	Data collection	14689_Aedes albopictus
PubMed, ISI Web of Science and ProMED searches	literature search			Aedes albopictus	NCBITAXON	NCBITaxon:7160	anthropogenic habitat	ENVO	ENVO:00002031	Data collection	14763_Aedes albopictus
PubMed, ISI Web of Science and ProMED searches	literature search			Aedes albopictus	NCBITAXON	NCBITaxon:7160	anthropogenic habitat	ENVO	ENVO:00002031	Data collection	14864_Aedes albopictus
PubMed, ISI Web of Science and ProMED searches	literature search			Aedes albopictus	NCBITAXON	NCBITaxon:7160	anthropogenic habitat	ENVO	ENVO:00002031	Data collection	14892_Aedes albopictus
PubMed, ISI Web of Science and ProMED searches	literature search			Aedes albopictus	NCBITAXON	NCBITaxon:7160	anthropogenic habitat	ENVO	ENVO:00002031	Data collection	15067_Aedes albopictus
PubMed, ISI Web of Science and ProMED searches	literature search			Aedes albopictus	NCBITAXON	NCBITaxon:7160	anthropogenic habitat	ENVO	ENVO:00002031	Data collection	15161_Aedes albopictus
PubMed, ISI Web of Science and ProMED searches	literature search			Aedes albopictus	NCBITAXON	NCBITaxon:7160	anthropogenic habitat	ENVO	ENVO:00002031	Data collection	15232_Aedes albopictus
PubMed, ISI Web of Science and ProMED searches	literature search			Aedes albopictus	NCBITAXON	NCBITaxon:7160	anthropogenic habitat	ENVO	ENVO:00002031	Data collection	15246_Aedes albopictus
PubMed, ISI Web of Science and ProMED searches	literature search			Aedes albopictus	NCBITAXON	NCBITaxon:7160	anthropogenic habitat	ENVO	ENVO:00002031	Data collection	15249_Aedes albopictus
PubMed, ISI Web of Science and ProMED searches	literature search			Aedes albopictus	NCBITAXON	NCBITaxon:7160	anthropogenic habitat	ENVO	ENVO:00002031	Data collection	15259_Aedes albopictus
PubMed, ISI Web of Science and ProMED searches	literature search			Aedes albopictus	NCBITAXON	NCBITaxon:7160	anthropogenic habitat	ENVO	ENVO:00002031	Data collection	15305_Aedes albopictus
PubMed, ISI Web of Science and ProMED searches	literature search			Aedes albopictus	NCBITAXON	NCBITaxon:7160	anthropogenic habitat	ENVO	ENVO:00002031	Data collection	15321_Aedes albopictus
PubMed, ISI Web of Science and ProMED searches	literature search			Aedes albopictus	NCBITAXON	NCBITaxon:7160	anthropogenic habitat	ENVO	ENVO:00002031	Data collection	15412_Aedes albopictus
PubMed, ISI Web of Science and ProMED searches	literature search			Aedes albopictus	NCBITAXON	NCBITaxon:7160	anthropogenic habitat	ENVO	ENVO:00002031	Data collection	1556_Aedes albopictus
PubMed, ISI Web of Science and ProMED searches	literature search			Aedes albopictus	NCBITAXON	NCBITaxon:7160	anthropogenic habitat	ENVO	ENVO:00002031	Data collection	1857_Aedes albopictus
PubMed, ISI Web of Science and ProMED searches	literature search			Aedes albopictus	NCBITAXON	NCBITaxon:7160	anthropogenic habitat	ENVO	ENVO:00002031	Data collection	1894_Aedes albopictus
PubMed, ISI Web of Science and ProMED searches	literature search			Aedes albopictus	NCBITAXON	NCBITaxon:7160	anthropogenic habitat	ENVO	ENVO:00002031	Data collection	1902_Aedes albopictus
PubMed, ISI Web of Science and ProMED searches	literature search			Aedes albopictus	NCBITAXON	NCBITaxon:7160	anthropogenic habitat	ENVO	ENVO:00002031	Data collection	2005_Aedes albopictus
PubMed, ISI Web of Science and ProMED searches	literature search			Aedes albopictus	NCBITAXON	NCBITaxon:7160	anthropogenic habitat	ENVO	ENVO:00002031	Data collection	2239_Aedes albopictus
PubMed, ISI Web of Science and ProMED searches	literature search			Aedes albopictus	NCBITAXON	NCBITaxon:7160	anthropogenic habitat	ENVO	ENVO:00002031	Data collection	2526_Aedes albopictus
PubMed, ISI Web of Science and ProMED searches	literature search			Aedes albopictus	NCBITAXON	NCBITaxon:7160	anthropogenic habitat	ENVO	ENVO:00002031	Data collection	2778_Aedes albopictus
PubMed, ISI Web of Science and ProMED searches	literature search			Aedes albopictus	NCBITAXON	NCBITaxon:7160	anthropogenic habitat	ENVO	ENVO:00002031	Data collection	304_Aedes albopictus
PubMed, ISI Web of Science and ProMED searches	literature search			Aedes albopictus	NCBITAXON	NCBITaxon:7160	anthropogenic habitat	ENVO	ENVO:00002031	Data collection	3118_Aedes albopictus
PubMed, ISI Web of Science and ProMED searches	literature search			Aedes albopictus	NCBITAXON	NCBITaxon:7160	anthropogenic habitat	ENVO	ENVO:00002031	Data collection	3194_Aedes albopictus
PubMed, ISI Web of Science and ProMED searches	literature search			Aedes albopictus	NCBITAXON	NCBITaxon:7160	anthropogenic habitat	ENVO	ENVO:00002031	Data collection	3340_Aedes albopictus
PubMed, ISI Web of Science and ProMED searches	literature search			Aedes albopictus	NCBITAXON	NCBITaxon:7160	anthropogenic habitat	ENVO	ENVO:00002031	Data collection	3469_Aedes albopictus
PubMed, ISI Web of Science and ProMED searches	literature search			Aedes albopictus	NCBITAXON	NCBITaxon:7160	anthropogenic habitat	ENVO	ENVO:00002031	Data collection	367_Aedes albopictus
PubMed, ISI Web of Science and ProMED searches	literature search			Aedes albopictus	NCBITAXON	NCBITaxon:7160	anthropogenic habitat	ENVO	ENVO:00002031	Data collection	382_Aedes albopictus
PubMed, ISI Web of Science and ProMED searches	literature search			Aedes albopictus	NCBITAXON	NCBITaxon:7160	anthropogenic habitat	ENVO	ENVO:00002031	Data collection	445_Aedes albopictus
PubMed, ISI Web of Science and ProMED searches	literature search			Aedes albopictus	NCBITAXON	NCBITaxon:7160	anthropogenic habitat	ENVO	ENVO:00002031	Data collection	4785_Aedes albopictus
PubMed, ISI Web of Science and ProMED searches	literature search			Aedes albopictus	NCBITAXON	NCBITaxon:7160	anthropogenic habitat	ENVO	ENVO:00002031	Data collection	5008_Aedes albopictus
PubMed, ISI Web of Science and ProMED searches	literature search			Aedes albopictus	NCBITAXON	NCBITaxon:7160	anthropogenic habitat	ENVO	ENVO:00002031	Data collection	563_Aedes albopictus
PubMed, ISI Web of Science and ProMED searches	literature search			Aedes albopictus	NCBITAXON	NCBITaxon:7160	anthropogenic habitat	ENVO	ENVO:00002031	Data collection	70_Aedes albopictus
PubMed, ISI Web of Science and ProMED searches	literature search			Aedes albopictus	NCBITAXON	NCBITaxon:7160	anthropogenic habitat	ENVO	ENVO:00002031	Data collection	785_Aedes albopictus
PubMed, ISI Web of Science and ProMED searches	literature search			Aedes albopictus	NCBITAXON	NCBITaxon:7160	anthropogenic habitat	ENVO	ENVO:00002031	Data collection	2385_Aedes albopictus
PubMed, ISI Web of Science and ProMED searches	literature search			Aedes albopictus	NCBITAXON	NCBITaxon:7160	anthropogenic habitat	ENVO	ENVO:00002031	Data collection	6006_Aedes albopictus
PubMed, ISI Web of Science and ProMED searches	literature search			Aedes albopictus	NCBITAXON	NCBITaxon:7160	anthropogenic habitat	ENVO	ENVO:00002031	Data collection	18446_Aedes albopictus
PubMed, ISI Web of Science and ProMED searches	literature search			Aedes albopictus	NCBITAXON	NCBITaxon:7160	anthropogenic habitat	ENVO	ENVO:00002031	Data collection	18447_Aedes albopictus
PubMed, ISI Web of Science and ProMED searches	literature search			Aedes albopictus	NCBITAXON	NCBITaxon:7160	anthropogenic habitat	ENVO	ENVO:00002031	Data collection	18448_Aedes albopictus
PubMed, ISI Web of Science and ProMED searches	literature search			Aedes albopictus	NCBITAXON	NCBITaxon:7160	anthropogenic habitat	ENVO	ENVO:00002031	Data collection	18449_Aedes albopictus
PubMed, ISI Web of Science and ProMED searches	literature search			Aedes albopictus	NCBITAXON	NCBITaxon:7160	anthropogenic habitat	ENVO	ENVO:00002031	Data collection	18450_Aedes albopictus
PubMed, ISI Web of Science and ProMED searches	literature search			Aedes albopictus	NCBITAXON	NCBITaxon:7160	anthropogenic habitat	ENVO	ENVO:00002031	Data collection	18451_Aedes albopictus
PubMed, ISI Web of Science and ProMED searches	literature search			Aedes albopictus	NCBITAXON	NCBITaxon:7160	anthropogenic habitat	ENVO	ENVO:00002031	Data collection	18452_Aedes albopictus
PubMed, ISI Web of Science and ProMED searches	literature search			Aedes albopictus	NCBITAXON	NCBITaxon:7160	anthropogenic habitat	ENVO	ENVO:00002031	Data collection	18453_Aedes albopictus
PubMed, ISI Web of Science and ProMED searches	literature search			Aedes albopictus	NCBITAXON	NCBITaxon:7160	anthropogenic habitat	ENVO	ENVO:00002031	Data collection	18454_Aedes albopictus
PubMed, ISI Web of Science and ProMED searches	literature search			Aedes albopictus	NCBITAXON	NCBITaxon:7160	anthropogenic habitat	ENVO	ENVO:00002031	Data collection	18455_Aedes albopictus
PubMed, ISI Web of Science and ProMED searches	literature search			Aedes albopictus	NCBITAXON	NCBITaxon:7160	anthropogenic habitat	ENVO	ENVO:00002031	Data collection	18456_Aedes albopictus
PubMed, ISI Web of Science and ProMED searches	literature search			Aedes albopictus	NCBITAXON	NCBITaxon:7160	anthropogenic habitat	ENVO	ENVO:00002031	Data collection	18457_Aedes albopictus
PubMed, ISI Web of Science and ProMED searches	literature search			Aedes albopictus	NCBITAXON	NCBITaxon:7160	anthropogenic habitat	ENVO	ENVO:00002031	Data collection	18458_Aedes albopictus
PubMed, ISI Web of Science and ProMED searches	literature search			Aedes albopictus	NCBITAXON	NCBITaxon:7160	anthropogenic habitat	ENVO	ENVO:00002031	Data collection	18459_Aedes albopictus
PubMed, ISI Web of Science and ProMED searches	literature search			Aedes albopictus	NCBITAXON	NCBITaxon:7160	anthropogenic habitat	ENVO	ENVO:00002031	Data collection	18460_Aedes albopictus
PubMed, ISI Web of Science and ProMED searches	literature search			Aedes albopictus	NCBITAXON	NCBITaxon:7160	anthropogenic habitat	ENVO	ENVO:00002031	Data collection	18461_Aedes albopictus
PubMed, ISI Web of Science and ProMED searches	literature search			Aedes albopictus	NCBITAXON	NCBITaxon:7160	anthropogenic habitat	ENVO	ENVO:00002031	Data collection	18462_Aedes albopictus
PubMed, ISI Web of Science and ProMED searches	literature search			Aedes albopictus	NCBITAXON	NCBITaxon:7160	anthropogenic habitat	ENVO	ENVO:00002031	Data collection	18463_Aedes albopictus
PubMed, ISI Web of Science and ProMED searches	literature search			Aedes albopictus	NCBITAXON	NCBITaxon:7160	anthropogenic habitat	ENVO	ENVO:00002031	Data collection	18464_Aedes albopictus
PubMed, ISI Web of Science and ProMED searches	literature search			Aedes albopictus	NCBITAXON	NCBITaxon:7160	anthropogenic habitat	ENVO	ENVO:00002031	Data collection	18465_Aedes albopictus
PubMed, ISI Web of Science and ProMED searches	literature search			Aedes albopictus	NCBITAXON	NCBITaxon:7160	anthropogenic habitat	ENVO	ENVO:00002031	Data collection	18466_Aedes albopictus
PubMed, ISI Web of Science and ProMED searches	literature search			Aedes albopictus	NCBITAXON	NCBITaxon:7160	anthropogenic habitat	ENVO	ENVO:00002031	Data collection	18467_Aedes albopictus
PubMed, ISI Web of Science and ProMED searches	literature search			Aedes albopictus	NCBITAXON	NCBITaxon:7160	anthropogenic habitat	ENVO	ENVO:00002031	Data collection	18468_Aedes albopictus
PubMed, ISI Web of Science and ProMED searches	literature search			Aedes albopictus	NCBITAXON	NCBITaxon:7160	anthropogenic habitat	ENVO	ENVO:00002031	Data collection	18469_Aedes albopictus
PubMed, ISI Web of Science and ProMED searches	literature search			Aedes albopictus	NCBITAXON	NCBITaxon:7160	anthropogenic habitat	ENVO	ENVO:00002031	Data collection	18470_Aedes albopictus
PubMed, ISI Web of Science and ProMED searches	literature search			Aedes albopictus	NCBITAXON	NCBITaxon:7160	anthropogenic habitat	ENVO	ENVO:00002031	Data collection	18471_Aedes albopictus
PubMed, ISI Web of Science and ProMED searches	literature search			Aedes albopictus	NCBITAXON	NCBITaxon:7160	anthropogenic habitat	ENVO	ENVO:00002031	Data collection	18472_Aedes albopictus
PubMed, ISI Web of Science and ProMED searches	literature search			Aedes albopictus	NCBITAXON	NCBITaxon:7160	anthropogenic habitat	ENVO	ENVO:00002031	Data collection	18473_Aedes albopictus
PubMed, ISI Web of Science and ProMED searches	literature search			Aedes albopictus	NCBITAXON	NCBITaxon:7160	anthropogenic habitat	ENVO	ENVO:00002031	Data collection	18474_Aedes albopictus
PubMed, ISI Web of Science and ProMED searches	literature search			Aedes albopictus	NCBITAXON	NCBITaxon:7160	anthropogenic habitat	ENVO	ENVO:00002031	Data collection	18475_Aedes albopictus
PubMed, ISI Web of Science and ProMED searches	literature search			Aedes albopictus	NCBITAXON	NCBITaxon:7160	anthropogenic habitat	ENVO	ENVO:00002031	Data collection	18476_Aedes albopictus
PubMed, ISI Web of Science and ProMED searches	literature search			Aedes albopictus	NCBITAXON	NCBITaxon:7160	anthropogenic habitat	ENVO	ENVO:00002031	Data collection	18477_Aedes albopictus
PubMed, ISI Web of Science and ProMED searches	literature search			Aedes albopictus	NCBITAXON	NCBITaxon:7160	anthropogenic habitat	ENVO	ENVO:00002031	Data collection	18478_Aedes albopictus
PubMed, ISI Web of Science and ProMED searches	literature search			Aedes albopictus	NCBITAXON	NCBITaxon:7160	anthropogenic habitat	ENVO	ENVO:00002031	Data collection	18479_Aedes albopictus
PubMed, ISI Web of Science and ProMED searches	literature search			Aedes albopictus	NCBITAXON	NCBITaxon:7160	anthropogenic habitat	ENVO	ENVO:00002031	Data collection	18480_Aedes albopictus
PubMed, ISI Web of Science and ProMED searches	literature search			Aedes albopictus	NCBITAXON	NCBITaxon:7160	anthropogenic habitat	ENVO	ENVO:00002031	Data collection	18481_Aedes albopictus
PubMed, ISI Web of Science and ProMED searches	literature search			Aedes albopictus	NCBITAXON	NCBITaxon:7160	anthropogenic habitat	ENVO	ENVO:00002031	Data collection	18482_Aedes albopictus
PubMed, ISI Web of Science and ProMED searches	literature search			Aedes albopictus	NCBITAXON	NCBITaxon:7160	anthropogenic habitat	ENVO	ENVO:00002031	Data collection	18483_Aedes albopictus
PubMed, ISI Web of Science and ProMED searches	literature search			Aedes albopictus	NCBITAXON	NCBITaxon:7160	anthropogenic habitat	ENVO	ENVO:00002031	Data collection	18484_Aedes albopictus
PubMed, ISI Web of Science and ProMED searches	literature search			Aedes albopictus	NCBITAXON	NCBITaxon:7160	anthropogenic habitat	ENVO	ENVO:00002031	Data collection	18485_Aedes albopictus
PubMed, ISI Web of Science and ProMED searches	literature search			Aedes albopictus	NCBITAXON	NCBITaxon:7160	anthropogenic habitat	ENVO	ENVO:00002031	Data collection	18486_Aedes albopictus
PubMed, ISI Web of Science and ProMED searches	literature search			Aedes albopictus	NCBITAXON	NCBITaxon:7160	anthropogenic habitat	ENVO	ENVO:00002031	Data collection	18487_Aedes albopictus
PubMed, ISI Web of Science and ProMED searches	literature search			Aedes albopictus	NCBITAXON	NCBITaxon:7160	anthropogenic habitat	ENVO	ENVO:00002031	Data collection	18488_Aedes albopictus
PubMed, ISI Web of Science and ProMED searches	literature search			Aedes albopictus	NCBITAXON	NCBITaxon:7160	anthropogenic habitat	ENVO	ENVO:00002031	Data collection	18489_Aedes albopictus
PubMed, ISI Web of Science and ProMED searches	literature search			Aedes albopictus	NCBITAXON	NCBITaxon:7160	anthropogenic habitat	ENVO	ENVO:00002031	Data collection	18490_Aedes albopictus
PubMed, ISI Web of Science and ProMED searches	literature search			Aedes albopictus	NCBITAXON	NCBITaxon:7160	anthropogenic habitat	ENVO	ENVO:00002031	Data collection	18491_Aedes albopictus
PubMed, ISI Web of Science and ProMED searches	literature search			Aedes albopictus	NCBITAXON	NCBITaxon:7160	anthropogenic habitat	ENVO	ENVO:00002031	Data collection	18492_Aedes albopictus
PubMed, ISI Web of Science and ProMED searches	literature search			Aedes albopictus	NCBITAXON	NCBITaxon:7160	anthropogenic habitat	ENVO	ENVO:00002031	Data collection	18493_Aedes albopictus
PubMed, ISI Web of Science and ProMED searches	literature search			Aedes albopictus	NCBITAXON	NCBITaxon:7160	anthropogenic habitat	ENVO	ENVO:00002031	Data collection	18494_Aedes albopictus
PubMed, ISI Web of Science and ProMED searches	literature search			Aedes albopictus	NCBITAXON	NCBITaxon:7160	anthropogenic habitat	ENVO	ENVO:00002031	Data collection	18495_Aedes albopictus
PubMed, ISI Web of Science and ProMED searches	literature search			Aedes albopictus	NCBITAXON	NCBITaxon:7160	anthropogenic habitat	ENVO	ENVO:00002031	Data collection	18496_Aedes albopictus
PubMed, ISI Web of Science and ProMED searches	literature search			Aedes albopictus	NCBITAXON	NCBITaxon:7160	anthropogenic habitat	ENVO	ENVO:00002031	Data collection	18497_Aedes albopictus
PubMed, ISI Web of Science and ProMED searches	literature search			Aedes albopictus	NCBITAXON	NCBITaxon:7160	anthropogenic habitat	ENVO	ENVO:00002031	Data collection	18498_Aedes albopictus
PubMed, ISI Web of Science and ProMED searches	literature search			Aedes albopictus	NCBITAXON	NCBITaxon:7160	anthropogenic habitat	ENVO	ENVO:00002031	Data collection	18499_Aedes albopictus
PubMed, ISI Web of Science and ProMED searches	literature search			Aedes albopictus	NCBITAXON	NCBITaxon:7160	anthropogenic habitat	ENVO	ENVO:00002031	Data collection	18500_Aedes albopictus
PubMed, ISI Web of Science and ProMED searches	literature search			Aedes albopictus	NCBITAXON	NCBITaxon:7160	anthropogenic habitat	ENVO	ENVO:00002031	Data collection	18501_Aedes albopictus
PubMed, ISI Web of Science and ProMED searches	literature search			Aedes albopictus	NCBITAXON	NCBITaxon:7160	anthropogenic habitat	ENVO	ENVO:00002031	Data collection	18502_Aedes albopictus
PubMed, ISI Web of Science and ProMED searches	literature search			Aedes albopictus	NCBITAXON	NCBITaxon:7160	anthropogenic habitat	ENVO	ENVO:00002031	Data collection	18503_Aedes albopictus
PubMed, ISI Web of Science and ProMED searches	literature search			Aedes albopictus	NCBITAXON	NCBITaxon:7160	anthropogenic habitat	ENVO	ENVO:00002031	Data collection	18504_Aedes albopictus
PubMed, ISI Web of Science and ProMED searches	literature search			Aedes albopictus	NCBITAXON	NCBITaxon:7160	anthropogenic habitat	ENVO	ENVO:00002031	Data collection	18505_Aedes albopictus
PubMed, ISI Web of Science and ProMED searches	literature search			Aedes albopictus	NCBITAXON	NCBITaxon:7160	anthropogenic habitat	ENVO	ENVO:00002031	Data collection	18506_Aedes albopictus
PubMed, ISI Web of Science and ProMED searches	literature search			Aedes albopictus	NCBITAXON	NCBITaxon:7160	anthropogenic habitat	ENVO	ENVO:00002031	Data collection	18507_Aedes albopictus
PubMed, ISI Web of Science and ProMED searches	literature search			Aedes albopictus	NCBITAXON	NCBITaxon:7160	anthropogenic habitat	ENVO	ENVO:00002031	Data collection	18508_Aedes albopictus
PubMed, ISI Web of Science and ProMED searches	literature search			Aedes albopictus	NCBITAXON	NCBITaxon:7160	anthropogenic habitat	ENVO	ENVO:00002031	Data collection	18509_Aedes albopictus
PubMed, ISI Web of Science and ProMED searches	literature search			Aedes albopictus	NCBITAXON	NCBITaxon:7160	anthropogenic habitat	ENVO	ENVO:00002031	Data collection	18510_Aedes albopictus
PubMed, ISI Web of Science and ProMED searches	literature search			Aedes albopictus	NCBITAXON	NCBITaxon:7160	anthropogenic habitat	ENVO	ENVO:00002031	Data collection	18511_Aedes albopictus
PubMed, ISI Web of Science and ProMED searches	literature search			Aedes albopictus	NCBITAXON	NCBITaxon:7160	anthropogenic habitat	ENVO	ENVO:00002031	Data collection	18512_Aedes albopictus
PubMed, ISI Web of Science and ProMED searches	literature search			Aedes albopictus	NCBITAXON	NCBITaxon:7160	anthropogenic habitat	ENVO	ENVO:00002031	Data collection	18513_Aedes albopictus
PubMed, ISI Web of Science and ProMED searches	literature search			Aedes albopictus	NCBITAXON	NCBITaxon:7160	anthropogenic habitat	ENVO	ENVO:00002031	Data collection	18514_Aedes albopictus
PubMed, ISI Web of Science and ProMED searches	literature search			Aedes albopictus	NCBITAXON	NCBITaxon:7160	anthropogenic habitat	ENVO	ENVO:00002031	Data collection	18515_Aedes albopictus
PubMed, ISI Web of Science and ProMED searches	literature search			Aedes albopictus	NCBITAXON	NCBITaxon:7160	anthropogenic habitat	ENVO	ENVO:00002031	Data collection	18516_Aedes albopictus
PubMed, ISI Web of Science and ProMED searches	literature search			Aedes albopictus	NCBITAXON	NCBITaxon:7160	anthropogenic habitat	ENVO	ENVO:00002031	Data collection	18517_Aedes albopictus
PubMed, ISI Web of Science and ProMED searches	literature search			Aedes albopictus	NCBITAXON	NCBITaxon:7160	anthropogenic habitat	ENVO	ENVO:00002031	Data collection	18518_Aedes albopictus
PubMed, ISI Web of Science and ProMED searches	literature search			Aedes albopictus	NCBITAXON	NCBITaxon:7160	anthropogenic habitat	ENVO	ENVO:00002031	Data collection	18519_Aedes albopictus
PubMed, ISI Web of Science and ProMED searches	literature search			Aedes albopictus	NCBITAXON	NCBITaxon:7160	anthropogenic habitat	ENVO	ENVO:00002031	Data collection	18520_Aedes albopictus
PubMed, ISI Web of Science and ProMED searches	literature search			Aedes albopictus	NCBITAXON	NCBITaxon:7160	anthropogenic habitat	ENVO	ENVO:00002031	Data collection	18521_Aedes albopictus
PubMed, ISI Web of Science and ProMED searches	literature search			Aedes albopictus	NCBITAXON	NCBITaxon:7160	anthropogenic habitat	ENVO	ENVO:00002031	Data collection	18522_Aedes albopictus
PubMed, ISI Web of Science and ProMED searches	literature search			Aedes albopictus	NCBITAXON	NCBITaxon:7160	anthropogenic habitat	ENVO	ENVO:00002031	Data collection	18523_Aedes albopictus
PubMed, ISI Web of Science and ProMED searches	literature search			Aedes albopictus	NCBITAXON	NCBITaxon:7160	anthropogenic habitat	ENVO	ENVO:00002031	Data collection	18524_Aedes albopictus
PubMed, ISI Web of Science and ProMED searches	literature search			Aedes albopictus	NCBITAXON	NCBITaxon:7160	anthropogenic habitat	ENVO	ENVO:00002031	Data collection	18525_Aedes albopictus
PubMed, ISI Web of Science and ProMED searches	literature search			Aedes albopictus	NCBITAXON	NCBITaxon:7160	anthropogenic habitat	ENVO	ENVO:00002031	Data collection	18526_Aedes albopictus
PubMed, ISI Web of Science and ProMED searches	literature search			Aedes albopictus	NCBITAXON	NCBITaxon:7160	anthropogenic habitat	ENVO	ENVO:00002031	Data collection	18527_Aedes albopictus
PubMed, ISI Web of Science and ProMED searches	literature search			Aedes albopictus	NCBITAXON	NCBITaxon:7160	anthropogenic habitat	ENVO	ENVO:00002031	Data collection	18528_Aedes albopictus
PubMed, ISI Web of Science and ProMED searches	literature search			Aedes albopictus	NCBITAXON	NCBITaxon:7160	anthropogenic habitat	ENVO	ENVO:00002031	Data collection	18529_Aedes albopictus
PubMed, ISI Web of Science and ProMED searches	literature search			Aedes albopictus	NCBITAXON	NCBITaxon:7160	anthropogenic habitat	ENVO	ENVO:00002031	Data collection	18530_Aedes albopictus
PubMed, ISI Web of Science and ProMED searches	literature search			Aedes albopictus	NCBITAXON	NCBITaxon:7160	anthropogenic habitat	ENVO	ENVO:00002031	Data collection	18531_Aedes albopictus
PubMed, ISI Web of Science and ProMED searches	literature search			Aedes albopictus	NCBITAXON	NCBITaxon:7160	anthropogenic habitat	ENVO	ENVO:00002031	Data collection	18532_Aedes albopictus
[truncated: 104 more rows]
