# Supplementary material for: The global compendium of Aedes aegypti and Ae. albopictus occurrence
Source: Sci Data. 2015 Jul 7;2:150035. doi: 10.1038/sdata.2015.35 (PMC4493829; doi:10.1038/sdata.2015.35)
Supplement: Supplementary file 1 [file sdata201535-isa1.zip › a_assay_Kraemer.txt]

Sample Name	Protocol REF	Protocol REF	Assay Name	Raw Data File	Comment [Data Repository]	Comment [Data Record Accession]	Comment [Data Record URI]
unpublished_Aedes aegypti	Geo-positioning of data from published sources	Occurrence database management: spatial and temporal standardisation	Aedes aegypti_1	aegypti.csv	Dryad Digital Repository	10.5061/dryad.47v3c	http://dx.doi.org/10.5061/dryad.47v3c
unpublished_Aedes aegypti	Geo-positioning of data from published sources	Occurrence database management: spatial and temporal standardisation	Aedes aegypti_2	aegypti.csv	Dryad Digital Repository	10.5061/dryad.47v3c	http://dx.doi.org/10.5061/dryad.47v3c
unpublished_Aedes aegypti	Geo-positioning of data from published sources	Occurrence database management: spatial and temporal standardisation	Aedes aegypti_3	aegypti.csv	Dryad Digital Repository	10.5061/dryad.47v3c	http://dx.doi.org/10.5061/dryad.47v3c
unpublished_Aedes aegypti	Geo-positioning of data from published sources	Occurrence database management: spatial and temporal standardisation	Aedes aegypti_4	aegypti.csv	Dryad Digital Repository	10.5061/dryad.47v3c	http://dx.doi.org/10.5061/dryad.47v3c
unpublished_Aedes aegypti	Geo-positioning of data from published sources	Occurrence database management: spatial and temporal standardisation	Aedes aegypti_5	aegypti.csv	Dryad Digital Repository	10.5061/dryad.47v3c	http://dx.doi.org/10.5061/dryad.47v3c
unpublished_Aedes aegypti	Geo-positioning of data from published sources	Occurrence database management: spatial and temporal standardisation	Aedes aegypti_6	aegypti.csv	Dryad Digital Repository	10.5061/dryad.47v3c	http://dx.doi.org/10.5061/dryad.47v3c
unpublished_Aedes aegypti	Geo-positioning of data from published sources	Occurrence database management: spatial and temporal standardisation	Aedes aegypti_7	aegypti.csv	Dryad Digital Repository	10.5061/dryad.47v3c	http://dx.doi.org/10.5061/dryad.47v3c
unpublished_Aedes aegypti	Geo-positioning of data from published sources	Occurrence database management: spatial and temporal standardisation	Aedes aegypti_8	aegypti.csv	Dryad Digital Repository	10.5061/dryad.47v3c	http://dx.doi.org/10.5061/dryad.47v3c
unpublished_Aedes aegypti	Geo-positioning of data from published sources	Occurrence database management: spatial and temporal standardisation	Aedes aegypti_9	aegypti.csv	Dryad Digital Repository	10.5061/dryad.47v3c	http://dx.doi.org/10.5061/dryad.47v3c
unpublished_Aedes aegypti	Geo-positioning of data from published sources	Occurrence database management: spatial and temporal standardisation	Aedes aegypti_10	aegypti.csv	Dryad Digital Repository	10.5061/dryad.47v3c	http://dx.doi.org/10.5061/dryad.47v3c
unpublished_Aedes aegypti	Geo-positioning of data from published sources	Occurrence database management: spatial and temporal standardisation	Aedes aegypti_11	aegypti.csv	Dryad Digital Repository	10.5061/dryad.47v3c	http://dx.doi.org/10.5061/dryad.47v3c
unpublished_Aedes aegypti	Geo-positioning of data from published sources	Occurrence database management: spatial and temporal standardisation	Aedes aegypti_12	aegypti.csv	Dryad Digital Repository	10.5061/dryad.47v3c	http://dx.doi.org/10.5061/dryad.47v3c
unpublished_Aedes aegypti	Geo-positioning of data from published sources	Occurrence database management: spatial and temporal standardisation	Aedes aegypti_13	aegypti.csv	Dryad Digital Repository	10.5061/dryad.47v3c	http://dx.doi.org/10.5061/dryad.47v3c
unpublished_Aedes aegypti	Geo-positioning of data from published sources	Occurrence database management: spatial and temporal standardisation	Aedes aegypti_14	aegypti.csv	Dryad Digital Repository	10.5061/dryad.47v3c	http://dx.doi.org/10.5061/dryad.47v3c
unpublished_Aedes aegypti	Geo-positioning of data from published sources	Occurrence database management: spatial and temporal standardisation	Aedes aegypti_15	aegypti.csv	Dryad Digital Repository	10.5061/dryad.47v3c	http://dx.doi.org/10.5061/dryad.47v3c
unpublished_Aedes aegypti	Geo-positioning of data from published sources	Occurrence database management: spatial and temporal standardisation	Aedes aegypti_16	aegypti.csv	Dryad Digital Repository	10.5061/dryad.47v3c	http://dx.doi.org/10.5061/dryad.47v3c
unpublished_Aedes aegypti	Geo-positioning of data from published sources	Occurrence database management: spatial and temporal standardisation	Aedes aegypti_17	aegypti.csv	Dryad Digital Repository	10.5061/dryad.47v3c	http://dx.doi.org/10.5061/dryad.47v3c
unpublished_Aedes aegypti	Geo-positioning of data from published sources	Occurrence database management: spatial and temporal standardisation	Aedes aegypti_18	aegypti.csv	Dryad Digital Repository	10.5061/dryad.47v3c	http://dx.doi.org/10.5061/dryad.47v3c
unpublished_Aedes aegypti	Geo-positioning of data from published sources	Occurrence database management: spatial and temporal standardisation	Aedes aegypti_19	aegypti.csv	Dryad Digital Repository	10.5061/dryad.47v3c	http://dx.doi.org/10.5061/dryad.47v3c
unpublished_Aedes aegypti	Geo-positioning of data from published sources	Occurrence database management: spatial and temporal standardisation	Aedes aegypti_20	aegypti.csv	Dryad Digital Repository	10.5061/dryad.47v3c	http://dx.doi.org/10.5061/dryad.47v3c
unpublished_Aedes aegypti	Geo-positioning of data from published sources	Occurrence database management: spatial and temporal standardisation	Aedes aegypti_21	aegypti.csv	Dryad Digital Repository	10.5061/dryad.47v3c	http://dx.doi.org/10.5061/dryad.47v3c
unpublished_Aedes aegypti	Geo-positioning of data from published sources	Occurrence database management: spatial and temporal standardisation	Aedes aegypti_22	aegypti.csv	Dryad Digital Repository	10.5061/dryad.47v3c	http://dx.doi.org/10.5061/dryad.47v3c
unpublished_Aedes aegypti	Geo-positioning of data from published sources	Occurrence database management: spatial and temporal standardisation	Aedes aegypti_23	aegypti.csv	Dryad Digital Repository	10.5061/dryad.47v3c	http://dx.doi.org/10.5061/dryad.47v3c
unpublished_Aedes aegypti	Geo-positioning of data from published sources	Occurrence database management: spatial and temporal standardisation	Aedes aegypti_24	aegypti.csv	Dryad Digital Repository	10.5061/dryad.47v3c	http://dx.doi.org/10.5061/dryad.47v3c
unpublished_Aedes aegypti	Geo-positioning of data from published sources	Occurrence database management: spatial and temporal standardisation	Aedes aegypti_25	aegypti.csv	Dryad Digital Repository	10.5061/dryad.47v3c	http://dx.doi.org/10.5061/dryad.47v3c
unpublished_Aedes aegypti	Geo-positioning of data from published sources	Occurrence database management: spatial and temporal standardisation	Aedes aegypti_26	aegypti.csv	Dryad Digital Repository	10.5061/dryad.47v3c	http://dx.doi.org/10.5061/dryad.47v3c
unpublished_Aedes aegypti	Geo-positioning of data from published sources	Occurrence database management: spatial and temporal standardisation	Aedes aegypti_27	aegypti.csv	Dryad Digital Repository	10.5061/dryad.47v3c	http://dx.doi.org/10.5061/dryad.47v3c
unpublished_Aedes aegypti	Geo-positioning of data from published sources	Occurrence database management: spatial and temporal standardisation	Aedes aegypti_28	aegypti.csv	Dryad Digital Repository	10.5061/dryad.47v3c	http://dx.doi.org/10.5061/dryad.47v3c
unpublished_Aedes aegypti	Geo-positioning of data from published sources	Occurrence database management: spatial and temporal standardisation	Aedes aegypti_29	aegypti.csv	Dryad Digital Repository	10.5061/dryad.47v3c	http://dx.doi.org/10.5061/dryad.47v3c
unpublished_Aedes aegypti	Geo-positioning of data from published sources	Occurrence database management: spatial and temporal standardisation	Aedes aegypti_30	aegypti.csv	Dryad Digital Repository	10.5061/dryad.47v3c	http://dx.doi.org/10.5061/dryad.47v3c
unpublished_Aedes aegypti	Geo-positioning of data from published sources	Occurrence database management: spatial and temporal standardisation	Aedes aegypti_31	aegypti.csv	Dryad Digital Repository	10.5061/dryad.47v3c	http://dx.doi.org/10.5061/dryad.47v3c
unpublished_Aedes aegypti	Geo-positioning of data from published sources	Occurrence database management: spatial and temporal standardisation	Aedes aegypti_32	aegypti.csv	Dryad Digital Repository	10.5061/dryad.47v3c	http://dx.doi.org/10.5061/dryad.47v3c
unpublished_Aedes aegypti	Geo-positioning of data from published sources	Occurrence database management: spatial and temporal standardisation	Aedes aegypti_33	aegypti.csv	Dryad Digital Repository	10.5061/dryad.47v3c	http://dx.doi.org/10.5061/dryad.47v3c
unpublished_Aedes aegypti	Geo-positioning of data from published sources	Occurrence database management: spatial and temporal standardisation	Aedes aegypti_34	aegypti.csv	Dryad Digital Repository	10.5061/dryad.47v3c	http://dx.doi.org/10.5061/dryad.47v3c
unpublished_Aedes aegypti	Geo-positioning of data from published sources	Occurrence database management: spatial and temporal standardisation	Aedes aegypti_35	aegypti.csv	Dryad Digital Repository	10.5061/dryad.47v3c	http://dx.doi.org/10.5061/dryad.47v3c
unpublished_Aedes aegypti	Geo-positioning of data from published sources	Occurrence database management: spatial and temporal standardisation	Aedes aegypti_36	aegypti.csv	Dryad Digital Repository	10.5061/dryad.47v3c	http://dx.doi.org/10.5061/dryad.47v3c
unpublished_Aedes aegypti	Geo-positioning of data from published sources	Occurrence database management: spatial and temporal standardisation	Aedes aegypti_37	aegypti.csv	Dryad Digital Repository	10.5061/dryad.47v3c	http://dx.doi.org/10.5061/dryad.47v3c
unpublished_Aedes aegypti	Geo-positioning of data from published sources	Occurrence database management: spatial and temporal standardisation	Aedes aegypti_38	aegypti.csv	Dryad Digital Repository	10.5061/dryad.47v3c	http://dx.doi.org/10.5061/dryad.47v3c
unpublished_Aedes aegypti	Geo-positioning of data from published sources	Occurrence database management: spatial and temporal standardisation	Aedes aegypti_39	aegypti.csv	Dryad Digital Repository	10.5061/dryad.47v3c	http://dx.doi.org/10.5061/dryad.47v3c
unpublished_Aedes aegypti	Geo-positioning of data from published sources	Occurrence database management: spatial and temporal standardisation	Aedes aegypti_40	aegypti.csv	Dryad Digital Repository	10.5061/dryad.47v3c	http://dx.doi.org/10.5061/dryad.47v3c
unpublished_Aedes aegypti	Geo-positioning of data from published sources	Occurrence database management: spatial and temporal standardisation	Aedes aegypti_41	aegypti.csv	Dryad Digital Repository	10.5061/dryad.47v3c	http://dx.doi.org/10.5061/dryad.47v3c
unpublished_Aedes aegypti	Geo-positioning of data from published sources	Occurrence database management: spatial and temporal standardisation	Aedes aegypti_42	aegypti.csv	Dryad Digital Repository	10.5061/dryad.47v3c	http://dx.doi.org/10.5061/dryad.47v3c
unpublished_Aedes aegypti	Geo-positioning of data from published sources	Occurrence database management: spatial and temporal standardisation	Aedes aegypti_43	aegypti.csv	Dryad Digital Repository	10.5061/dryad.47v3c	http://dx.doi.org/10.5061/dryad.47v3c
unpublished_Aedes aegypti	Geo-positioning of data from published sources	Occurrence database management: spatial and temporal standardisation	Aedes aegypti_44	aegypti.csv	Dryad Digital Repository	10.5061/dryad.47v3c	http://dx.doi.org/10.5061/dryad.47v3c
unpublished_Aedes aegypti	Geo-positioning of data from published sources	Occurrence database management: spatial and temporal standardisation	Aedes aegypti_45	aegypti.csv	Dryad Digital Repository	10.5061/dryad.47v3c	http://dx.doi.org/10.5061/dryad.47v3c
unpublished_Aedes aegypti	Geo-positioning of data from published sources	Occurrence database management: spatial and temporal standardisation	Aedes aegypti_46	aegypti.csv	Dryad Digital Repository	10.5061/dryad.47v3c	http://dx.doi.org/10.5061/dryad.47v3c
unpublished_Aedes aegypti	Geo-positioning of data from published sources	Occurrence database management: spatial and temporal standardisation	Aedes aegypti_47	aegypti.csv	Dryad Digital Repository	10.5061/dryad.47v3c	http://dx.doi.org/10.5061/dryad.47v3c
unpublished_Aedes aegypti	Geo-positioning of data from published sources	Occurrence database management: spatial and temporal standardisation	Aedes aegypti_48	aegypti.csv	Dryad Digital Repository	10.5061/dryad.47v3c	http://dx.doi.org/10.5061/dryad.47v3c
unpublished_Aedes aegypti	Geo-positioning of data from published sources	Occurrence database management: spatial and temporal standardisation	Aedes aegypti_49	aegypti.csv	Dryad Digital Repository	10.5061/dryad.47v3c	http://dx.doi.org/10.5061/dryad.47v3c
unpublished_Aedes aegypti	Geo-positioning of data from published sources	Occurrence database management: spatial and temporal standardisation	Aedes aegypti_50	aegypti.csv	Dryad Digital Repository	10.5061/dryad.47v3c	http://dx.doi.org/10.5061/dryad.47v3c
unpublished_Aedes aegypti	Geo-positioning of data from published sources	Occurrence database management: spatial and temporal standardisation	Aedes aegypti_51	aegypti.csv	Dryad Digital Repository	10.5061/dryad.47v3c	http://dx.doi.org/10.5061/dryad.47v3c
unpublished_Aedes aegypti	Geo-positioning of data from published sources	Occurrence database management: spatial and temporal standardisation	Aedes aegypti_52	aegypti.csv	Dryad Digital Repository	10.5061/dryad.47v3c	http://dx.doi.org/10.5061/dryad.47v3c
unpublished_Aedes aegypti	Geo-positioning of data from published sources	Occurrence database management: spatial and temporal standardisation	Aedes aegypti_53	aegypti.csv	Dryad Digital Repository	10.5061/dryad.47v3c	http://dx.doi.org/10.5061/dryad.47v3c
unpublished_Aedes aegypti	Geo-positioning of data from published sources	Occurrence database management: spatial and temporal standardisation	Aedes aegypti_54	aegypti.csv	Dryad Digital Repository	10.5061/dryad.47v3c	http://dx.doi.org/10.5061/dryad.47v3c
unpublished_Aedes aegypti	Geo-positioning of data from published sources	Occurrence database management: spatial and temporal standardisation	Aedes aegypti_55	aegypti.csv	Dryad Digital Repository	10.5061/dryad.47v3c	http://dx.doi.org/10.5061/dryad.47v3c
unpublished_Aedes aegypti	Geo-positioning of data from published sources	Occurrence database management: spatial and temporal standardisation	Aedes aegypti_56	aegypti.csv	Dryad Digital Repository	10.5061/dryad.47v3c	http://dx.doi.org/10.5061/dryad.47v3c
unpublished_Aedes aegypti	Geo-positioning of data from published sources	Occurrence database management: spatial and temporal standardisation	Aedes aegypti_57	aegypti.csv	Dryad Digital Repository	10.5061/dryad.47v3c	http://dx.doi.org/10.5061/dryad.47v3c
unpublished_Aedes aegypti	Geo-positioning of data from published sources	Occurrence database management: spatial and temporal standardisation	Aedes aegypti_58	aegypti.csv	Dryad Digital Repository	10.5061/dryad.47v3c	http://dx.doi.org/10.5061/dryad.47v3c
unpublished_Aedes aegypti	Geo-positioning of data from published sources	Occurrence database management: spatial and temporal standardisation	Aedes aegypti_59	aegypti.csv	Dryad Digital Repository	10.5061/dryad.47v3c	http://dx.doi.org/10.5061/dryad.47v3c
unpublished_Aedes aegypti	Geo-positioning of data from published sources	Occurrence database management: spatial and temporal standardisation	Aedes aegypti_60	aegypti.csv	Dryad Digital Repository	10.5061/dryad.47v3c	http://dx.doi.org/10.5061/dryad.47v3c
unpublished_Aedes aegypti	Geo-positioning of data from published sources	Occurrence database management: spatial and temporal standardisation	Aedes aegypti_61	aegypti.csv	Dryad Digital Repository	10.5061/dryad.47v3c	http://dx.doi.org/10.5061/dryad.47v3c
unpublished_Aedes aegypti	Geo-positioning of data from published sources	Occurrence database management: spatial and temporal standardisation	Aedes aegypti_62	aegypti.csv	Dryad Digital Repository	10.5061/dryad.47v3c	http://dx.doi.org/10.5061/dryad.47v3c
unpublished_Aedes aegypti	Geo-positioning of data from published sources	Occurrence database management: spatial and temporal standardisation	Aedes aegypti_63	aegypti.csv	Dryad Digital Repository	10.5061/dryad.47v3c	http://dx.doi.org/10.5061/dryad.47v3c
unpublished_Aedes aegypti	Geo-positioning of data from published sources	Occurrence database management: spatial and temporal standardisation	Aedes aegypti_64	aegypti.csv	Dryad Digital Repository	10.5061/dryad.47v3c	http://dx.doi.org/10.5061/dryad.47v3c
unpublished_Aedes aegypti	Geo-positioning of data from published sources	Occurrence database management: spatial and temporal standardisation	Aedes aegypti_65	aegypti.csv	Dryad Digital Repository	10.5061/dryad.47v3c	http://dx.doi.org/10.5061/dryad.47v3c
unpublished_Aedes aegypti	Geo-positioning of data from published sources	Occurrence database management: spatial and temporal standardisation	Aedes aegypti_66	aegypti.csv	Dryad Digital Repository	10.5061/dryad.47v3c	http://dx.doi.org/10.5061/dryad.47v3c
unpublished_Aedes aegypti	Geo-positioning of data from published sources	Occurrence database management: spatial and temporal standardisation	Aedes aegypti_67	aegypti.csv	Dryad Digital Repository	10.5061/dryad.47v3c	http://dx.doi.org/10.5061/dryad.47v3c
unpublished_Aedes aegypti	Geo-positioning of data from published sources	Occurrence database management: spatial and temporal standardisation	Aedes aegypti_68	aegypti.csv	Dryad Digital Repository	10.5061/dryad.47v3c	http://dx.doi.org/10.5061/dryad.47v3c
unpublished_Aedes aegypti	Geo-positioning of data from published sources	Occurrence database management: spatial and temporal standardisation	Aedes aegypti_69	aegypti.csv	Dryad Digital Repository	10.5061/dryad.47v3c	http://dx.doi.org/10.5061/dryad.47v3c
unpublished_Aedes aegypti	Geo-positioning of data from published sources	Occurrence database management: spatial and temporal standardisation	Aedes aegypti_70	aegypti.csv	Dryad Digital Repository	10.5061/dryad.47v3c	http://dx.doi.org/10.5061/dryad.47v3c
unpublished_Aedes aegypti	Geo-positioning of data from published sources	Occurrence database management: spatial and temporal standardisation	Aedes aegypti_71	aegypti.csv	Dryad Digital Repository	10.5061/dryad.47v3c	http://dx.doi.org/10.5061/dryad.47v3c
unpublished_Aedes aegypti	Geo-positioning of data from published sources	Occurrence database management: spatial and temporal standardisation	Aedes aegypti_72	aegypti.csv	Dryad Digital Repository	10.5061/dryad.47v3c	http://dx.doi.org/10.5061/dryad.47v3c
unpublished_Aedes aegypti	Geo-positioning of data from published sources	Occurrence database management: spatial and temporal standardisation	Aedes aegypti_73	aegypti.csv	Dryad Digital Repository	10.5061/dryad.47v3c	http://dx.doi.org/10.5061/dryad.47v3c
unpublished_Aedes aegypti	Geo-positioning of data from published sources	Occurrence database management: spatial and temporal standardisation	Aedes aegypti_74	aegypti.csv	Dryad Digital Repository	10.5061/dryad.47v3c	http://dx.doi.org/10.5061/dryad.47v3c
unpublished_Aedes aegypti	Geo-positioning of data from published sources	Occurrence database management: spatial and temporal standardisation	Aedes aegypti_75	aegypti.csv	Dryad Digital Repository	10.5061/dryad.47v3c	http://dx.doi.org/10.5061/dryad.47v3c
unpublished_Aedes aegypti	Geo-positioning of data from published sources	Occurrence database management: spatial and temporal standardisation	Aedes aegypti_76	aegypti.csv	Dryad Digital Repository	10.5061/dryad.47v3c	http://dx.doi.org/10.5061/dryad.47v3c
unpublished_Aedes aegypti	Geo-positioning of data from published sources	Occurrence database management: spatial and temporal standardisation	Aedes aegypti_77	aegypti.csv	Dryad Digital Repository	10.5061/dryad.47v3c	http://dx.doi.org/10.5061/dryad.47v3c
unpublished_Aedes aegypti	Geo-positioning of data from published sources	Occurrence database management: spatial and temporal standardisation	Aedes aegypti_78	aegypti.csv	Dryad Digital Repository	10.5061/dryad.47v3c	http://dx.doi.org/10.5061/dryad.47v3c
unpublished_Aedes aegypti	Geo-positioning of data from published sources	Occurrence database management: spatial and temporal standardisation	Aedes aegypti_79	aegypti.csv	Dryad Digital Repository	10.5061/dryad.47v3c	http://dx.doi.org/10.5061/dryad.47v3c
unpublished_Aedes aegypti	Geo-positioning of data from published sources	Occurrence database management: spatial and temporal standardisation	Aedes aegypti_80	aegypti.csv	Dryad Digital Repository	10.5061/dryad.47v3c	http://dx.doi.org/10.5061/dryad.47v3c
unpublished_Aedes aegypti	Geo-positioning of data from published sources	Occurrence database management: spatial and temporal standardisation	Aedes aegypti_81	aegypti.csv	Dryad Digital Repository	10.5061/dryad.47v3c	http://dx.doi.org/10.5061/dryad.47v3c
unpublished_Aedes aegypti	Geo-positioning of data from published sources	Occurrence database management: spatial and temporal standardisation	Aedes aegypti_82	aegypti.csv	Dryad Digital Repository	10.5061/dryad.47v3c	http://dx.doi.org/10.5061/dryad.47v3c
unpublished_Aedes aegypti	Geo-positioning of data from published sources	Occurrence database management: spatial and temporal standardisation	Aedes aegypti_83	aegypti.csv	Dryad Digital Repository	10.5061/dryad.47v3c	http://dx.doi.org/10.5061/dryad.47v3c
unpublished_Aedes aegypti	Geo-positioning of data from published sources	Occurrence database management: spatial and temporal standardisation	Aedes aegypti_84	aegypti.csv	Dryad Digital Repository	10.5061/dryad.47v3c	http://dx.doi.org/10.5061/dryad.47v3c
unpublished_Aedes aegypti	Geo-positioning of data from published sources	Occurrence database management: spatial and temporal standardisation	Aedes aegypti_85	aegypti.csv	Dryad Digital Repository	10.5061/dryad.47v3c	http://dx.doi.org/10.5061/dryad.47v3c
unpublished_Aedes aegypti	Geo-positioning of data from published sources	Occurrence database management: spatial and temporal standardisation	Aedes aegypti_86	aegypti.csv	Dryad Digital Repository	10.5061/dryad.47v3c	http://dx.doi.org/10.5061/dryad.47v3c
unpublished_Aedes aegypti	Geo-positioning of data from published sources	Occurrence database management: spatial and temporal standardisation	Aedes aegypti_87	aegypti.csv	Dryad Digital Repository	10.5061/dryad.47v3c	http://dx.doi.org/10.5061/dryad.47v3c
unpublished_Aedes aegypti	Geo-positioning of data from published sources	Occurrence database management: spatial and temporal standardisation	Aedes aegypti_88	aegypti.csv	Dryad Digital Repository	10.5061/dryad.47v3c	http://dx.doi.org/10.5061/dryad.47v3c
unpublished_Aedes aegypti	Geo-positioning of data from published sources	Occurrence database management: spatial and temporal standardisation	Aedes aegypti_89	aegypti.csv	Dryad Digital Repository	10.5061/dryad.47v3c	http://dx.doi.org/10.5061/dryad.47v3c
unpublished_Aedes aegypti	Geo-positioning of data from published sources	Occurrence database management: spatial and temporal standardisation	Aedes aegypti_90	aegypti.csv	Dryad Digital Repository	10.5061/dryad.47v3c	http://dx.doi.org/10.5061/dryad.47v3c
unpublished_Aedes aegypti	Geo-positioning of data from published sources	Occurrence database management: spatial and temporal standardisation	Aedes aegypti_91	aegypti.csv	Dryad Digital Repository	10.5061/dryad.47v3c	http://dx.doi.org/10.5061/dryad.47v3c
unpublished_Aedes aegypti	Geo-positioning of data from published sources	Occurrence database management: spatial and temporal standardisation	Aedes aegypti_92	aegypti.csv	Dryad Digital Repository	10.5061/dryad.47v3c	http://dx.doi.org/10.5061/dryad.47v3c
unpublished_Aedes aegypti	Geo-positioning of data from published sources	Occurrence database management: spatial and temporal standardisation	Aedes aegypti_93	aegypti.csv	Dryad Digital Repository	10.5061/dryad.47v3c	http://dx.doi.org/10.5061/dryad.47v3c
unpublished_Aedes aegypti	Geo-positioning of data from published sources	Occurrence database management: spatial and temporal standardisation	Aedes aegypti_94	aegypti.csv	Dryad Digital Repository	10.5061/dryad.47v3c	http://dx.doi.org/10.5061/dryad.47v3c
unpublished_Aedes aegypti	Geo-positioning of data from published sources	Occurrence database management: spatial and temporal standardisation	Aedes aegypti_95	aegypti.csv	Dryad Digital Repository	10.5061/dryad.47v3c	http://dx.doi.org/10.5061/dryad.47v3c
unpublished_Aedes aegypti	Geo-positioning of data from published sources	Occurrence database management: spatial and temporal standardisation	Aedes aegypti_96	aegypti.csv	Dryad Digital Repository	10.5061/dryad.47v3c	http://dx.doi.org/10.5061/dryad.47v3c
unpublished_Aedes aegypti	Geo-positioning of data from published sources	Occurrence database management: spatial and temporal standardisation	Aedes aegypti_97	aegypti.csv	Dryad Digital Repository	10.5061/dryad.47v3c	http://dx.doi.org/10.5061/dryad.47v3c
unpublished_Aedes aegypti	Geo-positioning of data from published sources	Occurrence database management: spatial and temporal standardisation	Aedes aegypti_98	aegypti.csv	Dryad Digital Repository	10.5061/dryad.47v3c	http://dx.doi.org/10.5061/dryad.47v3c
unpublished_Aedes aegypti	Geo-positioning of data from published sources	Occurrence database management: spatial and temporal standardisation	Aedes aegypti_99	aegypti.csv	Dryad Digital Repository	10.5061/dryad.47v3c	http://dx.doi.org/10.5061/dryad.47v3c
unpublished_Aedes aegypti	Geo-positioning of data from published sources	Occurrence database management: spatial and temporal standardisation	Aedes aegypti_100	aegypti.csv	Dryad Digital Repository	10.5061/dryad.47v3c	http://dx.doi.org/10.5061/dryad.47v3c
unpublished_Aedes aegypti	Geo-positioning of data from published sources	Occurrence database management: spatial and temporal standardisation	Aedes aegypti_101	aegypti.csv	Dryad Digital Repository	10.5061/dryad.47v3c	http://dx.doi.org/10.5061/dryad.47v3c
unpublished_Aedes aegypti	Geo-positioning of data from published sources	Occurrence database management: spatial and temporal standardisation	Aedes aegypti_102	aegypti.csv	Dryad Digital Repository	10.5061/dryad.47v3c	http://dx.doi.org/10.5061/dryad.47v3c
unpublished_Aedes aegypti	Geo-positioning of data from published sources	Occurrence database management: spatial and temporal standardisation	Aedes aegypti_103	aegypti.csv	Dryad Digital Repository	10.5061/dryad.47v3c	http://dx.doi.org/10.5061/dryad.47v3c
unpublished_Aedes aegypti	Geo-positioning of data from published sources	Occurrence database management: spatial and temporal standardisation	Aedes aegypti_104	aegypti.csv	Dryad Digital Repository	10.5061/dryad.47v3c	http://dx.doi.org/10.5061/dryad.47v3c
unpublished_Aedes aegypti	Geo-positioning of data from published sources	Occurrence database management: spatial and temporal standardisation	Aedes aegypti_105	aegypti.csv	Dryad Digital Repository	10.5061/dryad.47v3c	http://dx.doi.org/10.5061/dryad.47v3c
unpublished_Aedes aegypti	Geo-positioning of data from published sources	Occurrence database management: spatial and temporal standardisation	Aedes aegypti_106	aegypti.csv	Dryad Digital Repository	10.5061/dryad.47v3c	http://dx.doi.org/10.5061/dryad.47v3c
unpublished_Aedes aegypti	Geo-positioning of data from published sources	Occurrence database management: spatial and temporal standardisation	Aedes aegypti_107	aegypti.csv	Dryad Digital Repository	10.5061/dryad.47v3c	http://dx.doi.org/10.5061/dryad.47v3c
unpublished_Aedes aegypti	Geo-positioning of data from published sources	Occurrence database management: spatial and temporal standardisation	Aedes aegypti_108	aegypti.csv	Dryad Digital Repository	10.5061/dryad.47v3c	http://dx.doi.org/10.5061/dryad.47v3c
unpublished_Aedes aegypti	Geo-positioning of data from published sources	Occurrence database management: spatial and temporal standardisation	Aedes aegypti_109	aegypti.csv	Dryad Digital Repository	10.5061/dryad.47v3c	http://dx.doi.org/10.5061/dryad.47v3c
unpublished_Aedes aegypti	Geo-positioning of data from published sources	Occurrence database management: spatial and temporal standardisation	Aedes aegypti_110	aegypti.csv	Dryad Digital Repository	10.5061/dryad.47v3c	http://dx.doi.org/10.5061/dryad.47v3c
unpublished_Aedes aegypti	Geo-positioning of data from published sources	Occurrence database management: spatial and temporal standardisation	Aedes aegypti_111	aegypti.csv	Dryad Digital Repository	10.5061/dryad.47v3c	http://dx.doi.org/10.5061/dryad.47v3c
unpublished_Aedes aegypti	Geo-positioning of data from published sources	Occurrence database management: spatial and temporal standardisation	Aedes aegypti_112	aegypti.csv	Dryad Digital Repository	10.5061/dryad.47v3c	http://dx.doi.org/10.5061/dryad.47v3c
unpublished_Aedes aegypti	Geo-positioning of data from published sources	Occurrence database management: spatial and temporal standardisation	Aedes aegypti_113	aegypti.csv	Dryad Digital Repository	10.5061/dryad.47v3c	http://dx.doi.org/10.5061/dryad.47v3c
unpublished_Aedes aegypti	Geo-positioning of data from published sources	Occurrence database management: spatial and temporal standardisation	Aedes aegypti_114	aegypti.csv	Dryad Digital Repository	10.5061/dryad.47v3c	http://dx.doi.org/10.5061/dryad.47v3c
unpublished_Aedes aegypti	Geo-positioning of data from published sources	Occurrence database management: spatial and temporal standardisation	Aedes aegypti_115	aegypti.csv	Dryad Digital Repository	10.5061/dryad.47v3c	http://dx.doi.org/10.5061/dryad.47v3c
unpublished_Aedes aegypti	Geo-positioning of data from published sources	Occurrence database management: spatial and temporal standardisation	Aedes aegypti_116	aegypti.csv	Dryad Digital Repository	10.5061/dryad.47v3c	http://dx.doi.org/10.5061/dryad.47v3c
unpublished_Aedes aegypti	Geo-positioning of data from published sources	Occurrence database management: spatial and temporal standardisation	Aedes aegypti_117	aegypti.csv	Dryad Digital Repository	10.5061/dryad.47v3c	http://dx.doi.org/10.5061/dryad.47v3c
unpublished_Aedes aegypti	Geo-positioning of data from published sources	Occurrence database management: spatial and temporal standardisation	Aedes aegypti_118	aegypti.csv	Dryad Digital Repository	10.5061/dryad.47v3c	http://dx.doi.org/10.5061/dryad.47v3c
unpublished_Aedes aegypti	Geo-positioning of data from published sources	Occurrence database management: spatial and temporal standardisation	Aedes aegypti_119	aegypti.csv	Dryad Digital Repository	10.5061/dryad.47v3c	http://dx.doi.org/10.5061/dryad.47v3c
unpublished_Aedes aegypti	Geo-positioning of data from published sources	Occurrence database management: spatial and temporal standardisation	Aedes aegypti_120	aegypti.csv	Dryad Digital Repository	10.5061/dryad.47v3c	http://dx.doi.org/10.5061/dryad.47v3c
unpublished_Aedes aegypti	Geo-positioning of data from published sources	Occurrence database management: spatial and temporal standardisation	Aedes aegypti_121	aegypti.csv	Dryad Digital Repository	10.5061/dryad.47v3c	http://dx.doi.org/10.5061/dryad.47v3c
unpublished_Aedes aegypti	Geo-positioning of data from published sources	Occurrence database management: spatial and temporal standardisation	Aedes aegypti_122	aegypti.csv	Dryad Digital Repository	10.5061/dryad.47v3c	http://dx.doi.org/10.5061/dryad.47v3c
unpublished_Aedes aegypti	Geo-positioning of data from published sources	Occurrence database management: spatial and temporal standardisation	Aedes aegypti_123	aegypti.csv	Dryad Digital Repository	10.5061/dryad.47v3c	http://dx.doi.org/10.5061/dryad.47v3c
unpublished_Aedes aegypti	Geo-positioning of data from published sources	Occurrence database management: spatial and temporal standardisation	Aedes aegypti_124	aegypti.csv	Dryad Digital Repository	10.5061/dryad.47v3c	http://dx.doi.org/10.5061/dryad.47v3c
unpublished_Aedes aegypti	Geo-positioning of data from published sources	Occurrence database management: spatial and temporal standardisation	Aedes aegypti_125	aegypti.csv	Dryad Digital Repository	10.5061/dryad.47v3c	http://dx.doi.org/10.5061/dryad.47v3c
unpublished_Aedes aegypti	Geo-positioning of data from published sources	Occurrence database management: spatial and temporal standardisation	Aedes aegypti_126	aegypti.csv	Dryad Digital Repository	10.5061/dryad.47v3c	http://dx.doi.org/10.5061/dryad.47v3c
unpublished_Aedes aegypti	Geo-positioning of data from published sources	Occurrence database management: spatial and temporal standardisation	Aedes aegypti_127	aegypti.csv	Dryad Digital Repository	10.5061/dryad.47v3c	http://dx.doi.org/10.5061/dryad.47v3c
unpublished_Aedes aegypti	Geo-positioning of data from published sources	Occurrence database management: spatial and temporal standardisation	Aedes aegypti_128	aegypti.csv	Dryad Digital Repository	10.5061/dryad.47v3c	http://dx.doi.org/10.5061/dryad.47v3c
unpublished_Aedes aegypti	Geo-positioning of data from published sources	Occurrence database management: spatial and temporal standardisation	Aedes aegypti_129	aegypti.csv	Dryad Digital Repository	10.5061/dryad.47v3c	http://dx.doi.org/10.5061/dryad.47v3c
unpublished_Aedes aegypti	Geo-positioning of data from published sources	Occurrence database management: spatial and temporal standardisation	Aedes aegypti_130	aegypti.csv	Dryad Digital Repository	10.5061/dryad.47v3c	http://dx.doi.org/10.5061/dryad.47v3c
unpublished_Aedes aegypti	Geo-positioning of data from published sources	Occurrence database management: spatial and temporal standardisation	Aedes aegypti_131	aegypti.csv	Dryad Digital Repository	10.5061/dryad.47v3c	http://dx.doi.org/10.5061/dryad.47v3c
unpublished_Aedes aegypti	Geo-positioning of data from published sources	Occurrence database management: spatial and temporal standardisation	Aedes aegypti_132	aegypti.csv	Dryad Digital Repository	10.5061/dryad.47v3c	http://dx.doi.org/10.5061/dryad.47v3c
unpublished_Aedes aegypti	Geo-positioning of data from published sources	Occurrence database management: spatial and temporal standardisation	Aedes aegypti_133	aegypti.csv	Dryad Digital Repository	10.5061/dryad.47v3c	http://dx.doi.org/10.5061/dryad.47v3c
unpublished_Aedes aegypti	Geo-positioning of data from published sources	Occurrence database management: spatial and temporal standardisation	Aedes aegypti_134	aegypti.csv	Dryad Digital Repository	10.5061/dryad.47v3c	http://dx.doi.org/10.5061/dryad.47v3c
unpublished_Aedes aegypti	Geo-positioning of data from published sources	Occurrence database management: spatial and temporal standardisation	Aedes aegypti_135	aegypti.csv	Dryad Digital Repository	10.5061/dryad.47v3c	http://dx.doi.org/10.5061/dryad.47v3c
unpublished_Aedes aegypti	Geo-positioning of data from published sources	Occurrence database management: spatial and temporal standardisation	Aedes aegypti_136	aegypti.csv	Dryad Digital Repository	10.5061/dryad.47v3c	http://dx.doi.org/10.5061/dryad.47v3c
unpublished_Aedes aegypti	Geo-positioning of data from published sources	Occurrence database management: spatial and temporal standardisation	Aedes aegypti_137	aegypti.csv	Dryad Digital Repository	10.5061/dryad.47v3c	http://dx.doi.org/10.5061/dryad.47v3c
unpublished_Aedes aegypti	Geo-positioning of data from published sources	Occurrence database management: spatial and temporal standardisation	Aedes aegypti_138	aegypti.csv	Dryad Digital Repository	10.5061/dryad.47v3c	http://dx.doi.org/10.5061/dryad.47v3c
unpublished_Aedes aegypti	Geo-positioning of data from published sources	Occurrence database management: spatial and temporal standardisation	Aedes aegypti_139	aegypti.csv	Dryad Digital Repository	10.5061/dryad.47v3c	http://dx.doi.org/10.5061/dryad.47v3c
unpublished_Aedes aegypti	Geo-positioning of data from published sources	Occurrence database management: spatial and temporal standardisation	Aedes aegypti_140	aegypti.csv	Dryad Digital Repository	10.5061/dryad.47v3c	http://dx.doi.org/10.5061/dryad.47v3c
unpublished_Aedes aegypti	Geo-positioning of data from published sources	Occurrence database management: spatial and temporal standardisation	Aedes aegypti_141	aegypti.csv	Dryad Digital Repository	10.5061/dryad.47v3c	http://dx.doi.org/10.5061/dryad.47v3c
unpublished_Aedes aegypti	Geo-positioning of data from published sources	Occurrence database management: spatial and temporal standardisation	Aedes aegypti_142	aegypti.csv	Dryad Digital Repository	10.5061/dryad.47v3c	http://dx.doi.org/10.5061/dryad.47v3c
unpublished_Aedes aegypti	Geo-positioning of data from published sources	Occurrence database management: spatial and temporal standardisation	Aedes aegypti_143	aegypti.csv	Dryad Digital Repository	10.5061/dryad.47v3c	http://dx.doi.org/10.5061/dryad.47v3c
unpublished_Aedes aegypti	Geo-positioning of data from published sources	Occurrence database management: spatial and temporal standardisation	Aedes aegypti_144	aegypti.csv	Dryad Digital Repository	10.5061/dryad.47v3c	http://dx.doi.org/10.5061/dryad.47v3c
unpublished_Aedes aegypti	Geo-positioning of data from published sources	Occurrence database management: spatial and temporal standardisation	Aedes aegypti_145	aegypti.csv	Dryad Digital Repository	10.5061/dryad.47v3c	http://dx.doi.org/10.5061/dryad.47v3c
unpublished_Aedes aegypti	Geo-positioning of data from published sources	Occurrence database management: spatial and temporal standardisation	Aedes aegypti_146	aegypti.csv	Dryad Digital Repository	10.5061/dryad.47v3c	http://dx.doi.org/10.5061/dryad.47v3c
unpublished_Aedes aegypti	Geo-positioning of data from published sources	Occurrence database management: spatial and temporal standardisation	Aedes aegypti_147	aegypti.csv	Dryad Digital Repository	10.5061/dryad.47v3c	http://dx.doi.org/10.5061/dryad.47v3c
unpublished_Aedes aegypti	Geo-positioning of data from published sources	Occurrence database management: spatial and temporal standardisation	Aedes aegypti_148	aegypti.csv	Dryad Digital Repository	10.5061/dryad.47v3c	http://dx.doi.org/10.5061/dryad.47v3c
unpublished_Aedes aegypti	Geo-positioning of data from published sources	Occurrence database management: spatial and temporal standardisation	Aedes aegypti_149	aegypti.csv	Dryad Digital Repository	10.5061/dryad.47v3c	http://dx.doi.org/10.5061/dryad.47v3c
unpublished_Aedes aegypti	Geo-positioning of data from published sources	Occurrence database management: spatial and temporal standardisation	Aedes aegypti_150	aegypti.csv	Dryad Digital Repository	10.5061/dryad.47v3c	http://dx.doi.org/10.5061/dryad.47v3c
unpublished_Aedes aegypti	Geo-positioning of data from published sources	Occurrence database management: spatial and temporal standardisation	Aedes aegypti_151	aegypti.csv	Dryad Digital Repository	10.5061/dryad.47v3c	http://dx.doi.org/10.5061/dryad.47v3c
unpublished_Aedes aegypti	Geo-positioning of data from published sources	Occurrence database management: spatial and temporal standardisation	Aedes aegypti_152	aegypti.csv	Dryad Digital Repository	10.5061/dryad.47v3c	http://dx.doi.org/10.5061/dryad.47v3c
unpublished_Aedes aegypti	Geo-positioning of data from published sources	Occurrence database management: spatial and temporal standardisation	Aedes aegypti_153	aegypti.csv	Dryad Digital Repository	10.5061/dryad.47v3c	http://dx.doi.org/10.5061/dryad.47v3c
unpublished_Aedes aegypti	Geo-positioning of data from published sources	Occurrence database management: spatial and temporal standardisation	Aedes aegypti_154	aegypti.csv	Dryad Digital Repository	10.5061/dryad.47v3c	http://dx.doi.org/10.5061/dryad.47v3c
unpublished_Aedes aegypti	Geo-positioning of data from published sources	Occurrence database management: spatial and temporal standardisation	Aedes aegypti_155	aegypti.csv	Dryad Digital Repository	10.5061/dryad.47v3c	http://dx.doi.org/10.5061/dryad.47v3c
unpublished_Aedes aegypti	Geo-positioning of data from published sources	Occurrence database management: spatial and temporal standardisation	Aedes aegypti_156	aegypti.csv	Dryad Digital Repository	10.5061/dryad.47v3c	http://dx.doi.org/10.5061/dryad.47v3c
unpublished_Aedes aegypti	Geo-positioning of data from published sources	Occurrence database management: spatial and temporal standardisation	Aedes aegypti_157	aegypti.csv	Dryad Digital Repository	10.5061/dryad.47v3c	http://dx.doi.org/10.5061/dryad.47v3c
unpublished_Aedes aegypti	Geo-positioning of data from published sources	Occurrence database management: spatial and temporal standardisation	Aedes aegypti_158	aegypti.csv	Dryad Digital Repository	10.5061/dryad.47v3c	http://dx.doi.org/10.5061/dryad.47v3c
unpublished_Aedes aegypti	Geo-positioning of data from published sources	Occurrence database management: spatial and temporal standardisation	Aedes aegypti_159	aegypti.csv	Dryad Digital Repository	10.5061/dryad.47v3c	http://dx.doi.org/10.5061/dryad.47v3c
unpublished_Aedes aegypti	Geo-positioning of data from published sources	Occurrence database management: spatial and temporal standardisation	Aedes aegypti_160	aegypti.csv	Dryad Digital Repository	10.5061/dryad.47v3c	http://dx.doi.org/10.5061/dryad.47v3c
unpublished_Aedes aegypti	Geo-positioning of data from published sources	Occurrence database management: spatial and temporal standardisation	Aedes aegypti_161	aegypti.csv	Dryad Digital Repository	10.5061/dryad.47v3c	http://dx.doi.org/10.5061/dryad.47v3c
unpublished_Aedes aegypti	Geo-positioning of data from published sources	Occurrence database management: spatial and temporal standardisation	Aedes aegypti_162	aegypti.csv	Dryad Digital Repository	10.5061/dryad.47v3c	http://dx.doi.org/10.5061/dryad.47v3c
unpublished_Aedes aegypti	Geo-positioning of data from published sources	Occurrence database management: spatial and temporal standardisation	Aedes aegypti_163	aegypti.csv	Dryad Digital Repository	10.5061/dryad.47v3c	http://dx.doi.org/10.5061/dryad.47v3c
unpublished_Aedes aegypti	Geo-positioning of data from published sources	Occurrence database management: spatial and temporal standardisation	Aedes aegypti_164	aegypti.csv	Dryad Digital Repository	10.5061/dryad.47v3c	http://dx.doi.org/10.5061/dryad.47v3c
unpublished_Aedes aegypti	Geo-positioning of data from published sources	Occurrence database management: spatial and temporal standardisation	Aedes aegypti_165	aegypti.csv	Dryad Digital Repository	10.5061/dryad.47v3c	http://dx.doi.org/10.5061/dryad.47v3c
unpublished_Aedes aegypti	Geo-positioning of data from published sources	Occurrence database management: spatial and temporal standardisation	Aedes aegypti_166	aegypti.csv	Dryad Digital Repository	10.5061/dryad.47v3c	http://dx.doi.org/10.5061/dryad.47v3c
unpublished_Aedes aegypti	Geo-positioning of data from published sources	Occurrence database management: spatial and temporal standardisation	Aedes aegypti_167	aegypti.csv	Dryad Digital Repository	10.5061/dryad.47v3c	http://dx.doi.org/10.5061/dryad.47v3c
unpublished_Aedes aegypti	Geo-positioning of data from published sources	Occurrence database management: spatial and temporal standardisation	Aedes aegypti_168	aegypti.csv	Dryad Digital Repository	10.5061/dryad.47v3c	http://dx.doi.org/10.5061/dryad.47v3c
unpublished_Aedes aegypti	Geo-positioning of data from published sources	Occurrence database management: spatial and temporal standardisation	Aedes aegypti_169	aegypti.csv	Dryad Digital Repository	10.5061/dryad.47v3c	http://dx.doi.org/10.5061/dryad.47v3c
unpublished_Aedes aegypti	Geo-positioning of data from published sources	Occurrence database management: spatial and temporal standardisation	Aedes aegypti_170	aegypti.csv	Dryad Digital Repository	10.5061/dryad.47v3c	http://dx.doi.org/10.5061/dryad.47v3c
unpublished_Aedes aegypti	Geo-positioning of data from published sources	Occurrence database management: spatial and temporal standardisation	Aedes aegypti_171	aegypti.csv	Dryad Digital Repository	10.5061/dryad.47v3c	http://dx.doi.org/10.5061/dryad.47v3c
unpublished_Aedes aegypti	Geo-positioning of data from published sources	Occurrence database management: spatial and temporal standardisation	Aedes aegypti_172	aegypti.csv	Dryad Digital Repository	10.5061/dryad.47v3c	http://dx.doi.org/10.5061/dryad.47v3c
unpublished_Aedes aegypti	Geo-positioning of data from published sources	Occurrence database management: spatial and temporal standardisation	Aedes aegypti_173	aegypti.csv	Dryad Digital Repository	10.5061/dryad.47v3c	http://dx.doi.org/10.5061/dryad.47v3c
unpublished_Aedes aegypti	Geo-positioning of data from published sources	Occurrence database management: spatial and temporal standardisation	Aedes aegypti_174	aegypti.csv	Dryad Digital Repository	10.5061/dryad.47v3c	http://dx.doi.org/10.5061/dryad.47v3c
unpublished_Aedes aegypti	Geo-positioning of data from published sources	Occurrence database management: spatial and temporal standardisation	Aedes aegypti_175	aegypti.csv	Dryad Digital Repository	10.5061/dryad.47v3c	http://dx.doi.org/10.5061/dryad.47v3c
unpublished_Aedes aegypti	Geo-positioning of data from published sources	Occurrence database management: spatial and temporal standardisation	Aedes aegypti_176	aegypti.csv	Dryad Digital Repository	10.5061/dryad.47v3c	http://dx.doi.org/10.5061/dryad.47v3c
unpublished_Aedes aegypti	Geo-positioning of data from published sources	Occurrence database management: spatial and temporal standardisation	Aedes aegypti_177	aegypti.csv	Dryad Digital Repository	10.5061/dryad.47v3c	http://dx.doi.org/10.5061/dryad.47v3c
unpublished_Aedes aegypti	Geo-positioning of data from published sources	Occurrence database management: spatial and temporal standardisation	Aedes aegypti_178	aegypti.csv	Dryad Digital Repository	10.5061/dryad.47v3c	http://dx.doi.org/10.5061/dryad.47v3c
unpublished_Aedes aegypti	Geo-positioning of data from published sources	Occurrence database management: spatial and temporal standardisation	Aedes aegypti_179	aegypti.csv	Dryad Digital Repository	10.5061/dryad.47v3c	http://dx.doi.org/10.5061/dryad.47v3c
unpublished_Aedes aegypti	Geo-positioning of data from published sources	Occurrence database management: spatial and temporal standardisation	Aedes aegypti_180	aegypti.csv	Dryad Digital Repository	10.5061/dryad.47v3c	http://dx.doi.org/10.5061/dryad.47v3c
unpublished_Aedes aegypti	Geo-positioning of data from published sources	Occurrence database management: spatial and temporal standardisation	Aedes aegypti_181	aegypti.csv	Dryad Digital Repository	10.5061/dryad.47v3c	http://dx.doi.org/10.5061/dryad.47v3c
unpublished_Aedes aegypti	Geo-positioning of data from published sources	Occurrence database management: spatial and temporal standardisation	Aedes aegypti_182	aegypti.csv	Dryad Digital Repository	10.5061/dryad.47v3c	http://dx.doi.org/10.5061/dryad.47v3c
unpublished_Aedes aegypti	Geo-positioning of data from published sources	Occurrence database management: spatial and temporal standardisation	Aedes aegypti_183	aegypti.csv	Dryad Digital Repository	10.5061/dryad.47v3c	http://dx.doi.org/10.5061/dryad.47v3c
unpublished_Aedes aegypti	Geo-positioning of data from published sources	Occurrence database management: spatial and temporal standardisation	Aedes aegypti_184	aegypti.csv	Dryad Digital Repository	10.5061/dryad.47v3c	http://dx.doi.org/10.5061/dryad.47v3c
unpublished_Aedes aegypti	Geo-positioning of data from published sources	Occurrence database management: spatial and temporal standardisation	Aedes aegypti_185	aegypti.csv	Dryad Digital Repository	10.5061/dryad.47v3c	http://dx.doi.org/10.5061/dryad.47v3c
unpublished_Aedes aegypti	Geo-positioning of data from published sources	Occurrence database management: spatial and temporal standardisation	Aedes aegypti_186	aegypti.csv	Dryad Digital Repository	10.5061/dryad.47v3c	http://dx.doi.org/10.5061/dryad.47v3c
unpublished_Aedes aegypti	Geo-positioning of data from published sources	Occurrence database management: spatial and temporal standardisation	Aedes aegypti_187	aegypti.csv	Dryad Digital Repository	10.5061/dryad.47v3c	http://dx.doi.org/10.5061/dryad.47v3c
unpublished_Aedes aegypti	Geo-positioning of data from published sources	Occurrence database management: spatial and temporal standardisation	Aedes aegypti_188	aegypti.csv	Dryad Digital Repository	10.5061/dryad.47v3c	http://dx.doi.org/10.5061/dryad.47v3c
unpublished_Aedes aegypti	Geo-positioning of data from published sources	Occurrence database management: spatial and temporal standardisation	Aedes aegypti_189	aegypti.csv	Dryad Digital Repository	10.5061/dryad.47v3c	http://dx.doi.org/10.5061/dryad.47v3c
unpublished_Aedes aegypti	Geo-positioning of data from published sources	Occurrence database management: spatial and temporal standardisation	Aedes aegypti_190	aegypti.csv	Dryad Digital Repository	10.5061/dryad.47v3c	http://dx.doi.org/10.5061/dryad.47v3c
unpublished_Aedes aegypti	Geo-positioning of data from published sources	Occurrence database management: spatial and temporal standardisation	Aedes aegypti_191	aegypti.csv	Dryad Digital Repository	10.5061/dryad.47v3c	http://dx.doi.org/10.5061/dryad.47v3c
unpublished_Aedes aegypti	Geo-positioning of data from published sources	Occurrence database management: spatial and temporal standardisation	Aedes aegypti_192	aegypti.csv	Dryad Digital Repository	10.5061/dryad.47v3c	http://dx.doi.org/10.5061/dryad.47v3c
unpublished_Aedes aegypti	Geo-positioning of data from published sources	Occurrence database management: spatial and temporal standardisation	Aedes aegypti_193	aegypti.csv	Dryad Digital Repository	10.5061/dryad.47v3c	http://dx.doi.org/10.5061/dryad.47v3c
unpublished_Aedes aegypti	Geo-positioning of data from published sources	Occurrence database management: spatial and temporal standardisation	Aedes aegypti_194	aegypti.csv	Dryad Digital Repository	10.5061/dryad.47v3c	http://dx.doi.org/10.5061/dryad.47v3c
unpublished_Aedes aegypti	Geo-positioning of data from published sources	Occurrence database management: spatial and temporal standardisation	Aedes aegypti_195	aegypti.csv	Dryad Digital Repository	10.5061/dryad.47v3c	http://dx.doi.org/10.5061/dryad.47v3c
unpublished_Aedes aegypti	Geo-positioning of data from published sources	Occurrence database management: spatial and temporal standardisation	Aedes aegypti_196	aegypti.csv	Dryad Digital Repository	10.5061/dryad.47v3c	http://dx.doi.org/10.5061/dryad.47v3c
unpublished_Aedes aegypti	Geo-positioning of data from published sources	Occurrence database management: spatial and temporal standardisation	Aedes aegypti_197	aegypti.csv	Dryad Digital Repository	10.5061/dryad.47v3c	http://dx.doi.org/10.5061/dryad.47v3c
unpublished_Aedes aegypti	Geo-positioning of data from published sources	Occurrence database management: spatial and temporal standardisation	Aedes aegypti_198	aegypti.csv	Dryad Digital Repository	10.5061/dryad.47v3c	http://dx.doi.org/10.5061/dryad.47v3c
unpublished_Aedes aegypti	Geo-positioning of data from published sources	Occurrence database management: spatial and temporal standardisation	Aedes aegypti_199	aegypti.csv	Dryad Digital Repository	10.5061/dryad.47v3c	http://dx.doi.org/10.5061/dryad.47v3c
unpublished_Aedes aegypti	Geo-positioning of data from published sources	Occurrence database management: spatial and temporal standardisation	Aedes aegypti_200	aegypti.csv	Dryad Digital Repository	10.5061/dryad.47v3c	http://dx.doi.org/10.5061/dryad.47v3c
unpublished_Aedes aegypti	Geo-positioning of data from published sources	Occurrence database management: spatial and temporal standardisation	Aedes aegypti_201	aegypti.csv	Dryad Digital Repository	10.5061/dryad.47v3c	http://dx.doi.org/10.5061/dryad.47v3c
unpublished_Aedes aegypti	Geo-positioning of data from published sources	Occurrence database management: spatial and temporal standardisation	Aedes aegypti_202	aegypti.csv	Dryad Digital Repository	10.5061/dryad.47v3c	http://dx.doi.org/10.5061/dryad.47v3c
unpublished_Aedes aegypti	Geo-positioning of data from published sources	Occurrence database management: spatial and temporal standardisation	Aedes aegypti_203	aegypti.csv	Dryad Digital Repository	10.5061/dryad.47v3c	http://dx.doi.org/10.5061/dryad.47v3c
unpublished_Aedes aegypti	Geo-positioning of data from published sources	Occurrence database management: spatial and temporal standardisation	Aedes aegypti_204	aegypti.csv	Dryad Digital Repository	10.5061/dryad.47v3c	http://dx.doi.org/10.5061/dryad.47v3c
unpublished_Aedes aegypti	Geo-positioning of data from published sources	Occurrence database management: spatial and temporal standardisation	Aedes aegypti_205	aegypti.csv	Dryad Digital Repository	10.5061/dryad.47v3c	http://dx.doi.org/10.5061/dryad.47v3c
unpublished_Aedes aegypti	Geo-positioning of data from published sources	Occurrence database management: spatial and temporal standardisation	Aedes aegypti_206	aegypti.csv	Dryad Digital Repository	10.5061/dryad.47v3c	http://dx.doi.org/10.5061/dryad.47v3c
unpublished_Aedes aegypti	Geo-positioning of data from published sources	Occurrence database management: spatial and temporal standardisation	Aedes aegypti_207	aegypti.csv	Dryad Digital Repository	10.5061/dryad.47v3c	http://dx.doi.org/10.5061/dryad.47v3c
unpublished_Aedes aegypti	Geo-positioning of data from published sources	Occurrence database management: spatial and temporal standardisation	Aedes aegypti_208	aegypti.csv	Dryad Digital Repository	10.5061/dryad.47v3c	http://dx.doi.org/10.5061/dryad.47v3c
unpublished_Aedes aegypti	Geo-positioning of data from published sources	Occurrence database management: spatial and temporal standardisation	Aedes aegypti_209	aegypti.csv	Dryad Digital Repository	10.5061/dryad.47v3c	http://dx.doi.org/10.5061/dryad.47v3c
unpublished_Aedes aegypti	Geo-positioning of data from published sources	Occurrence database management: spatial and temporal standardisation	Aedes aegypti_210	aegypti.csv	Dryad Digital Repository	10.5061/dryad.47v3c	http://dx.doi.org/10.5061/dryad.47v3c
unpublished_Aedes aegypti	Geo-positioning of data from published sources	Occurrence database management: spatial and temporal standardisation	Aedes aegypti_211	aegypti.csv	Dryad Digital Repository	10.5061/dryad.47v3c	http://dx.doi.org/10.5061/dryad.47v3c
unpublished_Aedes aegypti	Geo-positioning of data from published sources	Occurrence database management: spatial and temporal standardisation	Aedes aegypti_212	aegypti.csv	Dryad Digital Repository	10.5061/dryad.47v3c	http://dx.doi.org/10.5061/dryad.47v3c
unpublished_Aedes aegypti	Geo-positioning of data from published sources	Occurrence database management: spatial and temporal standardisation	Aedes aegypti_213	aegypti.csv	Dryad Digital Repository	10.5061/dryad.47v3c	http://dx.doi.org/10.5061/dryad.47v3c
unpublished_Aedes aegypti	Geo-positioning of data from published sources	Occurrence database management: spatial and temporal standardisation	Aedes aegypti_214	aegypti.csv	Dryad Digital Repository	10.5061/dryad.47v3c	http://dx.doi.org/10.5061/dryad.47v3c
unpublished_Aedes aegypti	Geo-positioning of data from published sources	Occurrence database management: spatial and temporal standardisation	Aedes aegypti_215	aegypti.csv	Dryad Digital Repository	10.5061/dryad.47v3c	http://dx.doi.org/10.5061/dryad.47v3c
unpublished_Aedes aegypti	Geo-positioning of data from published sources	Occurrence database management: spatial and temporal standardisation	Aedes aegypti_216	aegypti.csv	Dryad Digital Repository	10.5061/dryad.47v3c	http://dx.doi.org/10.5061/dryad.47v3c
unpublished_Aedes aegypti	Geo-positioning of data from published sources	Occurrence database management: spatial and temporal standardisation	Aedes aegypti_217	aegypti.csv	Dryad Digital Repository	10.5061/dryad.47v3c	http://dx.doi.org/10.5061/dryad.47v3c
unpublished_Aedes aegypti	Geo-positioning of data from published sources	Occurrence database management: spatial and temporal standardisation	Aedes aegypti_218	aegypti.csv	Dryad Digital Repository	10.5061/dryad.47v3c	http://dx.doi.org/10.5061/dryad.47v3c
unpublished_Aedes aegypti	Geo-positioning of data from published sources	Occurrence database management: spatial and temporal standardisation	Aedes aegypti_219	aegypti.csv	Dryad Digital Repository	10.5061/dryad.47v3c	http://dx.doi.org/10.5061/dryad.47v3c
unpublished_Aedes aegypti	Geo-positioning of data from published sources	Occurrence database management: spatial and temporal standardisation	Aedes aegypti_220	aegypti.csv	Dryad Digital Repository	10.5061/dryad.47v3c	http://dx.doi.org/10.5061/dryad.47v3c
unpublished_Aedes aegypti	Geo-positioning of data from published sources	Occurrence database management: spatial and temporal standardisation	Aedes aegypti_221	aegypti.csv	Dryad Digital Repository	10.5061/dryad.47v3c	http://dx.doi.org/10.5061/dryad.47v3c
unpublished_Aedes aegypti	Geo-positioning of data from published sources	Occurrence database management: spatial and temporal standardisation	Aedes aegypti_222	aegypti.csv	Dryad Digital Repository	10.5061/dryad.47v3c	http://dx.doi.org/10.5061/dryad.47v3c
unpublished_Aedes aegypti	Geo-positioning of data from published sources	Occurrence database management: spatial and temporal standardisation	Aedes aegypti_223	aegypti.csv	Dryad Digital Repository	10.5061/dryad.47v3c	http://dx.doi.org/10.5061/dryad.47v3c
unpublished_Aedes aegypti	Geo-positioning of data from published sources	Occurrence database management: spatial and temporal standardisation	Aedes aegypti_224	aegypti.csv	Dryad Digital Repository	10.5061/dryad.47v3c	http://dx.doi.org/10.5061/dryad.47v3c
unpublished_Aedes aegypti	Geo-positioning of data from published sources	Occurrence database management: spatial and temporal standardisation	Aedes aegypti_225	aegypti.csv	Dryad Digital Repository	10.5061/dryad.47v3c	http://dx.doi.org/10.5061/dryad.47v3c
unpublished_Aedes aegypti	Geo-positioning of data from published sources	Occurrence database management: spatial and temporal standardisation	Aedes aegypti_226	aegypti.csv	Dryad Digital Repository	10.5061/dryad.47v3c	http://dx.doi.org/10.5061/dryad.47v3c
unpublished_Aedes aegypti	Geo-positioning of data from published sources	Occurrence database management: spatial and temporal standardisation	Aedes aegypti_227	aegypti.csv	Dryad Digital Repository	10.5061/dryad.47v3c	http://dx.doi.org/10.5061/dryad.47v3c
unpublished_Aedes aegypti	Geo-positioning of data from published sources	Occurrence database management: spatial and temporal standardisation	Aedes aegypti_228	aegypti.csv	Dryad Digital Repository	10.5061/dryad.47v3c	http://dx.doi.org/10.5061/dryad.47v3c
unpublished_Aedes aegypti	Geo-positioning of data from published sources	Occurrence database management: spatial and temporal standardisation	Aedes aegypti_229	aegypti.csv	Dryad Digital Repository	10.5061/dryad.47v3c	http://dx.doi.org/10.5061/dryad.47v3c
unpublished_Aedes aegypti	Geo-positioning of data from published sources	Occurrence database management: spatial and temporal standardisation	Aedes aegypti_230	aegypti.csv	Dryad Digital Repository	10.5061/dryad.47v3c	http://dx.doi.org/10.5061/dryad.47v3c
unpublished_Aedes aegypti	Geo-positioning of data from published sources	Occurrence database management: spatial and temporal standardisation	Aedes aegypti_231	aegypti.csv	Dryad Digital Repository	10.5061/dryad.47v3c	http://dx.doi.org/10.5061/dryad.47v3c
unpublished_Aedes aegypti	Geo-positioning of data from published sources	Occurrence database management: spatial and temporal standardisation	Aedes aegypti_232	aegypti.csv	Dryad Digital Repository	10.5061/dryad.47v3c	http://dx.doi.org/10.5061/dryad.47v3c
unpublished_Aedes aegypti	Geo-positioning of data from published sources	Occurrence database management: spatial and temporal standardisation	Aedes aegypti_233	aegypti.csv	Dryad Digital Repository	10.5061/dryad.47v3c	http://dx.doi.org/10.5061/dryad.47v3c
unpublished_Aedes aegypti	Geo-positioning of data from published sources	Occurrence database management: spatial and temporal standardisation	Aedes aegypti_234	aegypti.csv	Dryad Digital Repository	10.5061/dryad.47v3c	http://dx.doi.org/10.5061/dryad.47v3c
unpublished_Aedes aegypti	Geo-positioning of data from published sources	Occurrence database management: spatial and temporal standardisation	Aedes aegypti_235	aegypti.csv	Dryad Digital Repository	10.5061/dryad.47v3c	http://dx.doi.org/10.5061/dryad.47v3c
unpublished_Aedes aegypti	Geo-positioning of data from published sources	Occurrence database management: spatial and temporal standardisation	Aedes aegypti_236	aegypti.csv	Dryad Digital Repository	10.5061/dryad.47v3c	http://dx.doi.org/10.5061/dryad.47v3c
unpublished_Aedes aegypti	Geo-positioning of data from published sources	Occurrence database management: spatial and temporal standardisation	Aedes aegypti_237	aegypti.csv	Dryad Digital Repository	10.5061/dryad.47v3c	http://dx.doi.org/10.5061/dryad.47v3c
unpublished_Aedes aegypti	Geo-positioning of data from published sources	Occurrence database management: spatial and temporal standardisation	Aedes aegypti_238	aegypti.csv	Dryad Digital Repository	10.5061/dryad.47v3c	http://dx.doi.org/10.5061/dryad.47v3c
unpublished_Aedes aegypti	Geo-positioning of data from published sources	Occurrence database management: spatial and temporal standardisation	Aedes aegypti_239	aegypti.csv	Dryad Digital Repository	10.5061/dryad.47v3c	http://dx.doi.org/10.5061/dryad.47v3c
unpublished_Aedes aegypti	Geo-positioning of data from published sources	Occurrence database management: spatial and temporal standardisation	Aedes aegypti_240	aegypti.csv	Dryad Digital Repository	10.5061/dryad.47v3c	http://dx.doi.org/10.5061/dryad.47v3c
unpublished_Aedes aegypti	Geo-positioning of data from published sources	Occurrence database management: spatial and temporal standardisation	Aedes aegypti_241	aegypti.csv	Dryad Digital Repository	10.5061/dryad.47v3c	http://dx.doi.org/10.5061/dryad.47v3c
unpublished_Aedes aegypti	Geo-positioning of data from published sources	Occurrence database management: spatial and temporal standardisation	Aedes aegypti_242	aegypti.csv	Dryad Digital Repository	10.5061/dryad.47v3c	http://dx.doi.org/10.5061/dryad.47v3c
unpublished_Aedes aegypti	Geo-positioning of data from published sources	Occurrence database management: spatial and temporal standardisation	Aedes aegypti_243	aegypti.csv	Dryad Digital Repository	10.5061/dryad.47v3c	http://dx.doi.org/10.5061/dryad.47v3c
unpublished_Aedes aegypti	Geo-positioning of data from published sources	Occurrence database management: spatial and temporal standardisation	Aedes aegypti_244	aegypti.csv	Dryad Digital Repository	10.5061/dryad.47v3c	http://dx.doi.org/10.5061/dryad.47v3c
unpublished_Aedes aegypti	Geo-positioning of data from published sources	Occurrence database management: spatial and temporal standardisation	Aedes aegypti_245	aegypti.csv	Dryad Digital Repository	10.5061/dryad.47v3c	http://dx.doi.org/10.5061/dryad.47v3c
unpublished_Aedes aegypti	Geo-positioning of data from published sources	Occurrence database management: spatial and temporal standardisation	Aedes aegypti_246	aegypti.csv	Dryad Digital Repository	10.5061/dryad.47v3c	http://dx.doi.org/10.5061/dryad.47v3c
unpublished_Aedes aegypti	Geo-positioning of data from published sources	Occurrence database management: spatial and temporal standardisation	Aedes aegypti_247	aegypti.csv	Dryad Digital Repository	10.5061/dryad.47v3c	http://dx.doi.org/10.5061/dryad.47v3c
unpublished_Aedes aegypti	Geo-positioning of data from published sources	Occurrence database management: spatial and temporal standardisation	Aedes aegypti_248	aegypti.csv	Dryad Digital Repository	10.5061/dryad.47v3c	http://dx.doi.org/10.5061/dryad.47v3c
unpublished_Aedes aegypti	Geo-positioning of data from published sources	Occurrence database management: spatial and temporal standardisation	Aedes aegypti_249	aegypti.csv	Dryad Digital Repository	10.5061/dryad.47v3c	http://dx.doi.org/10.5061/dryad.47v3c
unpublished_Aedes aegypti	Geo-positioning of data from published sources	Occurrence database management: spatial and temporal standardisation	Aedes aegypti_250	aegypti.csv	Dryad Digital Repository	10.5061/dryad.47v3c	http://dx.doi.org/10.5061/dryad.47v3c
unpublished_Aedes aegypti	Geo-positioning of data from published sources	Occurrence database management: spatial and temporal standardisation	Aedes aegypti_251	aegypti.csv	Dryad Digital Repository	10.5061/dryad.47v3c	http://dx.doi.org/10.5061/dryad.47v3c
unpublished_Aedes aegypti	Geo-positioning of data from published sources	Occurrence database management: spatial and temporal standardisation	Aedes aegypti_252	aegypti.csv	Dryad Digital Repository	10.5061/dryad.47v3c	http://dx.doi.org/10.5061/dryad.47v3c
unpublished_Aedes aegypti	Geo-positioning of data from published sources	Occurrence database management: spatial and temporal standardisation	Aedes aegypti_253	aegypti.csv	Dryad Digital Repository	10.5061/dryad.47v3c	http://dx.doi.org/10.5061/dryad.47v3c
unpublished_Aedes aegypti	Geo-positioning of data from published sources	Occurrence database management: spatial and temporal standardisation	Aedes aegypti_254	aegypti.csv	Dryad Digital Repository	10.5061/dryad.47v3c	http://dx.doi.org/10.5061/dryad.47v3c
unpublished_Aedes aegypti	Geo-positioning of data from published sources	Occurrence database management: spatial and temporal standardisation	Aedes aegypti_255	aegypti.csv	Dryad Digital Repository	10.5061/dryad.47v3c	http://dx.doi.org/10.5061/dryad.47v3c
unpublished_Aedes aegypti	Geo-positioning of data from published sources	Occurrence database management: spatial and temporal standardisation	Aedes aegypti_256	aegypti.csv	Dryad Digital Repository	10.5061/dryad.47v3c	http://dx.doi.org/10.5061/dryad.47v3c
unpublished_Aedes aegypti	Geo-positioning of data from published sources	Occurrence database management: spatial and temporal standardisation	Aedes aegypti_257	aegypti.csv	Dryad Digital Repository	10.5061/dryad.47v3c	http://dx.doi.org/10.5061/dryad.47v3c
unpublished_Aedes aegypti	Geo-positioning of data from published sources	Occurrence database management: spatial and temporal standardisation	Aedes aegypti_258	aegypti.csv	Dryad Digital Repository	10.5061/dryad.47v3c	http://dx.doi.org/10.5061/dryad.47v3c
unpublished_Aedes aegypti	Geo-positioning of data from published sources	Occurrence database management: spatial and temporal standardisation	Aedes aegypti_259	aegypti.csv	Dryad Digital Repository	10.5061/dryad.47v3c	http://dx.doi.org/10.5061/dryad.47v3c
unpublished_Aedes aegypti	Geo-positioning of data from published sources	Occurrence database management: spatial and temporal standardisation	Aedes aegypti_260	aegypti.csv	Dryad Digital Repository	10.5061/dryad.47v3c	http://dx.doi.org/10.5061/dryad.47v3c
unpublished_Aedes aegypti	Geo-positioning of data from published sources	Occurrence database management: spatial and temporal standardisation	Aedes aegypti_261	aegypti.csv	Dryad Digital Repository	10.5061/dryad.47v3c	http://dx.doi.org/10.5061/dryad.47v3c
unpublished_Aedes aegypti	Geo-positioning of data from published sources	Occurrence database management: spatial and temporal standardisation	Aedes aegypti_262	aegypti.csv	Dryad Digital Repository	10.5061/dryad.47v3c	http://dx.doi.org/10.5061/dryad.47v3c
unpublished_Aedes aegypti	Geo-positioning of data from published sources	Occurrence database management: spatial and temporal standardisation	Aedes aegypti_263	aegypti.csv	Dryad Digital Repository	10.5061/dryad.47v3c	http://dx.doi.org/10.5061/dryad.47v3c
unpublished_Aedes aegypti	Geo-positioning of data from published sources	Occurrence database management: spatial and temporal standardisation	Aedes aegypti_264	aegypti.csv	Dryad Digital Repository	10.5061/dryad.47v3c	http://dx.doi.org/10.5061/dryad.47v3c
unpublished_Aedes aegypti	Geo-positioning of data from published sources	Occurrence database management: spatial and temporal standardisation	Aedes aegypti_265	aegypti.csv	Dryad Digital Repository	10.5061/dryad.47v3c	http://dx.doi.org/10.5061/dryad.47v3c
unpublished_Aedes aegypti	Geo-positioning of data from published sources	Occurrence database management: spatial and temporal standardisation	Aedes aegypti_266	aegypti.csv	Dryad Digital Repository	10.5061/dryad.47v3c	http://dx.doi.org/10.5061/dryad.47v3c
unpublished_Aedes aegypti	Geo-positioning of data from published sources	Occurrence database management: spatial and temporal standardisation	Aedes aegypti_267	aegypti.csv	Dryad Digital Repository	10.5061/dryad.47v3c	http://dx.doi.org/10.5061/dryad.47v3c
unpublished_Aedes aegypti	Geo-positioning of data from published sources	Occurrence database management: spatial and temporal standardisation	Aedes aegypti_268	aegypti.csv	Dryad Digital Repository	10.5061/dryad.47v3c	http://dx.doi.org/10.5061/dryad.47v3c
unpublished_Aedes aegypti	Geo-positioning of data from published sources	Occurrence database management: spatial and temporal standardisation	Aedes aegypti_269	aegypti.csv	Dryad Digital Repository	10.5061/dryad.47v3c	http://dx.doi.org/10.5061/dryad.47v3c
unpublished_Aedes aegypti	Geo-positioning of data from published sources	Occurrence database management: spatial and temporal standardisation	Aedes aegypti_270	aegypti.csv	Dryad Digital Repository	10.5061/dryad.47v3c	http://dx.doi.org/10.5061/dryad.47v3c
unpublished_Aedes aegypti	Geo-positioning of data from published sources	Occurrence database management: spatial and temporal standardisation	Aedes aegypti_271	aegypti.csv	Dryad Digital Repository	10.5061/dryad.47v3c	http://dx.doi.org/10.5061/dryad.47v3c
unpublished_Aedes aegypti	Geo-positioning of data from published sources	Occurrence database management: spatial and temporal standardisation	Aedes aegypti_272	aegypti.csv	Dryad Digital Repository	10.5061/dryad.47v3c	http://dx.doi.org/10.5061/dryad.47v3c
unpublished_Aedes aegypti	Geo-positioning of data from published sources	Occurrence database management: spatial and temporal standardisation	Aedes aegypti_273	aegypti.csv	Dryad Digital Repository	10.5061/dryad.47v3c	http://dx.doi.org/10.5061/dryad.47v3c
unpublished_Aedes aegypti	Geo-positioning of data from published sources	Occurrence database management: spatial and temporal standardisation	Aedes aegypti_274	aegypti.csv	Dryad Digital Repository	10.5061/dryad.47v3c	http://dx.doi.org/10.5061/dryad.47v3c
unpublished_Aedes aegypti	Geo-positioning of data from published sources	Occurrence database management: spatial and temporal standardisation	Aedes aegypti_275	aegypti.csv	Dryad Digital Repository	10.5061/dryad.47v3c	http://dx.doi.org/10.5061/dryad.47v3c
unpublished_Aedes aegypti	Geo-positioning of data from published sources	Occurrence database management: spatial and temporal standardisation	Aedes aegypti_276	aegypti.csv	Dryad Digital Repository	10.5061/dryad.47v3c	http://dx.doi.org/10.5061/dryad.47v3c
unpublished_Aedes aegypti	Geo-positioning of data from published sources	Occurrence database management: spatial and temporal standardisation	Aedes aegypti_277	aegypti.csv	Dryad Digital Repository	10.5061/dryad.47v3c	http://dx.doi.org/10.5061/dryad.47v3c
unpublished_Aedes aegypti	Geo-positioning of data from published sources	Occurrence database management: spatial and temporal standardisation	Aedes aegypti_278	aegypti.csv	Dryad Digital Repository	10.5061/dryad.47v3c	http://dx.doi.org/10.5061/dryad.47v3c
unpublished_Aedes aegypti	Geo-positioning of data from published sources	Occurrence database management: spatial and temporal standardisation	Aedes aegypti_279	aegypti.csv	Dryad Digital Repository	10.5061/dryad.47v3c	http://dx.doi.org/10.5061/dryad.47v3c
unpublished_Aedes aegypti	Geo-positioning of data from published sources	Occurrence database management: spatial and temporal standardisation	Aedes aegypti_280	aegypti.csv	Dryad Digital Repository	10.5061/dryad.47v3c	http://dx.doi.org/10.5061/dryad.47v3c
unpublished_Aedes aegypti	Geo-positioning of data from published sources	Occurrence database management: spatial and temporal standardisation	Aedes aegypti_281	aegypti.csv	Dryad Digital Repository	10.5061/dryad.47v3c	http://dx.doi.org/10.5061/dryad.47v3c
unpublished_Aedes aegypti	Geo-positioning of data from published sources	Occurrence database management: spatial and temporal standardisation	Aedes aegypti_282	aegypti.csv	Dryad Digital Repository	10.5061/dryad.47v3c	http://dx.doi.org/10.5061/dryad.47v3c
unpublished_Aedes aegypti	Geo-positioning of data from published sources	Occurrence database management: spatial and temporal standardisation	Aedes aegypti_283	aegypti.csv	Dryad Digital Repository	10.5061/dryad.47v3c	http://dx.doi.org/10.5061/dryad.47v3c
unpublished_Aedes aegypti	Geo-positioning of data from published sources	Occurrence database management: spatial and temporal standardisation	Aedes aegypti_284	aegypti.csv	Dryad Digital Repository	10.5061/dryad.47v3c	http://dx.doi.org/10.5061/dryad.47v3c
unpublished_Aedes aegypti	Geo-positioning of data from published sources	Occurrence database management: spatial and temporal standardisation	Aedes aegypti_285	aegypti.csv	Dryad Digital Repository	10.5061/dryad.47v3c	http://dx.doi.org/10.5061/dryad.47v3c
unpublished_Aedes aegypti	Geo-positioning of data from published sources	Occurrence database management: spatial and temporal standardisation	Aedes aegypti_286	aegypti.csv	Dryad Digital Repository	10.5061/dryad.47v3c	http://dx.doi.org/10.5061/dryad.47v3c
unpublished_Aedes aegypti	Geo-positioning of data from published sources	Occurrence database management: spatial and temporal standardisation	Aedes aegypti_287	aegypti.csv	Dryad Digital Repository	10.5061/dryad.47v3c	http://dx.doi.org/10.5061/dryad.47v3c
unpublished_Aedes aegypti	Geo-positioning of data from published sources	Occurrence database management: spatial and temporal standardisation	Aedes aegypti_288	aegypti.csv	Dryad Digital Repository	10.5061/dryad.47v3c	http://dx.doi.org/10.5061/dryad.47v3c
unpublished_Aedes aegypti	Geo-positioning of data from published sources	Occurrence database management: spatial and temporal standardisation	Aedes aegypti_289	aegypti.csv	Dryad Digital Repository	10.5061/dryad.47v3c	http://dx.doi.org/10.5061/dryad.47v3c
unpublished_Aedes aegypti	Geo-positioning of data from published sources	Occurrence database management: spatial and temporal standardisation	Aedes aegypti_290	aegypti.csv	Dryad Digital Repository	10.5061/dryad.47v3c	http://dx.doi.org/10.5061/dryad.47v3c
unpublished_Aedes aegypti	Geo-positioning of data from published sources	Occurrence database management: spatial and temporal standardisation	Aedes aegypti_291	aegypti.csv	Dryad Digital Repository	10.5061/dryad.47v3c	http://dx.doi.org/10.5061/dryad.47v3c
unpublished_Aedes aegypti	Geo-positioning of data from published sources	Occurrence database management: spatial and temporal standardisation	Aedes aegypti_292	aegypti.csv	Dryad Digital Repository	10.5061/dryad.47v3c	http://dx.doi.org/10.5061/dryad.47v3c
unpublished_Aedes aegypti	Geo-positioning of data from published sources	Occurrence database management: spatial and temporal standardisation	Aedes aegypti_293	aegypti.csv	Dryad Digital Repository	10.5061/dryad.47v3c	http://dx.doi.org/10.5061/dryad.47v3c
unpublished_Aedes aegypti	Geo-positioning of data from published sources	Occurrence database management: spatial and temporal standardisation	Aedes aegypti_294	aegypti.csv	Dryad Digital Repository	10.5061/dryad.47v3c	http://dx.doi.org/10.5061/dryad.47v3c
unpublished_Aedes aegypti	Geo-positioning of data from published sources	Occurrence database management: spatial and temporal standardisation	Aedes aegypti_295	aegypti.csv	Dryad Digital Repository	10.5061/dryad.47v3c	http://dx.doi.org/10.5061/dryad.47v3c
unpublished_Aedes aegypti	Geo-positioning of data from published sources	Occurrence database management: spatial and temporal standardisation	Aedes aegypti_296	aegypti.csv	Dryad Digital Repository	10.5061/dryad.47v3c	http://dx.doi.org/10.5061/dryad.47v3c
unpublished_Aedes aegypti	Geo-positioning of data from published sources	Occurrence database management: spatial and temporal standardisation	Aedes aegypti_297	aegypti.csv	Dryad Digital Repository	10.5061/dryad.47v3c	http://dx.doi.org/10.5061/dryad.47v3c
unpublished_Aedes aegypti	Geo-positioning of data from published sources	Occurrence database management: spatial and temporal standardisation	Aedes aegypti_298	aegypti.csv	Dryad Digital Repository	10.5061/dryad.47v3c	http://dx.doi.org/10.5061/dryad.47v3c
unpublished_Aedes aegypti	Geo-positioning of data from published sources	Occurrence database management: spatial and temporal standardisation	Aedes aegypti_299	aegypti.csv	Dryad Digital Repository	10.5061/dryad.47v3c	http://dx.doi.org/10.5061/dryad.47v3c
unpublished_Aedes aegypti	Geo-positioning of data from published sources	Occurrence database management: spatial and temporal standardisation	Aedes aegypti_300	aegypti.csv	Dryad Digital Repository	10.5061/dryad.47v3c	http://dx.doi.org/10.5061/dryad.47v3c
unpublished_Aedes aegypti	Geo-positioning of data from published sources	Occurrence database management: spatial and temporal standardisation	Aedes aegypti_301	aegypti.csv	Dryad Digital Repository	10.5061/dryad.47v3c	http://dx.doi.org/10.5061/dryad.47v3c
unpublished_Aedes aegypti	Geo-positioning of data from published sources	Occurrence database management: spatial and temporal standardisation	Aedes aegypti_302	aegypti.csv	Dryad Digital Repository	10.5061/dryad.47v3c	http://dx.doi.org/10.5061/dryad.47v3c
unpublished_Aedes aegypti	Geo-positioning of data from published sources	Occurrence database management: spatial and temporal standardisation	Aedes aegypti_303	aegypti.csv	Dryad Digital Repository	10.5061/dryad.47v3c	http://dx.doi.org/10.5061/dryad.47v3c
unpublished_Aedes aegypti	Geo-positioning of data from published sources	Occurrence database management: spatial and temporal standardisation	Aedes aegypti_304	aegypti.csv	Dryad Digital Repository	10.5061/dryad.47v3c	http://dx.doi.org/10.5061/dryad.47v3c
unpublished_Aedes aegypti	Geo-positioning of data from published sources	Occurrence database management: spatial and temporal standardisation	Aedes aegypti_305	aegypti.csv	Dryad Digital Repository	10.5061/dryad.47v3c	http://dx.doi.org/10.5061/dryad.47v3c
unpublished_Aedes aegypti	Geo-positioning of data from published sources	Occurrence database management: spatial and temporal standardisation	Aedes aegypti_306	aegypti.csv	Dryad Digital Repository	10.5061/dryad.47v3c	http://dx.doi.org/10.5061/dryad.47v3c
unpublished_Aedes aegypti	Geo-positioning of data from published sources	Occurrence database management: spatial and temporal standardisation	Aedes aegypti_307	aegypti.csv	Dryad Digital Repository	10.5061/dryad.47v3c	http://dx.doi.org/10.5061/dryad.47v3c
unpublished_Aedes aegypti	Geo-positioning of data from published sources	Occurrence database management: spatial and temporal standardisation	Aedes aegypti_308	aegypti.csv	Dryad Digital Repository	10.5061/dryad.47v3c	http://dx.doi.org/10.5061/dryad.47v3c
unpublished_Aedes aegypti	Geo-positioning of data from published sources	Occurrence database management: spatial and temporal standardisation	Aedes aegypti_309	aegypti.csv	Dryad Digital Repository	10.5061/dryad.47v3c	http://dx.doi.org/10.5061/dryad.47v3c
unpublished_Aedes aegypti	Geo-positioning of data from published sources	Occurrence database management: spatial and temporal standardisation	Aedes aegypti_310	aegypti.csv	Dryad Digital Repository	10.5061/dryad.47v3c	http://dx.doi.org/10.5061/dryad.47v3c
unpublished_Aedes aegypti	Geo-positioning of data from published sources	Occurrence database management: spatial and temporal standardisation	Aedes aegypti_311	aegypti.csv	Dryad Digital Repository	10.5061/dryad.47v3c	http://dx.doi.org/10.5061/dryad.47v3c
unpublished_Aedes aegypti	Geo-positioning of data from published sources	Occurrence database management: spatial and temporal standardisation	Aedes aegypti_312	aegypti.csv	Dryad Digital Repository	10.5061/dryad.47v3c	http://dx.doi.org/10.5061/dryad.47v3c
unpublished_Aedes aegypti	Geo-positioning of data from published sources	Occurrence database management: spatial and temporal standardisation	Aedes aegypti_313	aegypti.csv	Dryad Digital Repository	10.5061/dryad.47v3c	http://dx.doi.org/10.5061/dryad.47v3c
unpublished_Aedes aegypti	Geo-positioning of data from published sources	Occurrence database management: spatial and temporal standardisation	Aedes aegypti_314	aegypti.csv	Dryad Digital Repository	10.5061/dryad.47v3c	http://dx.doi.org/10.5061/dryad.47v3c
unpublished_Aedes aegypti	Geo-positioning of data from published sources	Occurrence database management: spatial and temporal standardisation	Aedes aegypti_315	aegypti.csv	Dryad Digital Repository	10.5061/dryad.47v3c	http://dx.doi.org/10.5061/dryad.47v3c
unpublished_Aedes aegypti	Geo-positioning of data from published sources	Occurrence database management: spatial and temporal standardisation	Aedes aegypti_316	aegypti.csv	Dryad Digital Repository	10.5061/dryad.47v3c	http://dx.doi.org/10.5061/dryad.47v3c
unpublished_Aedes aegypti	Geo-positioning of data from published sources	Occurrence database management: spatial and temporal standardisation	Aedes aegypti_317	aegypti.csv	Dryad Digital Repository	10.5061/dryad.47v3c	http://dx.doi.org/10.5061/dryad.47v3c
unpublished_Aedes aegypti	Geo-positioning of data from published sources	Occurrence database management: spatial and temporal standardisation	Aedes aegypti_318	aegypti.csv	Dryad Digital Repository	10.5061/dryad.47v3c	http://dx.doi.org/10.5061/dryad.47v3c
unpublished_Aedes aegypti	Geo-positioning of data from published sources	Occurrence database management: spatial and temporal standardisation	Aedes aegypti_319	aegypti.csv	Dryad Digital Repository	10.5061/dryad.47v3c	http://dx.doi.org/10.5061/dryad.47v3c
unpublished_Aedes aegypti	Geo-positioning of data from published sources	Occurrence database management: spatial and temporal standardisation	Aedes aegypti_320	aegypti.csv	Dryad Digital Repository	10.5061/dryad.47v3c	http://dx.doi.org/10.5061/dryad.47v3c
unpublished_Aedes aegypti	Geo-positioning of data from published sources	Occurrence database management: spatial and temporal standardisation	Aedes aegypti_321	aegypti.csv	Dryad Digital Repository	10.5061/dryad.47v3c	http://dx.doi.org/10.5061/dryad.47v3c
unpublished_Aedes aegypti	Geo-positioning of data from published sources	Occurrence database management: spatial and temporal standardisation	Aedes aegypti_322	aegypti.csv	Dryad Digital Repository	10.5061/dryad.47v3c	http://dx.doi.org/10.5061/dryad.47v3c
unpublished_Aedes aegypti	Geo-positioning of data from published sources	Occurrence database management: spatial and temporal standardisation	Aedes aegypti_323	aegypti.csv	Dryad Digital Repository	10.5061/dryad.47v3c	http://dx.doi.org/10.5061/dryad.47v3c
unpublished_Aedes aegypti	Geo-positioning of data from published sources	Occurrence database management: spatial and temporal standardisation	Aedes aegypti_324	aegypti.csv	Dryad Digital Repository	10.5061/dryad.47v3c	http://dx.doi.org/10.5061/dryad.47v3c
unpublished_Aedes aegypti	Geo-positioning of data from published sources	Occurrence database management: spatial and temporal standardisation	Aedes aegypti_325	aegypti.csv	Dryad Digital Repository	10.5061/dryad.47v3c	http://dx.doi.org/10.5061/dryad.47v3c
unpublished_Aedes aegypti	Geo-positioning of data from published sources	Occurrence database management: spatial and temporal standardisation	Aedes aegypti_326	aegypti.csv	Dryad Digital Repository	10.5061/dryad.47v3c	http://dx.doi.org/10.5061/dryad.47v3c
unpublished_Aedes aegypti	Geo-positioning of data from published sources	Occurrence database management: spatial and temporal standardisation	Aedes aegypti_327	aegypti.csv	Dryad Digital Repository	10.5061/dryad.47v3c	http://dx.doi.org/10.5061/dryad.47v3c
unpublished_Aedes aegypti	Geo-positioning of data from published sources	Occurrence database management: spatial and temporal standardisation	Aedes aegypti_328	aegypti.csv	Dryad Digital Repository	10.5061/dryad.47v3c	http://dx.doi.org/10.5061/dryad.47v3c
unpublished_Aedes aegypti	Geo-positioning of data from published sources	Occurrence database management: spatial and temporal standardisation	Aedes aegypti_329	aegypti.csv	Dryad Digital Repository	10.5061/dryad.47v3c	http://dx.doi.org/10.5061/dryad.47v3c
unpublished_Aedes aegypti	Geo-positioning of data from published sources	Occurrence database management: spatial and temporal standardisation	Aedes aegypti_330	aegypti.csv	Dryad Digital Repository	10.5061/dryad.47v3c	http://dx.doi.org/10.5061/dryad.47v3c
unpublished_Aedes aegypti	Geo-positioning of data from published sources	Occurrence database management: spatial and temporal standardisation	Aedes aegypti_331	aegypti.csv	Dryad Digital Repository	10.5061/dryad.47v3c	http://dx.doi.org/10.5061/dryad.47v3c
unpublished_Aedes aegypti	Geo-positioning of data from published sources	Occurrence database management: spatial and temporal standardisation	Aedes aegypti_332	aegypti.csv	Dryad Digital Repository	10.5061/dryad.47v3c	http://dx.doi.org/10.5061/dryad.47v3c
unpublished_Aedes aegypti	Geo-positioning of data from published sources	Occurrence database management: spatial and temporal standardisation	Aedes aegypti_333	aegypti.csv	Dryad Digital Repository	10.5061/dryad.47v3c	http://dx.doi.org/10.5061/dryad.47v3c
unpublished_Aedes aegypti	Geo-positioning of data from published sources	Occurrence database management: spatial and temporal standardisation	Aedes aegypti_334	aegypti.csv	Dryad Digital Repository	10.5061/dryad.47v3c	http://dx.doi.org/10.5061/dryad.47v3c
unpublished_Aedes aegypti	Geo-positioning of data from published sources	Occurrence database management: spatial and temporal standardisation	Aedes aegypti_335	aegypti.csv	Dryad Digital Repository	10.5061/dryad.47v3c	http://dx.doi.org/10.5061/dryad.47v3c
unpublished_Aedes aegypti	Geo-positioning of data from published sources	Occurrence database management: spatial and temporal standardisation	Aedes aegypti_336	aegypti.csv	Dryad Digital Repository	10.5061/dryad.47v3c	http://dx.doi.org/10.5061/dryad.47v3c
unpublished_Aedes aegypti	Geo-positioning of data from published sources	Occurrence database management: spatial and temporal standardisation	Aedes aegypti_337	aegypti.csv	Dryad Digital Repository	10.5061/dryad.47v3c	http://dx.doi.org/10.5061/dryad.47v3c
unpublished_Aedes aegypti	Geo-positioning of data from published sources	Occurrence database management: spatial and temporal standardisation	Aedes aegypti_338	aegypti.csv	Dryad Digital Repository	10.5061/dryad.47v3c	http://dx.doi.org/10.5061/dryad.47v3c
unpublished_Aedes aegypti	Geo-positioning of data from published sources	Occurrence database management: spatial and temporal standardisation	Aedes aegypti_339	aegypti.csv	Dryad Digital Repository	10.5061/dryad.47v3c	http://dx.doi.org/10.5061/dryad.47v3c
unpublished_Aedes aegypti	Geo-positioning of data from published sources	Occurrence database management: spatial and temporal standardisation	Aedes aegypti_340	aegypti.csv	Dryad Digital Repository	10.5061/dryad.47v3c	http://dx.doi.org/10.5061/dryad.47v3c
unpublished_Aedes aegypti	Geo-positioning of data from published sources	Occurrence database management: spatial and temporal standardisation	Aedes aegypti_341	aegypti.csv	Dryad Digital Repository	10.5061/dryad.47v3c	http://dx.doi.org/10.5061/dryad.47v3c
unpublished_Aedes aegypti	Geo-positioning of data from published sources	Occurrence database management: spatial and temporal standardisation	Aedes aegypti_342	aegypti.csv	Dryad Digital Repository	10.5061/dryad.47v3c	http://dx.doi.org/10.5061/dryad.47v3c
unpublished_Aedes aegypti	Geo-positioning of data from published sources	Occurrence database management: spatial and temporal standardisation	Aedes aegypti_343	aegypti.csv	Dryad Digital Repository	10.5061/dryad.47v3c	http://dx.doi.org/10.5061/dryad.47v3c
unpublished_Aedes aegypti	Geo-positioning of data from published sources	Occurrence database management: spatial and temporal standardisation	Aedes aegypti_344	aegypti.csv	Dryad Digital Repository	10.5061/dryad.47v3c	http://dx.doi.org/10.5061/dryad.47v3c
unpublished_Aedes aegypti	Geo-positioning of data from published sources	Occurrence database management: spatial and temporal standardisation	Aedes aegypti_345	aegypti.csv	Dryad Digital Repository	10.5061/dryad.47v3c	http://dx.doi.org/10.5061/dryad.47v3c
unpublished_Aedes aegypti	Geo-positioning of data from published sources	Occurrence database management: spatial and temporal standardisation	Aedes aegypti_346	aegypti.csv	Dryad Digital Repository	10.5061/dryad.47v3c	http://dx.doi.org/10.5061/dryad.47v3c
unpublished_Aedes aegypti	Geo-positioning of data from published sources	Occurrence database management: spatial and temporal standardisation	Aedes aegypti_347	aegypti.csv	Dryad Digital Repository	10.5061/dryad.47v3c	http://dx.doi.org/10.5061/dryad.47v3c
unpublished_Aedes aegypti	Geo-positioning of data from published sources	Occurrence database management: spatial and temporal standardisation	Aedes aegypti_348	aegypti.csv	Dryad Digital Repository	10.5061/dryad.47v3c	http://dx.doi.org/10.5061/dryad.47v3c
unpublished_Aedes aegypti	Geo-positioning of data from published sources	Occurrence database management: spatial and temporal standardisation	Aedes aegypti_349	aegypti.csv	Dryad Digital Repository	10.5061/dryad.47v3c	http://dx.doi.org/10.5061/dryad.47v3c
unpublished_Aedes aegypti	Geo-positioning of data from published sources	Occurrence database management: spatial and temporal standardisation	Aedes aegypti_350	aegypti.csv	Dryad Digital Repository	10.5061/dryad.47v3c	http://dx.doi.org/10.5061/dryad.47v3c
unpublished_Aedes aegypti	Geo-positioning of data from published sources	Occurrence database management: spatial and temporal standardisation	Aedes aegypti_351	aegypti.csv	Dryad Digital Repository	10.5061/dryad.47v3c	http://dx.doi.org/10.5061/dryad.47v3c
unpublished_Aedes aegypti	Geo-positioning of data from published sources	Occurrence database management: spatial and temporal standardisation	Aedes aegypti_352	aegypti.csv	Dryad Digital Repository	10.5061/dryad.47v3c	http://dx.doi.org/10.5061/dryad.47v3c
unpublished_Aedes aegypti	Geo-positioning of data from published sources	Occurrence database management: spatial and temporal standardisation	Aedes aegypti_353	aegypti.csv	Dryad Digital Repository	10.5061/dryad.47v3c	http://dx.doi.org/10.5061/dryad.47v3c
unpublished_Aedes aegypti	Geo-positioning of data from published sources	Occurrence database management: spatial and temporal standardisation	Aedes aegypti_354	aegypti.csv	Dryad Digital Repository	10.5061/dryad.47v3c	http://dx.doi.org/10.5061/dryad.47v3c
unpublished_Aedes aegypti	Geo-positioning of data from published sources	Occurrence database management: spatial and temporal standardisation	Aedes aegypti_355	aegypti.csv	Dryad Digital Repository	10.5061/dryad.47v3c	http://dx.doi.org/10.5061/dryad.47v3c
unpublished_Aedes aegypti	Geo-positioning of data from published sources	Occurrence database management: spatial and temporal standardisation	Aedes aegypti_356	aegypti.csv	Dryad Digital Repository	10.5061/dryad.47v3c	http://dx.doi.org/10.5061/dryad.47v3c
unpublished_Aedes aegypti	Geo-positioning of data from published sources	Occurrence database management: spatial and temporal standardisation	Aedes aegypti_357	aegypti.csv	Dryad Digital Repository	10.5061/dryad.47v3c	http://dx.doi.org/10.5061/dryad.47v3c
unpublished_Aedes aegypti	Geo-positioning of data from published sources	Occurrence database management: spatial and temporal standardisation	Aedes aegypti_358	aegypti.csv	Dryad Digital Repository	10.5061/dryad.47v3c	http://dx.doi.org/10.5061/dryad.47v3c
unpublished_Aedes aegypti	Geo-positioning of data from published sources	Occurrence database management: spatial and temporal standardisation	Aedes aegypti_359	aegypti.csv	Dryad Digital Repository	10.5061/dryad.47v3c	http://dx.doi.org/10.5061/dryad.47v3c
unpublished_Aedes aegypti	Geo-positioning of data from published sources	Occurrence database management: spatial and temporal standardisation	Aedes aegypti_360	aegypti.csv	Dryad Digital Repository	10.5061/dryad.47v3c	http://dx.doi.org/10.5061/dryad.47v3c
unpublished_Aedes aegypti	Geo-positioning of data from published sources	Occurrence database management: spatial and temporal standardisation	Aedes aegypti_361	aegypti.csv	Dryad Digital Repository	10.5061/dryad.47v3c	http://dx.doi.org/10.5061/dryad.47v3c
unpublished_Aedes aegypti	Geo-positioning of data from published sources	Occurrence database management: spatial and temporal standardisation	Aedes aegypti_362	aegypti.csv	Dryad Digital Repository	10.5061/dryad.47v3c	http://dx.doi.org/10.5061/dryad.47v3c
unpublished_Aedes aegypti	Geo-positioning of data from published sources	Occurrence database management: spatial and temporal standardisation	Aedes aegypti_363	aegypti.csv	Dryad Digital Repository	10.5061/dryad.47v3c	http://dx.doi.org/10.5061/dryad.47v3c
unpublished_Aedes aegypti	Geo-positioning of data from published sources	Occurrence database management: spatial and temporal standardisation	Aedes aegypti_364	aegypti.csv	Dryad Digital Repository	10.5061/dryad.47v3c	http://dx.doi.org/10.5061/dryad.47v3c
unpublished_Aedes aegypti	Geo-positioning of data from published sources	Occurrence database management: spatial and temporal standardisation	Aedes aegypti_365	aegypti.csv	Dryad Digital Repository	10.5061/dryad.47v3c	http://dx.doi.org/10.5061/dryad.47v3c
unpublished_Aedes aegypti	Geo-positioning of data from published sources	Occurrence database management: spatial and temporal standardisation	Aedes aegypti_366	aegypti.csv	Dryad Digital Repository	10.5061/dryad.47v3c	http://dx.doi.org/10.5061/dryad.47v3c
unpublished_Aedes aegypti	Geo-positioning of data from published sources	Occurrence database management: spatial and temporal standardisation	Aedes aegypti_367	aegypti.csv	Dryad Digital Repository	10.5061/dryad.47v3c	http://dx.doi.org/10.5061/dryad.47v3c
unpublished_Aedes aegypti	Geo-positioning of data from published sources	Occurrence database management: spatial and temporal standardisation	Aedes aegypti_368	aegypti.csv	Dryad Digital Repository	10.5061/dryad.47v3c	http://dx.doi.org/10.5061/dryad.47v3c
unpublished_Aedes aegypti	Geo-positioning of data from published sources	Occurrence database management: spatial and temporal standardisation	Aedes aegypti_369	aegypti.csv	Dryad Digital Repository	10.5061/dryad.47v3c	http://dx.doi.org/10.5061/dryad.47v3c
unpublished_Aedes aegypti	Geo-positioning of data from published sources	Occurrence database management: spatial and temporal standardisation	Aedes aegypti_370	aegypti.csv	Dryad Digital Repository	10.5061/dryad.47v3c	http://dx.doi.org/10.5061/dryad.47v3c
unpublished_Aedes aegypti	Geo-positioning of data from published sources	Occurrence database management: spatial and temporal standardisation	Aedes aegypti_371	aegypti.csv	Dryad Digital Repository	10.5061/dryad.47v3c	http://dx.doi.org/10.5061/dryad.47v3c
unpublished_Aedes aegypti	Geo-positioning of data from published sources	Occurrence database management: spatial and temporal standardisation	Aedes aegypti_372	aegypti.csv	Dryad Digital Repository	10.5061/dryad.47v3c	http://dx.doi.org/10.5061/dryad.47v3c
unpublished_Aedes aegypti	Geo-positioning of data from published sources	Occurrence database management: spatial and temporal standardisation	Aedes aegypti_373	aegypti.csv	Dryad Digital Repository	10.5061/dryad.47v3c	http://dx.doi.org/10.5061/dryad.47v3c
unpublished_Aedes aegypti	Geo-positioning of data from published sources	Occurrence database management: spatial and temporal standardisation	Aedes aegypti_374	aegypti.csv	Dryad Digital Repository	10.5061/dryad.47v3c	http://dx.doi.org/10.5061/dryad.47v3c
unpublished_Aedes aegypti	Geo-positioning of data from published sources	Occurrence database management: spatial and temporal standardisation	Aedes aegypti_375	aegypti.csv	Dryad Digital Repository	10.5061/dryad.47v3c	http://dx.doi.org/10.5061/dryad.47v3c
unpublished_Aedes aegypti	Geo-positioning of data from published sources	Occurrence database management: spatial and temporal standardisation	Aedes aegypti_376	aegypti.csv	Dryad Digital Repository	10.5061/dryad.47v3c	http://dx.doi.org/10.5061/dryad.47v3c
unpublished_Aedes aegypti	Geo-positioning of data from published sources	Occurrence database management: spatial and temporal standardisation	Aedes aegypti_377	aegypti.csv	Dryad Digital Repository	10.5061/dryad.47v3c	http://dx.doi.org/10.5061/dryad.47v3c
unpublished_Aedes aegypti	Geo-positioning of data from published sources	Occurrence database management: spatial and temporal standardisation	Aedes aegypti_378	aegypti.csv	Dryad Digital Repository	10.5061/dryad.47v3c	http://dx.doi.org/10.5061/dryad.47v3c
unpublished_Aedes aegypti	Geo-positioning of data from published sources	Occurrence database management: spatial and temporal standardisation	Aedes aegypti_379	aegypti.csv	Dryad Digital Repository	10.5061/dryad.47v3c	http://dx.doi.org/10.5061/dryad.47v3c
unpublished_Aedes aegypti	Geo-positioning of data from published sources	Occurrence database management: spatial and temporal standardisation	Aedes aegypti_380	aegypti.csv	Dryad Digital Repository	10.5061/dryad.47v3c	http://dx.doi.org/10.5061/dryad.47v3c
unpublished_Aedes aegypti	Geo-positioning of data from published sources	Occurrence database management: spatial and temporal standardisation	Aedes aegypti_381	aegypti.csv	Dryad Digital Repository	10.5061/dryad.47v3c	http://dx.doi.org/10.5061/dryad.47v3c
unpublished_Aedes aegypti	Geo-positioning of data from published sources	Occurrence database management: spatial and temporal standardisation	Aedes aegypti_382	aegypti.csv	Dryad Digital Repository	10.5061/dryad.47v3c	http://dx.doi.org/10.5061/dryad.47v3c
unpublished_Aedes aegypti	Geo-positioning of data from published sources	Occurrence database management: spatial and temporal standardisation	Aedes aegypti_383	aegypti.csv	Dryad Digital Repository	10.5061/dryad.47v3c	http://dx.doi.org/10.5061/dryad.47v3c
unpublished_Aedes aegypti	Geo-positioning of data from published sources	Occurrence database management: spatial and temporal standardisation	Aedes aegypti_384	aegypti.csv	Dryad Digital Repository	10.5061/dryad.47v3c	http://dx.doi.org/10.5061/dryad.47v3c
unpublished_Aedes aegypti	Geo-positioning of data from published sources	Occurrence database management: spatial and temporal standardisation	Aedes aegypti_385	aegypti.csv	Dryad Digital Repository	10.5061/dryad.47v3c	http://dx.doi.org/10.5061/dryad.47v3c
unpublished_Aedes aegypti	Geo-positioning of data from published sources	Occurrence database management: spatial and temporal standardisation	Aedes aegypti_386	aegypti.csv	Dryad Digital Repository	10.5061/dryad.47v3c	http://dx.doi.org/10.5061/dryad.47v3c
unpublished_Aedes aegypti	Geo-positioning of data from published sources	Occurrence database management: spatial and temporal standardisation	Aedes aegypti_387	aegypti.csv	Dryad Digital Repository	10.5061/dryad.47v3c	http://dx.doi.org/10.5061/dryad.47v3c
unpublished_Aedes aegypti	Geo-positioning of data from published sources	Occurrence database management: spatial and temporal standardisation	Aedes aegypti_388	aegypti.csv	Dryad Digital Repository	10.5061/dryad.47v3c	http://dx.doi.org/10.5061/dryad.47v3c
unpublished_Aedes aegypti	Geo-positioning of data from published sources	Occurrence database management: spatial and temporal standardisation	Aedes aegypti_389	aegypti.csv	Dryad Digital Repository	10.5061/dryad.47v3c	http://dx.doi.org/10.5061/dryad.47v3c
unpublished_Aedes aegypti	Geo-positioning of data from published sources	Occurrence database management: spatial and temporal standardisation	Aedes aegypti_390	aegypti.csv	Dryad Digital Repository	10.5061/dryad.47v3c	http://dx.doi.org/10.5061/dryad.47v3c
unpublished_Aedes aegypti	Geo-positioning of data from published sources	Occurrence database management: spatial and temporal standardisation	Aedes aegypti_391	aegypti.csv	Dryad Digital Repository	10.5061/dryad.47v3c	http://dx.doi.org/10.5061/dryad.47v3c
unpublished_Aedes aegypti	Geo-positioning of data from published sources	Occurrence database management: spatial and temporal standardisation	Aedes aegypti_392	aegypti.csv	Dryad Digital Repository	10.5061/dryad.47v3c	http://dx.doi.org/10.5061/dryad.47v3c
unpublished_Aedes aegypti	Geo-positioning of data from published sources	Occurrence database management: spatial and temporal standardisation	Aedes aegypti_393	aegypti.csv	Dryad Digital Repository	10.5061/dryad.47v3c	http://dx.doi.org/10.5061/dryad.47v3c
unpublished_Aedes aegypti	Geo-positioning of data from published sources	Occurrence database management: spatial and temporal standardisation	Aedes aegypti_394	aegypti.csv	Dryad Digital Repository	10.5061/dryad.47v3c	http://dx.doi.org/10.5061/dryad.47v3c
unpublished_Aedes aegypti	Geo-positioning of data from published sources	Occurrence database management: spatial and temporal standardisation	Aedes aegypti_395	aegypti.csv	Dryad Digital Repository	10.5061/dryad.47v3c	http://dx.doi.org/10.5061/dryad.47v3c
unpublished_Aedes aegypti	Geo-positioning of data from published sources	Occurrence database management: spatial and temporal standardisation	Aedes aegypti_396	aegypti.csv	Dryad Digital Repository	10.5061/dryad.47v3c	http://dx.doi.org/10.5061/dryad.47v3c
unpublished_Aedes aegypti	Geo-positioning of data from published sources	Occurrence database management: spatial and temporal standardisation	Aedes aegypti_397	aegypti.csv	Dryad Digital Repository	10.5061/dryad.47v3c	http://dx.doi.org/10.5061/dryad.47v3c
unpublished_Aedes aegypti	Geo-positioning of data from published sources	Occurrence database management: spatial and temporal standardisation	Aedes aegypti_398	aegypti.csv	Dryad Digital Repository	10.5061/dryad.47v3c	http://dx.doi.org/10.5061/dryad.47v3c
unpublished_Aedes aegypti	Geo-positioning of data from published sources	Occurrence database management: spatial and temporal standardisation	Aedes aegypti_399	aegypti.csv	Dryad Digital Repository	10.5061/dryad.47v3c	http://dx.doi.org/10.5061/dryad.47v3c
unpublished_Aedes aegypti	Geo-positioning of data from published sources	Occurrence database management: spatial and temporal standardisation	Aedes aegypti_400	aegypti.csv	Dryad Digital Repository	10.5061/dryad.47v3c	http://dx.doi.org/10.5061/dryad.47v3c
unpublished_Aedes aegypti	Geo-positioning of data from published sources	Occurrence database management: spatial and temporal standardisation	Aedes aegypti_401	aegypti.csv	Dryad Digital Repository	10.5061/dryad.47v3c	http://dx.doi.org/10.5061/dryad.47v3c
unpublished_Aedes aegypti	Geo-positioning of data from published sources	Occurrence database management: spatial and temporal standardisation	Aedes aegypti_402	aegypti.csv	Dryad Digital Repository	10.5061/dryad.47v3c	http://dx.doi.org/10.5061/dryad.47v3c
unpublished_Aedes aegypti	Geo-positioning of data from published sources	Occurrence database management: spatial and temporal standardisation	Aedes aegypti_403	aegypti.csv	Dryad Digital Repository	10.5061/dryad.47v3c	http://dx.doi.org/10.5061/dryad.47v3c
unpublished_Aedes aegypti	Geo-positioning of data from published sources	Occurrence database management: spatial and temporal standardisation	Aedes aegypti_404	aegypti.csv	Dryad Digital Repository	10.5061/dryad.47v3c	http://dx.doi.org/10.5061/dryad.47v3c
unpublished_Aedes aegypti	Geo-positioning of data from published sources	Occurrence database management: spatial and temporal standardisation	Aedes aegypti_405	aegypti.csv	Dryad Digital Repository	10.5061/dryad.47v3c	http://dx.doi.org/10.5061/dryad.47v3c
unpublished_Aedes aegypti	Geo-positioning of data from published sources	Occurrence database management: spatial and temporal standardisation	Aedes aegypti_406	aegypti.csv	Dryad Digital Repository	10.5061/dryad.47v3c	http://dx.doi.org/10.5061/dryad.47v3c
unpublished_Aedes aegypti	Geo-positioning of data from published sources	Occurrence database management: spatial and temporal standardisation	Aedes aegypti_407	aegypti.csv	Dryad Digital Repository	10.5061/dryad.47v3c	http://dx.doi.org/10.5061/dryad.47v3c
unpublished_Aedes aegypti	Geo-positioning of data from published sources	Occurrence database management: spatial and temporal standardisation	Aedes aegypti_408	aegypti.csv	Dryad Digital Repository	10.5061/dryad.47v3c	http://dx.doi.org/10.5061/dryad.47v3c
unpublished_Aedes aegypti	Geo-positioning of data from published sources	Occurrence database management: spatial and temporal standardisation	Aedes aegypti_409	aegypti.csv	Dryad Digital Repository	10.5061/dryad.47v3c	http://dx.doi.org/10.5061/dryad.47v3c
unpublished_Aedes aegypti	Geo-positioning of data from published sources	Occurrence database management: spatial and temporal standardisation	Aedes aegypti_410	aegypti.csv	Dryad Digital Repository	10.5061/dryad.47v3c	http://dx.doi.org/10.5061/dryad.47v3c
unpublished_Aedes aegypti	Geo-positioning of data from published sources	Occurrence database management: spatial and temporal standardisation	Aedes aegypti_411	aegypti.csv	Dryad Digital Repository	10.5061/dryad.47v3c	http://dx.doi.org/10.5061/dryad.47v3c
unpublished_Aedes aegypti	Geo-positioning of data from published sources	Occurrence database management: spatial and temporal standardisation	Aedes aegypti_412	aegypti.csv	Dryad Digital Repository	10.5061/dryad.47v3c	http://dx.doi.org/10.5061/dryad.47v3c
unpublished_Aedes aegypti	Geo-positioning of data from published sources	Occurrence database management: spatial and temporal standardisation	Aedes aegypti_413	aegypti.csv	Dryad Digital Repository	10.5061/dryad.47v3c	http://dx.doi.org/10.5061/dryad.47v3c
unpublished_Aedes aegypti	Geo-positioning of data from published sources	Occurrence database management: spatial and temporal standardisation	Aedes aegypti_414	aegypti.csv	Dryad Digital Repository	10.5061/dryad.47v3c	http://dx.doi.org/10.5061/dryad.47v3c
unpublished_Aedes aegypti	Geo-positioning of data from published sources	Occurrence database management: spatial and temporal standardisation	Aedes aegypti_415	aegypti.csv	Dryad Digital Repository	10.5061/dryad.47v3c	http://dx.doi.org/10.5061/dryad.47v3c
unpublished_Aedes aegypti	Geo-positioning of data from published sources	Occurrence database management: spatial and temporal standardisation	Aedes aegypti_416	aegypti.csv	Dryad Digital Repository	10.5061/dryad.47v3c	http://dx.doi.org/10.5061/dryad.47v3c
unpublished_Aedes aegypti	Geo-positioning of data from published sources	Occurrence database management: spatial and temporal standardisation	Aedes aegypti_417	aegypti.csv	Dryad Digital Repository	10.5061/dryad.47v3c	http://dx.doi.org/10.5061/dryad.47v3c
unpublished_Aedes aegypti	Geo-positioning of data from published sources	Occurrence database management: spatial and temporal standardisation	Aedes aegypti_418	aegypti.csv	Dryad Digital Repository	10.5061/dryad.47v3c	http://dx.doi.org/10.5061/dryad.47v3c
unpublished_Aedes aegypti	Geo-positioning of data from published sources	Occurrence database management: spatial and temporal standardisation	Aedes aegypti_419	aegypti.csv	Dryad Digital Repository	10.5061/dryad.47v3c	http://dx.doi.org/10.5061/dryad.47v3c
unpublished_Aedes aegypti	Geo-positioning of data from published sources	Occurrence database management: spatial and temporal standardisation	Aedes aegypti_420	aegypti.csv	Dryad Digital Repository	10.5061/dryad.47v3c	http://dx.doi.org/10.5061/dryad.47v3c
unpublished_Aedes aegypti	Geo-positioning of data from published sources	Occurrence database management: spatial and temporal standardisation	Aedes aegypti_421	aegypti.csv	Dryad Digital Repository	10.5061/dryad.47v3c	http://dx.doi.org/10.5061/dryad.47v3c
unpublished_Aedes aegypti	Geo-positioning of data from published sources	Occurrence database management: spatial and temporal standardisation	Aedes aegypti_422	aegypti.csv	Dryad Digital Repository	10.5061/dryad.47v3c	http://dx.doi.org/10.5061/dryad.47v3c
unpublished_Aedes aegypti	Geo-positioning of data from published sources	Occurrence database management: spatial and temporal standardisation	Aedes aegypti_423	aegypti.csv	Dryad Digital Repository	10.5061/dryad.47v3c	http://dx.doi.org/10.5061/dryad.47v3c
unpublished_Aedes aegypti	Geo-positioning of data from published sources	Occurrence database management: spatial and temporal standardisation	Aedes aegypti_424	aegypti.csv	Dryad Digital Repository	10.5061/dryad.47v3c	http://dx.doi.org/10.5061/dryad.47v3c
unpublished_Aedes aegypti	Geo-positioning of data from published sources	Occurrence database management: spatial and temporal standardisation	Aedes aegypti_425	aegypti.csv	Dryad Digital Repository	10.5061/dryad.47v3c	http://dx.doi.org/10.5061/dryad.47v3c
unpublished_Aedes aegypti	Geo-positioning of data from published sources	Occurrence database management: spatial and temporal standardisation	Aedes aegypti_426	aegypti.csv	Dryad Digital Repository	10.5061/dryad.47v3c	http://dx.doi.org/10.5061/dryad.47v3c
unpublished_Aedes aegypti	Geo-positioning of data from published sources	Occurrence database management: spatial and temporal standardisation	Aedes aegypti_427	aegypti.csv	Dryad Digital Repository	10.5061/dryad.47v3c	http://dx.doi.org/10.5061/dryad.47v3c
unpublished_Aedes aegypti	Geo-positioning of data from published sources	Occurrence database management: spatial and temporal standardisation	Aedes aegypti_428	aegypti.csv	Dryad Digital Repository	10.5061/dryad.47v3c	http://dx.doi.org/10.5061/dryad.47v3c
unpublished_Aedes aegypti	Geo-positioning of data from published sources	Occurrence database management: spatial and temporal standardisation	Aedes aegypti_429	aegypti.csv	Dryad Digital Repository	10.5061/dryad.47v3c	http://dx.doi.org/10.5061/dryad.47v3c
unpublished_Aedes aegypti	Geo-positioning of data from published sources	Occurrence database management: spatial and temporal standardisation	Aedes aegypti_430	aegypti.csv	Dryad Digital Repository	10.5061/dryad.47v3c	http://dx.doi.org/10.5061/dryad.47v3c
unpublished_Aedes aegypti	Geo-positioning of data from published sources	Occurrence database management: spatial and temporal standardisation	Aedes aegypti_431	aegypti.csv	Dryad Digital Repository	10.5061/dryad.47v3c	http://dx.doi.org/10.5061/dryad.47v3c
unpublished_Aedes aegypti	Geo-positioning of data from published sources	Occurrence database management: spatial and temporal standardisation	Aedes aegypti_432	aegypti.csv	Dryad Digital Repository	10.5061/dryad.47v3c	http://dx.doi.org/10.5061/dryad.47v3c
unpublished_Aedes aegypti	Geo-positioning of data from published sources	Occurrence database management: spatial and temporal standardisation	Aedes aegypti_433	aegypti.csv	Dryad Digital Repository	10.5061/dryad.47v3c	http://dx.doi.org/10.5061/dryad.47v3c
unpublished_Aedes aegypti	Geo-positioning of data from published sources	Occurrence database management: spatial and temporal standardisation	Aedes aegypti_434	aegypti.csv	Dryad Digital Repository	10.5061/dryad.47v3c	http://dx.doi.org/10.5061/dryad.47v3c
unpublished_Aedes aegypti	Geo-positioning of data from published sources	Occurrence database management: spatial and temporal standardisation	Aedes aegypti_435	aegypti.csv	Dryad Digital Repository	10.5061/dryad.47v3c	http://dx.doi.org/10.5061/dryad.47v3c
unpublished_Aedes aegypti	Geo-positioning of data from published sources	Occurrence database management: spatial and temporal standardisation	Aedes aegypti_436	aegypti.csv	Dryad Digital Repository	10.5061/dryad.47v3c	http://dx.doi.org/10.5061/dryad.47v3c
unpublished_Aedes aegypti	Geo-positioning of data from published sources	Occurrence database management: spatial and temporal standardisation	Aedes aegypti_437	aegypti.csv	Dryad Digital Repository	10.5061/dryad.47v3c	http://dx.doi.org/10.5061/dryad.47v3c
unpublished_Aedes aegypti	Geo-positioning of data from published sources	Occurrence database management: spatial and temporal standardisation	Aedes aegypti_438	aegypti.csv	Dryad Digital Repository	10.5061/dryad.47v3c	http://dx.doi.org/10.5061/dryad.47v3c
unpublished_Aedes aegypti	Geo-positioning of data from published sources	Occurrence database management: spatial and temporal standardisation	Aedes aegypti_439	aegypti.csv	Dryad Digital Repository	10.5061/dryad.47v3c	http://dx.doi.org/10.5061/dryad.47v3c
unpublished_Aedes aegypti	Geo-positioning of data from published sources	Occurrence database management: spatial and temporal standardisation	Aedes aegypti_440	aegypti.csv	Dryad Digital Repository	10.5061/dryad.47v3c	http://dx.doi.org/10.5061/dryad.47v3c
unpublished_Aedes aegypti	Geo-positioning of data from published sources	Occurrence database management: spatial and temporal standardisation	Aedes aegypti_441	aegypti.csv	Dryad Digital Repository	10.5061/dryad.47v3c	http://dx.doi.org/10.5061/dryad.47v3c
unpublished_Aedes aegypti	Geo-positioning of data from published sources	Occurrence database management: spatial and temporal standardisation	Aedes aegypti_442	aegypti.csv	Dryad Digital Repository	10.5061/dryad.47v3c	http://dx.doi.org/10.5061/dryad.47v3c
unpublished_Aedes aegypti	Geo-positioning of data from published sources	Occurrence database management: spatial and temporal standardisation	Aedes aegypti_443	aegypti.csv	Dryad Digital Repository	10.5061/dryad.47v3c	http://dx.doi.org/10.5061/dryad.47v3c
unpublished_Aedes aegypti	Geo-positioning of data from published sources	Occurrence database management: spatial and temporal standardisation	Aedes aegypti_444	aegypti.csv	Dryad Digital Repository	10.5061/dryad.47v3c	http://dx.doi.org/10.5061/dryad.47v3c
unpublished_Aedes aegypti	Geo-positioning of data from published sources	Occurrence database management: spatial and temporal standardisation	Aedes aegypti_445	aegypti.csv	Dryad Digital Repository	10.5061/dryad.47v3c	http://dx.doi.org/10.5061/dryad.47v3c
unpublished_Aedes aegypti	Geo-positioning of data from published sources	Occurrence database management: spatial and temporal standardisation	Aedes aegypti_446	aegypti.csv	Dryad Digital Repository	10.5061/dryad.47v3c	http://dx.doi.org/10.5061/dryad.47v3c
unpublished_Aedes aegypti	Geo-positioning of data from published sources	Occurrence database management: spatial and temporal standardisation	Aedes aegypti_447	aegypti.csv	Dryad Digital Repository	10.5061/dryad.47v3c	http://dx.doi.org/10.5061/dryad.47v3c
unpublished_Aedes aegypti	Geo-positioning of data from published sources	Occurrence database management: spatial and temporal standardisation	Aedes aegypti_448	aegypti.csv	Dryad Digital Repository	10.5061/dryad.47v3c	http://dx.doi.org/10.5061/dryad.47v3c
unpublished_Aedes aegypti	Geo-positioning of data from published sources	Occurrence database management: spatial and temporal standardisation	Aedes aegypti_449	aegypti.csv	Dryad Digital Repository	10.5061/dryad.47v3c	http://dx.doi.org/10.5061/dryad.47v3c
unpublished_Aedes aegypti	Geo-positioning of data from published sources	Occurrence database management: spatial and temporal standardisation	Aedes aegypti_450	aegypti.csv	Dryad Digital Repository	10.5061/dryad.47v3c	http://dx.doi.org/10.5061/dryad.47v3c
unpublished_Aedes aegypti	Geo-positioning of data from published sources	Occurrence database management: spatial and temporal standardisation	Aedes aegypti_451	aegypti.csv	Dryad Digital Repository	10.5061/dryad.47v3c	http://dx.doi.org/10.5061/dryad.47v3c
unpublished_Aedes aegypti	Geo-positioning of data from published sources	Occurrence database management: spatial and temporal standardisation	Aedes aegypti_452	aegypti.csv	Dryad Digital Repository	10.5061/dryad.47v3c	http://dx.doi.org/10.5061/dryad.47v3c
unpublished_Aedes aegypti	Geo-positioning of data from published sources	Occurrence database management: spatial and temporal standardisation	Aedes aegypti_453	aegypti.csv	Dryad Digital Repository	10.5061/dryad.47v3c	http://dx.doi.org/10.5061/dryad.47v3c
unpublished_Aedes aegypti	Geo-positioning of data from published sources	Occurrence database management: spatial and temporal standardisation	Aedes aegypti_454	aegypti.csv	Dryad Digital Repository	10.5061/dryad.47v3c	http://dx.doi.org/10.5061/dryad.47v3c
unpublished_Aedes aegypti	Geo-positioning of data from published sources	Occurrence database management: spatial and temporal standardisation	Aedes aegypti_455	aegypti.csv	Dryad Digital Repository	10.5061/dryad.47v3c	http://dx.doi.org/10.5061/dryad.47v3c
unpublished_Aedes aegypti	Geo-positioning of data from published sources	Occurrence database management: spatial and temporal standardisation	Aedes aegypti_456	aegypti.csv	Dryad Digital Repository	10.5061/dryad.47v3c	http://dx.doi.org/10.5061/dryad.47v3c
unpublished_Aedes aegypti	Geo-positioning of data from published sources	Occurrence database management: spatial and temporal standardisation	Aedes aegypti_457	aegypti.csv	Dryad Digital Repository	10.5061/dryad.47v3c	http://dx.doi.org/10.5061/dryad.47v3c
unpublished_Aedes aegypti	Geo-positioning of data from published sources	Occurrence database management: spatial and temporal standardisation	Aedes aegypti_458	aegypti.csv	Dryad Digital Repository	10.5061/dryad.47v3c	http://dx.doi.org/10.5061/dryad.47v3c
unpublished_Aedes aegypti	Geo-positioning of data from published sources	Occurrence database management: spatial and temporal standardisation	Aedes aegypti_459	aegypti.csv	Dryad Digital Repository	10.5061/dryad.47v3c	http://dx.doi.org/10.5061/dryad.47v3c
unpublished_Aedes aegypti	Geo-positioning of data from published sources	Occurrence database management: spatial and temporal standardisation	Aedes aegypti_460	aegypti.csv	Dryad Digital Repository	10.5061/dryad.47v3c	http://dx.doi.org/10.5061/dryad.47v3c
unpublished_Aedes aegypti	Geo-positioning of data from published sources	Occurrence database management: spatial and temporal standardisation	Aedes aegypti_461	aegypti.csv	Dryad Digital Repository	10.5061/dryad.47v3c	http://dx.doi.org/10.5061/dryad.47v3c
unpublished_Aedes aegypti	Geo-positioning of data from published sources	Occurrence database management: spatial and temporal standardisation	Aedes aegypti_462	aegypti.csv	Dryad Digital Repository	10.5061/dryad.47v3c	http://dx.doi.org/10.5061/dryad.47v3c
unpublished_Aedes aegypti	Geo-positioning of data from published sources	Occurrence database management: spatial and temporal standardisation	Aedes aegypti_463	aegypti.csv	Dryad Digital Repository	10.5061/dryad.47v3c	http://dx.doi.org/10.5061/dryad.47v3c
unpublished_Aedes aegypti	Geo-positioning of data from published sources	Occurrence database management: spatial and temporal standardisation	Aedes aegypti_464	aegypti.csv	Dryad Digital Repository	10.5061/dryad.47v3c	http://dx.doi.org/10.5061/dryad.47v3c
unpublished_Aedes aegypti	Geo-positioning of data from published sources	Occurrence database management: spatial and temporal standardisation	Aedes aegypti_465	aegypti.csv	Dryad Digital Repository	10.5061/dryad.47v3c	http://dx.doi.org/10.5061/dryad.47v3c
unpublished_Aedes aegypti	Geo-positioning of data from published sources	Occurrence database management: spatial and temporal standardisation	Aedes aegypti_466	aegypti.csv	Dryad Digital Repository	10.5061/dryad.47v3c	http://dx.doi.org/10.5061/dryad.47v3c
unpublished_Aedes aegypti	Geo-positioning of data from published sources	Occurrence database management: spatial and temporal standardisation	Aedes aegypti_467	aegypti.csv	Dryad Digital Repository	10.5061/dryad.47v3c	http://dx.doi.org/10.5061/dryad.47v3c
unpublished_Aedes aegypti	Geo-positioning of data from published sources	Occurrence database management: spatial and temporal standardisation	Aedes aegypti_468	aegypti.csv	Dryad Digital Repository	10.5061/dryad.47v3c	http://dx.doi.org/10.5061/dryad.47v3c
unpublished_Aedes aegypti	Geo-positioning of data from published sources	Occurrence database management: spatial and temporal standardisation	Aedes aegypti_469	aegypti.csv	Dryad Digital Repository	10.5061/dryad.47v3c	http://dx.doi.org/10.5061/dryad.47v3c
unpublished_Aedes aegypti	Geo-positioning of data from published sources	Occurrence database management: spatial and temporal standardisation	Aedes aegypti_470	aegypti.csv	Dryad Digital Repository	10.5061/dryad.47v3c	http://dx.doi.org/10.5061/dryad.47v3c
unpublished_Aedes aegypti	Geo-positioning of data from published sources	Occurrence database management: spatial and temporal standardisation	Aedes aegypti_471	aegypti.csv	Dryad Digital Repository	10.5061/dryad.47v3c	http://dx.doi.org/10.5061/dryad.47v3c
unpublished_Aedes aegypti	Geo-positioning of data from published sources	Occurrence database management: spatial and temporal standardisation	Aedes aegypti_472	aegypti.csv	Dryad Digital Repository	10.5061/dryad.47v3c	http://dx.doi.org/10.5061/dryad.47v3c
unpublished_Aedes aegypti	Geo-positioning of data from published sources	Occurrence database management: spatial and temporal standardisation	Aedes aegypti_473	aegypti.csv	Dryad Digital Repository	10.5061/dryad.47v3c	http://dx.doi.org/10.5061/dryad.47v3c
unpublished_Aedes aegypti	Geo-positioning of data from published sources	Occurrence database management: spatial and temporal standardisation	Aedes aegypti_474	aegypti.csv	Dryad Digital Repository	10.5061/dryad.47v3c	http://dx.doi.org/10.5061/dryad.47v3c
unpublished_Aedes aegypti	Geo-positioning of data from published sources	Occurrence database management: spatial and temporal standardisation	Aedes aegypti_475	aegypti.csv	Dryad Digital Repository	10.5061/dryad.47v3c	http://dx.doi.org/10.5061/dryad.47v3c
unpublished_Aedes aegypti	Geo-positioning of data from published sources	Occurrence database management: spatial and temporal standardisation	Aedes aegypti_476	aegypti.csv	Dryad Digital Repository	10.5061/dryad.47v3c	http://dx.doi.org/10.5061/dryad.47v3c
unpublished_Aedes aegypti	Geo-positioning of data from published sources	Occurrence database management: spatial and temporal standardisation	Aedes aegypti_477	aegypti.csv	Dryad Digital Repository	10.5061/dryad.47v3c	http://dx.doi.org/10.5061/dryad.47v3c
unpublished_Aedes aegypti	Geo-positioning of data from published sources	Occurrence database management: spatial and temporal standardisation	Aedes aegypti_478	aegypti.csv	Dryad Digital Repository	10.5061/dryad.47v3c	http://dx.doi.org/10.5061/dryad.47v3c
unpublished_Aedes aegypti	Geo-positioning of data from published sources	Occurrence database management: spatial and temporal standardisation	Aedes aegypti_479	aegypti.csv	Dryad Digital Repository	10.5061/dryad.47v3c	http://dx.doi.org/10.5061/dryad.47v3c
unpublished_Aedes aegypti	Geo-positioning of data from published sources	Occurrence database management: spatial and temporal standardisation	Aedes aegypti_480	aegypti.csv	Dryad Digital Repository	10.5061/dryad.47v3c	http://dx.doi.org/10.5061/dryad.47v3c
unpublished_Aedes aegypti	Geo-positioning of data from published sources	Occurrence database management: spatial and temporal standardisation	Aedes aegypti_481	aegypti.csv	Dryad Digital Repository	10.5061/dryad.47v3c	http://dx.doi.org/10.5061/dryad.47v3c
unpublished_Aedes aegypti	Geo-positioning of data from published sources	Occurrence database management: spatial and temporal standardisation	Aedes aegypti_482	aegypti.csv	Dryad Digital Repository	10.5061/dryad.47v3c	http://dx.doi.org/10.5061/dryad.47v3c
unpublished_Aedes aegypti	Geo-positioning of data from published sources	Occurrence database management: spatial and temporal standardisation	Aedes aegypti_483	aegypti.csv	Dryad Digital Repository	10.5061/dryad.47v3c	http://dx.doi.org/10.5061/dryad.47v3c
unpublished_Aedes aegypti	Geo-positioning of data from published sources	Occurrence database management: spatial and temporal standardisation	Aedes aegypti_484	aegypti.csv	Dryad Digital Repository	10.5061/dryad.47v3c	http://dx.doi.org/10.5061/dryad.47v3c
unpublished_Aedes aegypti	Geo-positioning of data from published sources	Occurrence database management: spatial and temporal standardisation	Aedes aegypti_485	aegypti.csv	Dryad Digital Repository	10.5061/dryad.47v3c	http://dx.doi.org/10.5061/dryad.47v3c
unpublished_Aedes aegypti	Geo-positioning of data from published sources	Occurrence database management: spatial and temporal standardisation	Aedes aegypti_486	aegypti.csv	Dryad Digital Repository	10.5061/dryad.47v3c	http://dx.doi.org/10.5061/dryad.47v3c
unpublished_Aedes aegypti	Geo-positioning of data from published sources	Occurrence database management: spatial and temporal standardisation	Aedes aegypti_487	aegypti.csv	Dryad Digital Repository	10.5061/dryad.47v3c	http://dx.doi.org/10.5061/dryad.47v3c
unpublished_Aedes aegypti	Geo-positioning of data from published sources	Occurrence database management: spatial and temporal standardisation	Aedes aegypti_488	aegypti.csv	Dryad Digital Repository	10.5061/dryad.47v3c	http://dx.doi.org/10.5061/dryad.47v3c
unpublished_Aedes aegypti	Geo-positioning of data from published sources	Occurrence database management: spatial and temporal standardisation	Aedes aegypti_489	aegypti.csv	Dryad Digital Repository	10.5061/dryad.47v3c	http://dx.doi.org/10.5061/dryad.47v3c
unpublished_Aedes aegypti	Geo-positioning of data from published sources	Occurrence database management: spatial and temporal standardisation	Aedes aegypti_490	aegypti.csv	Dryad Digital Repository	10.5061/dryad.47v3c	http://dx.doi.org/10.5061/dryad.47v3c
unpublished_Aedes aegypti	Geo-positioning of data from published sources	Occurrence database management: spatial and temporal standardisation	Aedes aegypti_491	aegypti.csv	Dryad Digital Repository	10.5061/dryad.47v3c	http://dx.doi.org/10.5061/dryad.47v3c
unpublished_Aedes aegypti	Geo-positioning of data from published sources	Occurrence database management: spatial and temporal standardisation	Aedes aegypti_492	aegypti.csv	Dryad Digital Repository	10.5061/dryad.47v3c	http://dx.doi.org/10.5061/dryad.47v3c
unpublished_Aedes aegypti	Geo-positioning of data from published sources	Occurrence database management: spatial and temporal standardisation	Aedes aegypti_493	aegypti.csv	Dryad Digital Repository	10.5061/dryad.47v3c	http://dx.doi.org/10.5061/dryad.47v3c
unpublished_Aedes aegypti	Geo-positioning of data from published sources	Occurrence database management: spatial and temporal standardisation	Aedes aegypti_494	aegypti.csv	Dryad Digital Repository	10.5061/dryad.47v3c	http://dx.doi.org/10.5061/dryad.47v3c
unpublished_Aedes aegypti	Geo-positioning of data from published sources	Occurrence database management: spatial and temporal standardisation	Aedes aegypti_495	aegypti.csv	Dryad Digital Repository	10.5061/dryad.47v3c	http://dx.doi.org/10.5061/dryad.47v3c
unpublished_Aedes aegypti	Geo-positioning of data from published sources	Occurrence database management: spatial and temporal standardisation	Aedes aegypti_496	aegypti.csv	Dryad Digital Repository	10.5061/dryad.47v3c	http://dx.doi.org/10.5061/dryad.47v3c
unpublished_Aedes aegypti	Geo-positioning of data from published sources	Occurrence database management: spatial and temporal standardisation	Aedes aegypti_497	aegypti.csv	Dryad Digital Repository	10.5061/dryad.47v3c	http://dx.doi.org/10.5061/dryad.47v3c
unpublished_Aedes aegypti	Geo-positioning of data from published sources	Occurrence database management: spatial and temporal standardisation	Aedes aegypti_498	aegypti.csv	Dryad Digital Repository	10.5061/dryad.47v3c	http://dx.doi.org/10.5061/dryad.47v3c
unpublished_Aedes aegypti	Geo-positioning of data from published sources	Occurrence database management: spatial and temporal standardisation	Aedes aegypti_499	aegypti.csv	Dryad Digital Repository	10.5061/dryad.47v3c	http://dx.doi.org/10.5061/dryad.47v3c
unpublished_Aedes aegypti	Geo-positioning of data from published sources	Occurrence database management: spatial and temporal standardisation	Aedes aegypti_500	aegypti.csv	Dryad Digital Repository	10.5061/dryad.47v3c	http://dx.doi.org/10.5061/dryad.47v3c
unpublished_Aedes aegypti	Geo-positioning of data from published sources	Occurrence database management: spatial and temporal standardisation	Aedes aegypti_501	aegypti.csv	Dryad Digital Repository	10.5061/dryad.47v3c	http://dx.doi.org/10.5061/dryad.47v3c
unpublished_Aedes aegypti	Geo-positioning of data from published sources	Occurrence database management: spatial and temporal standardisation	Aedes aegypti_502	aegypti.csv	Dryad Digital Repository	10.5061/dryad.47v3c	http://dx.doi.org/10.5061/dryad.47v3c
unpublished_Aedes aegypti	Geo-positioning of data from published sources	Occurrence database management: spatial and temporal standardisation	Aedes aegypti_503	aegypti.csv	Dryad Digital Repository	10.5061/dryad.47v3c	http://dx.doi.org/10.5061/dryad.47v3c
unpublished_Aedes aegypti	Geo-positioning of data from published sources	Occurrence database management: spatial and temporal standardisation	Aedes aegypti_504	aegypti.csv	Dryad Digital Repository	10.5061/dryad.47v3c	http://dx.doi.org/10.5061/dryad.47v3c
unpublished_Aedes aegypti	Geo-positioning of data from published sources	Occurrence database management: spatial and temporal standardisation	Aedes aegypti_505	aegypti.csv	Dryad Digital Repository	10.5061/dryad.47v3c	http://dx.doi.org/10.5061/dryad.47v3c
unpublished_Aedes aegypti	Geo-positioning of data from published sources	Occurrence database management: spatial and temporal standardisation	Aedes aegypti_506	aegypti.csv	Dryad Digital Repository	10.5061/dryad.47v3c	http://dx.doi.org/10.5061/dryad.47v3c
unpublished_Aedes aegypti	Geo-positioning of data from published sources	Occurrence database management: spatial and temporal standardisation	Aedes aegypti_507	aegypti.csv	Dryad Digital Repository	10.5061/dryad.47v3c	http://dx.doi.org/10.5061/dryad.47v3c
unpublished_Aedes aegypti	Geo-positioning of data from published sources	Occurrence database management: spatial and temporal standardisation	Aedes aegypti_508	aegypti.csv	Dryad Digital Repository	10.5061/dryad.47v3c	http://dx.doi.org/10.5061/dryad.47v3c
unpublished_Aedes aegypti	Geo-positioning of data from published sources	Occurrence database management: spatial and temporal standardisation	Aedes aegypti_509	aegypti.csv	Dryad Digital Repository	10.5061/dryad.47v3c	http://dx.doi.org/10.5061/dryad.47v3c
unpublished_Aedes aegypti	Geo-positioning of data from published sources	Occurrence database management: spatial and temporal standardisation	Aedes aegypti_510	aegypti.csv	Dryad Digital Repository	10.5061/dryad.47v3c	http://dx.doi.org/10.5061/dryad.47v3c
unpublished_Aedes aegypti	Geo-positioning of data from published sources	Occurrence database management: spatial and temporal standardisation	Aedes aegypti_511	aegypti.csv	Dryad Digital Repository	10.5061/dryad.47v3c	http://dx.doi.org/10.5061/dryad.47v3c
unpublished_Aedes aegypti	Geo-positioning of data from published sources	Occurrence database management: spatial and temporal standardisation	Aedes aegypti_512	aegypti.csv	Dryad Digital Repository	10.5061/dryad.47v3c	http://dx.doi.org/10.5061/dryad.47v3c
unpublished_Aedes aegypti	Geo-positioning of data from published sources	Occurrence database management: spatial and temporal standardisation	Aedes aegypti_513	aegypti.csv	Dryad Digital Repository	10.5061/dryad.47v3c	http://dx.doi.org/10.5061/dryad.47v3c
unpublished_Aedes aegypti	Geo-positioning of data from published sources	Occurrence database management: spatial and temporal standardisation	Aedes aegypti_514	aegypti.csv	Dryad Digital Repository	10.5061/dryad.47v3c	http://dx.doi.org/10.5061/dryad.47v3c
unpublished_Aedes aegypti	Geo-positioning of data from published sources	Occurrence database management: spatial and temporal standardisation	Aedes aegypti_515	aegypti.csv	Dryad Digital Repository	10.5061/dryad.47v3c	http://dx.doi.org/10.5061/dryad.47v3c
unpublished_Aedes aegypti	Geo-positioning of data from published sources	Occurrence database management: spatial and temporal standardisation	Aedes aegypti_516	aegypti.csv	Dryad Digital Repository	10.5061/dryad.47v3c	http://dx.doi.org/10.5061/dryad.47v3c
unpublished_Aedes aegypti	Geo-positioning of data from published sources	Occurrence database management: spatial and temporal standardisation	Aedes aegypti_517	aegypti.csv	Dryad Digital Repository	10.5061/dryad.47v3c	http://dx.doi.org/10.5061/dryad.47v3c
unpublished_Aedes aegypti	Geo-positioning of data from published sources	Occurrence database management: spatial and temporal standardisation	Aedes aegypti_518	aegypti.csv	Dryad Digital Repository	10.5061/dryad.47v3c	http://dx.doi.org/10.5061/dryad.47v3c
unpublished_Aedes aegypti	Geo-positioning of data from published sources	Occurrence database management: spatial and temporal standardisation	Aedes aegypti_519	aegypti.csv	Dryad Digital Repository	10.5061/dryad.47v3c	http://dx.doi.org/10.5061/dryad.47v3c
unpublished_Aedes aegypti	Geo-positioning of data from published sources	Occurrence database management: spatial and temporal standardisation	Aedes aegypti_520	aegypti.csv	Dryad Digital Repository	10.5061/dryad.47v3c	http://dx.doi.org/10.5061/dryad.47v3c
unpublished_Aedes aegypti	Geo-positioning of data from published sources	Occurrence database management: spatial and temporal standardisation	Aedes aegypti_521	aegypti.csv	Dryad Digital Repository	10.5061/dryad.47v3c	http://dx.doi.org/10.5061/dryad.47v3c
unpublished_Aedes aegypti	Geo-positioning of data from published sources	Occurrence database management: spatial and temporal standardisation	Aedes aegypti_522	aegypti.csv	Dryad Digital Repository	10.5061/dryad.47v3c	http://dx.doi.org/10.5061/dryad.47v3c
unpublished_Aedes aegypti	Geo-positioning of data from published sources	Occurrence database management: spatial and temporal standardisation	Aedes aegypti_523	aegypti.csv	Dryad Digital Repository	10.5061/dryad.47v3c	http://dx.doi.org/10.5061/dryad.47v3c
unpublished_Aedes aegypti	Geo-positioning of data from published sources	Occurrence database management: spatial and temporal standardisation	Aedes aegypti_524	aegypti.csv	Dryad Digital Repository	10.5061/dryad.47v3c	http://dx.doi.org/10.5061/dryad.47v3c
unpublished_Aedes aegypti	Geo-positioning of data from published sources	Occurrence database management: spatial and temporal standardisation	Aedes aegypti_525	aegypti.csv	Dryad Digital Repository	10.5061/dryad.47v3c	http://dx.doi.org/10.5061/dryad.47v3c
unpublished_Aedes aegypti	Geo-positioning of data from published sources	Occurrence database management: spatial and temporal standardisation	Aedes aegypti_526	aegypti.csv	Dryad Digital Repository	10.5061/dryad.47v3c	http://dx.doi.org/10.5061/dryad.47v3c
unpublished_Aedes aegypti	Geo-positioning of data from published sources	Occurrence database management: spatial and temporal standardisation	Aedes aegypti_527	aegypti.csv	Dryad Digital Repository	10.5061/dryad.47v3c	http://dx.doi.org/10.5061/dryad.47v3c
unpublished_Aedes aegypti	Geo-positioning of data from published sources	Occurrence database management: spatial and temporal standardisation	Aedes aegypti_528	aegypti.csv	Dryad Digital Repository	10.5061/dryad.47v3c	http://dx.doi.org/10.5061/dryad.47v3c
unpublished_Aedes aegypti	Geo-positioning of data from published sources	Occurrence database management: spatial and temporal standardisation	Aedes aegypti_529	aegypti.csv	Dryad Digital Repository	10.5061/dryad.47v3c	http://dx.doi.org/10.5061/dryad.47v3c
unpublished_Aedes aegypti	Geo-positioning of data from published sources	Occurrence database management: spatial and temporal standardisation	Aedes aegypti_530	aegypti.csv	Dryad Digital Repository	10.5061/dryad.47v3c	http://dx.doi.org/10.5061/dryad.47v3c
unpublished_Aedes aegypti	Geo-positioning of data from published sources	Occurrence database management: spatial and temporal standardisation	Aedes aegypti_531	aegypti.csv	Dryad Digital Repository	10.5061/dryad.47v3c	http://dx.doi.org/10.5061/dryad.47v3c
unpublished_Aedes aegypti	Geo-positioning of data from published sources	Occurrence database management: spatial and temporal standardisation	Aedes aegypti_532	aegypti.csv	Dryad Digital Repository	10.5061/dryad.47v3c	http://dx.doi.org/10.5061/dryad.47v3c
unpublished_Aedes aegypti	Geo-positioning of data from published sources	Occurrence database management: spatial and temporal standardisation	Aedes aegypti_533	aegypti.csv	Dryad Digital Repository	10.5061/dryad.47v3c	http://dx.doi.org/10.5061/dryad.47v3c
unpublished_Aedes aegypti	Geo-positioning of data from published sources	Occurrence database management: spatial and temporal standardisation	Aedes aegypti_534	aegypti.csv	Dryad Digital Repository	10.5061/dryad.47v3c	http://dx.doi.org/10.5061/dryad.47v3c
unpublished_Aedes aegypti	Geo-positioning of data from published sources	Occurrence database management: spatial and temporal standardisation	Aedes aegypti_535	aegypti.csv	Dryad Digital Repository	10.5061/dryad.47v3c	http://dx.doi.org/10.5061/dryad.47v3c
unpublished_Aedes aegypti	Geo-positioning of data from published sources	Occurrence database management: spatial and temporal standardisation	Aedes aegypti_536	aegypti.csv	Dryad Digital Repository	10.5061/dryad.47v3c	http://dx.doi.org/10.5061/dryad.47v3c
unpublished_Aedes aegypti	Geo-positioning of data from published sources	Occurrence database management: spatial and temporal standardisation	Aedes aegypti_537	aegypti.csv	Dryad Digital Repository	10.5061/dryad.47v3c	http://dx.doi.org/10.5061/dryad.47v3c
unpublished_Aedes aegypti	Geo-positioning of data from published sources	Occurrence database management: spatial and temporal standardisation	Aedes aegypti_538	aegypti.csv	Dryad Digital Repository	10.5061/dryad.47v3c	http://dx.doi.org/10.5061/dryad.47v3c
unpublished_Aedes aegypti	Geo-positioning of data from published sources	Occurrence database management: spatial and temporal standardisation	Aedes aegypti_539	aegypti.csv	Dryad Digital Repository	10.5061/dryad.47v3c	http://dx.doi.org/10.5061/dryad.47v3c
unpublished_Aedes aegypti	Geo-positioning of data from published sources	Occurrence database management: spatial and temporal standardisation	Aedes aegypti_540	aegypti.csv	Dryad Digital Repository	10.5061/dryad.47v3c	http://dx.doi.org/10.5061/dryad.47v3c
unpublished_Aedes aegypti	Geo-positioning of data from published sources	Occurrence database management: spatial and temporal standardisation	Aedes aegypti_541	aegypti.csv	Dryad Digital Repository	10.5061/dryad.47v3c	http://dx.doi.org/10.5061/dryad.47v3c
unpublished_Aedes aegypti	Geo-positioning of data from published sources	Occurrence database management: spatial and temporal standardisation	Aedes aegypti_542	aegypti.csv	Dryad Digital Repository	10.5061/dryad.47v3c	http://dx.doi.org/10.5061/dryad.47v3c
unpublished_Aedes aegypti	Geo-positioning of data from published sources	Occurrence database management: spatial and temporal standardisation	Aedes aegypti_543	aegypti.csv	Dryad Digital Repository	10.5061/dryad.47v3c	http://dx.doi.org/10.5061/dryad.47v3c
unpublished_Aedes aegypti	Geo-positioning of data from published sources	Occurrence database management: spatial and temporal standardisation	Aedes aegypti_544	aegypti.csv	Dryad Digital Repository	10.5061/dryad.47v3c	http://dx.doi.org/10.5061/dryad.47v3c
unpublished_Aedes aegypti	Geo-positioning of data from published sources	Occurrence database management: spatial and temporal standardisation	Aedes aegypti_545	aegypti.csv	Dryad Digital Repository	10.5061/dryad.47v3c	http://dx.doi.org/10.5061/dryad.47v3c
unpublished_Aedes aegypti	Geo-positioning of data from published sources	Occurrence database management: spatial and temporal standardisation	Aedes aegypti_546	aegypti.csv	Dryad Digital Repository	10.5061/dryad.47v3c	http://dx.doi.org/10.5061/dryad.47v3c
unpublished_Aedes aegypti	Geo-positioning of data from published sources	Occurrence database management: spatial and temporal standardisation	Aedes aegypti_547	aegypti.csv	Dryad Digital Repository	10.5061/dryad.47v3c	http://dx.doi.org/10.5061/dryad.47v3c
unpublished_Aedes aegypti	Geo-positioning of data from published sources	Occurrence database management: spatial and temporal standardisation	Aedes aegypti_548	aegypti.csv	Dryad Digital Repository	10.5061/dryad.47v3c	http://dx.doi.org/10.5061/dryad.47v3c
unpublished_Aedes aegypti	Geo-positioning of data from published sources	Occurrence database management: spatial and temporal standardisation	Aedes aegypti_549	aegypti.csv	Dryad Digital Repository	10.5061/dryad.47v3c	http://dx.doi.org/10.5061/dryad.47v3c
unpublished_Aedes aegypti	Geo-positioning of data from published sources	Occurrence database management: spatial and temporal standardisation	Aedes aegypti_550	aegypti.csv	Dryad Digital Repository	10.5061/dryad.47v3c	http://dx.doi.org/10.5061/dryad.47v3c
unpublished_Aedes aegypti	Geo-positioning of data from published sources	Occurrence database management: spatial and temporal standardisation	Aedes aegypti_551	aegypti.csv	Dryad Digital Repository	10.5061/dryad.47v3c	http://dx.doi.org/10.5061/dryad.47v3c
unpublished_Aedes aegypti	Geo-positioning of data from published sources	Occurrence database management: spatial and temporal standardisation	Aedes aegypti_552	aegypti.csv	Dryad Digital Repository	10.5061/dryad.47v3c	http://dx.doi.org/10.5061/dryad.47v3c
unpublished_Aedes aegypti	Geo-positioning of data from published sources	Occurrence database management: spatial and temporal standardisation	Aedes aegypti_553	aegypti.csv	Dryad Digital Repository	10.5061/dryad.47v3c	http://dx.doi.org/10.5061/dryad.47v3c
unpublished_Aedes aegypti	Geo-positioning of data from published sources	Occurrence database management: spatial and temporal standardisation	Aedes aegypti_554	aegypti.csv	Dryad Digital Repository	10.5061/dryad.47v3c	http://dx.doi.org/10.5061/dryad.47v3c
unpublished_Aedes aegypti	Geo-positioning of data from published sources	Occurrence database management: spatial and temporal standardisation	Aedes aegypti_555	aegypti.csv	Dryad Digital Repository	10.5061/dryad.47v3c	http://dx.doi.org/10.5061/dryad.47v3c
unpublished_Aedes aegypti	Geo-positioning of data from published sources	Occurrence database management: spatial and temporal standardisation	Aedes aegypti_556	aegypti.csv	Dryad Digital Repository	10.5061/dryad.47v3c	http://dx.doi.org/10.5061/dryad.47v3c
unpublished_Aedes aegypti	Geo-positioning of data from published sources	Occurrence database management: spatial and temporal standardisation	Aedes aegypti_557	aegypti.csv	Dryad Digital Repository	10.5061/dryad.47v3c	http://dx.doi.org/10.5061/dryad.47v3c
unpublished_Aedes aegypti	Geo-positioning of data from published sources	Occurrence database management: spatial and temporal standardisation	Aedes aegypti_558	aegypti.csv	Dryad Digital Repository	10.5061/dryad.47v3c	http://dx.doi.org/10.5061/dryad.47v3c
unpublished_Aedes aegypti	Geo-positioning of data from published sources	Occurrence database management: spatial and temporal standardisation	Aedes aegypti_559	aegypti.csv	Dryad Digital Repository	10.5061/dryad.47v3c	http://dx.doi.org/10.5061/dryad.47v3c
unpublished_Aedes aegypti	Geo-positioning of data from published sources	Occurrence database management: spatial and temporal standardisation	Aedes aegypti_560	aegypti.csv	Dryad Digital Repository	10.5061/dryad.47v3c	http://dx.doi.org/10.5061/dryad.47v3c
unpublished_Aedes aegypti	Geo-positioning of data from published sources	Occurrence database management: spatial and temporal standardisation	Aedes aegypti_561	aegypti.csv	Dryad Digital Repository	10.5061/dryad.47v3c	http://dx.doi.org/10.5061/dryad.47v3c
unpublished_Aedes aegypti	Geo-positioning of data from published sources	Occurrence database management: spatial and temporal standardisation	Aedes aegypti_562	aegypti.csv	Dryad Digital Repository	10.5061/dryad.47v3c	http://dx.doi.org/10.5061/dryad.47v3c
unpublished_Aedes aegypti	Geo-positioning of data from published sources	Occurrence database management: spatial and temporal standardisation	Aedes aegypti_563	aegypti.csv	Dryad Digital Repository	10.5061/dryad.47v3c	http://dx.doi.org/10.5061/dryad.47v3c
unpublished_Aedes aegypti	Geo-positioning of data from published sources	Occurrence database management: spatial and temporal standardisation	Aedes aegypti_564	aegypti.csv	Dryad Digital Repository	10.5061/dryad.47v3c	http://dx.doi.org/10.5061/dryad.47v3c
unpublished_Aedes aegypti	Geo-positioning of data from published sources	Occurrence database management: spatial and temporal standardisation	Aedes aegypti_565	aegypti.csv	Dryad Digital Repository	10.5061/dryad.47v3c	http://dx.doi.org/10.5061/dryad.47v3c
unpublished_Aedes aegypti	Geo-positioning of data from published sources	Occurrence database management: spatial and temporal standardisation	Aedes aegypti_566	aegypti.csv	Dryad Digital Repository	10.5061/dryad.47v3c	http://dx.doi.org/10.5061/dryad.47v3c
unpublished_Aedes aegypti	Geo-positioning of data from published sources	Occurrence database management: spatial and temporal standardisation	Aedes aegypti_567	aegypti.csv	Dryad Digital Repository	10.5061/dryad.47v3c	http://dx.doi.org/10.5061/dryad.47v3c
unpublished_Aedes aegypti	Geo-positioning of data from published sources	Occurrence database management: spatial and temporal standardisation	Aedes aegypti_568	aegypti.csv	Dryad Digital Repository	10.5061/dryad.47v3c	http://dx.doi.org/10.5061/dryad.47v3c
unpublished_Aedes aegypti	Geo-positioning of data from published sources	Occurrence database management: spatial and temporal standardisation	Aedes aegypti_569	aegypti.csv	Dryad Digital Repository	10.5061/dryad.47v3c	http://dx.doi.org/10.5061/dryad.47v3c
unpublished_Aedes aegypti	Geo-positioning of data from published sources	Occurrence database management: spatial and temporal standardisation	Aedes aegypti_570	aegypti.csv	Dryad Digital Repository	10.5061/dryad.47v3c	http://dx.doi.org/10.5061/dryad.47v3c
unpublished_Aedes aegypti	Geo-positioning of data from published sources	Occurrence database management: spatial and temporal standardisation	Aedes aegypti_571	aegypti.csv	Dryad Digital Repository	10.5061/dryad.47v3c	http://dx.doi.org/10.5061/dryad.47v3c
unpublished_Aedes aegypti	Geo-positioning of data from published sources	Occurrence database management: spatial and temporal standardisation	Aedes aegypti_572	aegypti.csv	Dryad Digital Repository	10.5061/dryad.47v3c	http://dx.doi.org/10.5061/dryad.47v3c
unpublished_Aedes aegypti	Geo-positioning of data from published sources	Occurrence database management: spatial and temporal standardisation	Aedes aegypti_573	aegypti.csv	Dryad Digital Repository	10.5061/dryad.47v3c	http://dx.doi.org/10.5061/dryad.47v3c
unpublished_Aedes aegypti	Geo-positioning of data from published sources	Occurrence database management: spatial and temporal standardisation	Aedes aegypti_574	aegypti.csv	Dryad Digital Repository	10.5061/dryad.47v3c	http://dx.doi.org/10.5061/dryad.47v3c
unpublished_Aedes aegypti	Geo-positioning of data from published sources	Occurrence database management: spatial and temporal standardisation	Aedes aegypti_575	aegypti.csv	Dryad Digital Repository	10.5061/dryad.47v3c	http://dx.doi.org/10.5061/dryad.47v3c
unpublished_Aedes aegypti	Geo-positioning of data from published sources	Occurrence database management: spatial and temporal standardisation	Aedes aegypti_576	aegypti.csv	Dryad Digital Repository	10.5061/dryad.47v3c	http://dx.doi.org/10.5061/dryad.47v3c
unpublished_Aedes aegypti	Geo-positioning of data from published sources	Occurrence database management: spatial and temporal standardisation	Aedes aegypti_577	aegypti.csv	Dryad Digital Repository	10.5061/dryad.47v3c	http://dx.doi.org/10.5061/dryad.47v3c
unpublished_Aedes aegypti	Geo-positioning of data from published sources	Occurrence database management: spatial and temporal standardisation	Aedes aegypti_578	aegypti.csv	Dryad Digital Repository	10.5061/dryad.47v3c	http://dx.doi.org/10.5061/dryad.47v3c
unpublished_Aedes aegypti	Geo-positioning of data from published sources	Occurrence database management: spatial and temporal standardisation	Aedes aegypti_579	aegypti.csv	Dryad Digital Repository	10.5061/dryad.47v3c	http://dx.doi.org/10.5061/dryad.47v3c
unpublished_Aedes aegypti	Geo-positioning of data from published sources	Occurrence database management: spatial and temporal standardisation	Aedes aegypti_580	aegypti.csv	Dryad Digital Repository	10.5061/dryad.47v3c	http://dx.doi.org/10.5061/dryad.47v3c
unpublished_Aedes aegypti	Geo-positioning of data from published sources	Occurrence database management: spatial and temporal standardisation	Aedes aegypti_581	aegypti.csv	Dryad Digital Repository	10.5061/dryad.47v3c	http://dx.doi.org/10.5061/dryad.47v3c
unpublished_Aedes aegypti	Geo-positioning of data from published sources	Occurrence database management: spatial and temporal standardisation	Aedes aegypti_582	aegypti.csv	Dryad Digital Repository	10.5061/dryad.47v3c	http://dx.doi.org/10.5061/dryad.47v3c
unpublished_Aedes aegypti	Geo-positioning of data from published sources	Occurrence database management: spatial and temporal standardisation	Aedes aegypti_583	aegypti.csv	Dryad Digital Repository	10.5061/dryad.47v3c	http://dx.doi.org/10.5061/dryad.47v3c
unpublished_Aedes aegypti	Geo-positioning of data from published sources	Occurrence database management: spatial and temporal standardisation	Aedes aegypti_584	aegypti.csv	Dryad Digital Repository	10.5061/dryad.47v3c	http://dx.doi.org/10.5061/dryad.47v3c
unpublished_Aedes aegypti	Geo-positioning of data from published sources	Occurrence database management: spatial and temporal standardisation	Aedes aegypti_585	aegypti.csv	Dryad Digital Repository	10.5061/dryad.47v3c	http://dx.doi.org/10.5061/dryad.47v3c
unpublished_Aedes aegypti	Geo-positioning of data from published sources	Occurrence database management: spatial and temporal standardisation	Aedes aegypti_586	aegypti.csv	Dryad Digital Repository	10.5061/dryad.47v3c	http://dx.doi.org/10.5061/dryad.47v3c
unpublished_Aedes aegypti	Geo-positioning of data from published sources	Occurrence database management: spatial and temporal standardisation	Aedes aegypti_587	aegypti.csv	Dryad Digital Repository	10.5061/dryad.47v3c	http://dx.doi.org/10.5061/dryad.47v3c
unpublished_Aedes aegypti	Geo-positioning of data from published sources	Occurrence database management: spatial and temporal standardisation	Aedes aegypti_588	aegypti.csv	Dryad Digital Repository	10.5061/dryad.47v3c	http://dx.doi.org/10.5061/dryad.47v3c
unpublished_Aedes aegypti	Geo-positioning of data from published sources	Occurrence database management: spatial and temporal standardisation	Aedes aegypti_589	aegypti.csv	Dryad Digital Repository	10.5061/dryad.47v3c	http://dx.doi.org/10.5061/dryad.47v3c
unpublished_Aedes aegypti	Geo-positioning of data from published sources	Occurrence database management: spatial and temporal standardisation	Aedes aegypti_590	aegypti.csv	Dryad Digital Repository	10.5061/dryad.47v3c	http://dx.doi.org/10.5061/dryad.47v3c
unpublished_Aedes aegypti	Geo-positioning of data from published sources	Occurrence database management: spatial and temporal standardisation	Aedes aegypti_591	aegypti.csv	Dryad Digital Repository	10.5061/dryad.47v3c	http://dx.doi.org/10.5061/dryad.47v3c
unpublished_Aedes aegypti	Geo-positioning of data from published sources	Occurrence database management: spatial and temporal standardisation	Aedes aegypti_592	aegypti.csv	Dryad Digital Repository	10.5061/dryad.47v3c	http://dx.doi.org/10.5061/dryad.47v3c
unpublished_Aedes aegypti	Geo-positioning of data from published sources	Occurrence database management: spatial and temporal standardisation	Aedes aegypti_593	aegypti.csv	Dryad Digital Repository	10.5061/dryad.47v3c	http://dx.doi.org/10.5061/dryad.47v3c
unpublished_Aedes aegypti	Geo-positioning of data from published sources	Occurrence database management: spatial and temporal standardisation	Aedes aegypti_594	aegypti.csv	Dryad Digital Repository	10.5061/dryad.47v3c	http://dx.doi.org/10.5061/dryad.47v3c
unpublished_Aedes aegypti	Geo-positioning of data from published sources	Occurrence database management: spatial and temporal standardisation	Aedes aegypti_595	aegypti.csv	Dryad Digital Repository	10.5061/dryad.47v3c	http://dx.doi.org/10.5061/dryad.47v3c
unpublished_Aedes aegypti	Geo-positioning of data from published sources	Occurrence database management: spatial and temporal standardisation	Aedes aegypti_596	aegypti.csv	Dryad Digital Repository	10.5061/dryad.47v3c	http://dx.doi.org/10.5061/dryad.47v3c
unpublished_Aedes aegypti	Geo-positioning of data from published sources	Occurrence database management: spatial and temporal standardisation	Aedes aegypti_597	aegypti.csv	Dryad Digital Repository	10.5061/dryad.47v3c	http://dx.doi.org/10.5061/dryad.47v3c
unpublished_Aedes aegypti	Geo-positioning of data from published sources	Occurrence database management: spatial and temporal standardisation	Aedes aegypti_598	aegypti.csv	Dryad Digital Repository	10.5061/dryad.47v3c	http://dx.doi.org/10.5061/dryad.47v3c
unpublished_Aedes aegypti	Geo-positioning of data from published sources	Occurrence database management: spatial and temporal standardisation	Aedes aegypti_599	aegypti.csv	Dryad Digital Repository	10.5061/dryad.47v3c	http://dx.doi.org/10.5061/dryad.47v3c
unpublished_Aedes aegypti	Geo-positioning of data from published sources	Occurrence database management: spatial and temporal standardisation	Aedes aegypti_600	aegypti.csv	Dryad Digital Repository	10.5061/dryad.47v3c	http://dx.doi.org/10.5061/dryad.47v3c
unpublished_Aedes aegypti	Geo-positioning of data from published sources	Occurrence database management: spatial and temporal standardisation	Aedes aegypti_601	aegypti.csv	Dryad Digital Repository	10.5061/dryad.47v3c	http://dx.doi.org/10.5061/dryad.47v3c
unpublished_Aedes aegypti	Geo-positioning of data from published sources	Occurrence database management: spatial and temporal standardisation	Aedes aegypti_602	aegypti.csv	Dryad Digital Repository	10.5061/dryad.47v3c	http://dx.doi.org/10.5061/dryad.47v3c
unpublished_Aedes aegypti	Geo-positioning of data from published sources	Occurrence database management: spatial and temporal standardisation	Aedes aegypti_603	aegypti.csv	Dryad Digital Repository	10.5061/dryad.47v3c	http://dx.doi.org/10.5061/dryad.47v3c
unpublished_Aedes aegypti	Geo-positioning of data from published sources	Occurrence database management: spatial and temporal standardisation	Aedes aegypti_604	aegypti.csv	Dryad Digital Repository	10.5061/dryad.47v3c	http://dx.doi.org/10.5061/dryad.47v3c
unpublished_Aedes aegypti	Geo-positioning of data from published sources	Occurrence database management: spatial and temporal standardisation	Aedes aegypti_605	aegypti.csv	Dryad Digital Repository	10.5061/dryad.47v3c	http://dx.doi.org/10.5061/dryad.47v3c
unpublished_Aedes aegypti	Geo-positioning of data from published sources	Occurrence database management: spatial and temporal standardisation	Aedes aegypti_606	aegypti.csv	Dryad Digital Repository	10.5061/dryad.47v3c	http://dx.doi.org/10.5061/dryad.47v3c
unpublished_Aedes aegypti	Geo-positioning of data from published sources	Occurrence database management: spatial and temporal standardisation	Aedes aegypti_607	aegypti.csv	Dryad Digital Repository	10.5061/dryad.47v3c	http://dx.doi.org/10.5061/dryad.47v3c
unpublished_Aedes aegypti	Geo-positioning of data from published sources	Occurrence database management: spatial and temporal standardisation	Aedes aegypti_608	aegypti.csv	Dryad Digital Repository	10.5061/dryad.47v3c	http://dx.doi.org/10.5061/dryad.47v3c
unpublished_Aedes aegypti	Geo-positioning of data from published sources	Occurrence database management: spatial and temporal standardisation	Aedes aegypti_609	aegypti.csv	Dryad Digital Repository	10.5061/dryad.47v3c	http://dx.doi.org/10.5061/dryad.47v3c
unpublished_Aedes aegypti	Geo-positioning of data from published sources	Occurrence database management: spatial and temporal standardisation	Aedes aegypti_610	aegypti.csv	Dryad Digital Repository	10.5061/dryad.47v3c	http://dx.doi.org/10.5061/dryad.47v3c
unpublished_Aedes aegypti	Geo-positioning of data from published sources	Occurrence database management: spatial and temporal standardisation	Aedes aegypti_611	aegypti.csv	Dryad Digital Repository	10.5061/dryad.47v3c	http://dx.doi.org/10.5061/dryad.47v3c
unpublished_Aedes aegypti	Geo-positioning of data from published sources	Occurrence database management: spatial and temporal standardisation	Aedes aegypti_612	aegypti.csv	Dryad Digital Repository	10.5061/dryad.47v3c	http://dx.doi.org/10.5061/dryad.47v3c
unpublished_Aedes aegypti	Geo-positioning of data from published sources	Occurrence database management: spatial and temporal standardisation	Aedes aegypti_613	aegypti.csv	Dryad Digital Repository	10.5061/dryad.47v3c	http://dx.doi.org/10.5061/dryad.47v3c
unpublished_Aedes aegypti	Geo-positioning of data from published sources	Occurrence database management: spatial and temporal standardisation	Aedes aegypti_614	aegypti.csv	Dryad Digital Repository	10.5061/dryad.47v3c	http://dx.doi.org/10.5061/dryad.47v3c
unpublished_Aedes aegypti	Geo-positioning of data from published sources	Occurrence database management: spatial and temporal standardisation	Aedes aegypti_615	aegypti.csv	Dryad Digital Repository	10.5061/dryad.47v3c	http://dx.doi.org/10.5061/dryad.47v3c
unpublished_Aedes aegypti	Geo-positioning of data from published sources	Occurrence database management: spatial and temporal standardisation	Aedes aegypti_616	aegypti.csv	Dryad Digital Repository	10.5061/dryad.47v3c	http://dx.doi.org/10.5061/dryad.47v3c
unpublished_Aedes aegypti	Geo-positioning of data from published sources	Occurrence database management: spatial and temporal standardisation	Aedes aegypti_617	aegypti.csv	Dryad Digital Repository	10.5061/dryad.47v3c	http://dx.doi.org/10.5061/dryad.47v3c
unpublished_Aedes aegypti	Geo-positioning of data from published sources	Occurrence database management: spatial and temporal standardisation	Aedes aegypti_618	aegypti.csv	Dryad Digital Repository	10.5061/dryad.47v3c	http://dx.doi.org/10.5061/dryad.47v3c
unpublished_Aedes aegypti	Geo-positioning of data from published sources	Occurrence database management: spatial and temporal standardisation	Aedes aegypti_619	aegypti.csv	Dryad Digital Repository	10.5061/dryad.47v3c	http://dx.doi.org/10.5061/dryad.47v3c
unpublished_Aedes aegypti	Geo-positioning of data from published sources	Occurrence database management: spatial and temporal standardisation	Aedes aegypti_620	aegypti.csv	Dryad Digital Repository	10.5061/dryad.47v3c	http://dx.doi.org/10.5061/dryad.47v3c
unpublished_Aedes aegypti	Geo-positioning of data from published sources	Occurrence database management: spatial and temporal standardisation	Aedes aegypti_621	aegypti.csv	Dryad Digital Repository	10.5061/dryad.47v3c	http://dx.doi.org/10.5061/dryad.47v3c
unpublished_Aedes aegypti	Geo-positioning of data from published sources	Occurrence database management: spatial and temporal standardisation	Aedes aegypti_622	aegypti.csv	Dryad Digital Repository	10.5061/dryad.47v3c	http://dx.doi.org/10.5061/dryad.47v3c
unpublished_Aedes aegypti	Geo-positioning of data from published sources	Occurrence database management: spatial and temporal standardisation	Aedes aegypti_623	aegypti.csv	Dryad Digital Repository	10.5061/dryad.47v3c	http://dx.doi.org/10.5061/dryad.47v3c
unpublished_Aedes aegypti	Geo-positioning of data from published sources	Occurrence database management: spatial and temporal standardisation	Aedes aegypti_624	aegypti.csv	Dryad Digital Repository	10.5061/dryad.47v3c	http://dx.doi.org/10.5061/dryad.47v3c
unpublished_Aedes aegypti	Geo-positioning of data from published sources	Occurrence database management: spatial and temporal standardisation	Aedes aegypti_625	aegypti.csv	Dryad Digital Repository	10.5061/dryad.47v3c	http://dx.doi.org/10.5061/dryad.47v3c
unpublished_Aedes aegypti	Geo-positioning of data from published sources	Occurrence database management: spatial and temporal standardisation	Aedes aegypti_626	aegypti.csv	Dryad Digital Repository	10.5061/dryad.47v3c	http://dx.doi.org/10.5061/dryad.47v3c
unpublished_Aedes aegypti	Geo-positioning of data from published sources	Occurrence database management: spatial and temporal standardisation	Aedes aegypti_627	aegypti.csv	Dryad Digital Repository	10.5061/dryad.47v3c	http://dx.doi.org/10.5061/dryad.47v3c
unpublished_Aedes aegypti	Geo-positioning of data from published sources	Occurrence database management: spatial and temporal standardisation	Aedes aegypti_628	aegypti.csv	Dryad Digital Repository	10.5061/dryad.47v3c	http://dx.doi.org/10.5061/dryad.47v3c
unpublished_Aedes aegypti	Geo-positioning of data from published sources	Occurrence database management: spatial and temporal standardisation	Aedes aegypti_629	aegypti.csv	Dryad Digital Repository	10.5061/dryad.47v3c	http://dx.doi.org/10.5061/dryad.47v3c
unpublished_Aedes aegypti	Geo-positioning of data from published sources	Occurrence database management: spatial and temporal standardisation	Aedes aegypti_630	aegypti.csv	Dryad Digital Repository	10.5061/dryad.47v3c	http://dx.doi.org/10.5061/dryad.47v3c
unpublished_Aedes aegypti	Geo-positioning of data from published sources	Occurrence database management: spatial and temporal standardisation	Aedes aegypti_631	aegypti.csv	Dryad Digital Repository	10.5061/dryad.47v3c	http://dx.doi.org/10.5061/dryad.47v3c
unpublished_Aedes aegypti	Geo-positioning of data from published sources	Occurrence database management: spatial and temporal standardisation	Aedes aegypti_632	aegypti.csv	Dryad Digital Repository	10.5061/dryad.47v3c	http://dx.doi.org/10.5061/dryad.47v3c
unpublished_Aedes aegypti	Geo-positioning of data from published sources	Occurrence database management: spatial and temporal standardisation	Aedes aegypti_633	aegypti.csv	Dryad Digital Repository	10.5061/dryad.47v3c	http://dx.doi.org/10.5061/dryad.47v3c
unpublished_Aedes aegypti	Geo-positioning of data from published sources	Occurrence database management: spatial and temporal standardisation	Aedes aegypti_634	aegypti.csv	Dryad Digital Repository	10.5061/dryad.47v3c	http://dx.doi.org/10.5061/dryad.47v3c
unpublished_Aedes aegypti	Geo-positioning of data from published sources	Occurrence database management: spatial and temporal standardisation	Aedes aegypti_635	aegypti.csv	Dryad Digital Repository	10.5061/dryad.47v3c	http://dx.doi.org/10.5061/dryad.47v3c
unpublished_Aedes aegypti	Geo-positioning of data from published sources	Occurrence database management: spatial and temporal standardisation	Aedes aegypti_636	aegypti.csv	Dryad Digital Repository	10.5061/dryad.47v3c	http://dx.doi.org/10.5061/dryad.47v3c
unpublished_Aedes aegypti	Geo-positioning of data from published sources	Occurrence database management: spatial and temporal standardisation	Aedes aegypti_637	aegypti.csv	Dryad Digital Repository	10.5061/dryad.47v3c	http://dx.doi.org/10.5061/dryad.47v3c
unpublished_Aedes aegypti	Geo-positioning of data from published sources	Occurrence database management: spatial and temporal standardisation	Aedes aegypti_638	aegypti.csv	Dryad Digital Repository	10.5061/dryad.47v3c	http://dx.doi.org/10.5061/dryad.47v3c
unpublished_Aedes aegypti	Geo-positioning of data from published sources	Occurrence database management: spatial and temporal standardisation	Aedes aegypti_639	aegypti.csv	Dryad Digital Repository	10.5061/dryad.47v3c	http://dx.doi.org/10.5061/dryad.47v3c
unpublished_Aedes aegypti	Geo-positioning of data from published sources	Occurrence database management: spatial and temporal standardisation	Aedes aegypti_640	aegypti.csv	Dryad Digital Repository	10.5061/dryad.47v3c	http://dx.doi.org/10.5061/dryad.47v3c
unpublished_Aedes aegypti	Geo-positioning of data from published sources	Occurrence database management: spatial and temporal standardisation	Aedes aegypti_641	aegypti.csv	Dryad Digital Repository	10.5061/dryad.47v3c	http://dx.doi.org/10.5061/dryad.47v3c
unpublished_Aedes aegypti	Geo-positioning of data from published sources	Occurrence database management: spatial and temporal standardisation	Aedes aegypti_642	aegypti.csv	Dryad Digital Repository	10.5061/dryad.47v3c	http://dx.doi.org/10.5061/dryad.47v3c
unpublished_Aedes aegypti	Geo-positioning of data from published sources	Occurrence database management: spatial and temporal standardisation	Aedes aegypti_643	aegypti.csv	Dryad Digital Repository	10.5061/dryad.47v3c	http://dx.doi.org/10.5061/dryad.47v3c
unpublished_Aedes aegypti	Geo-positioning of data from published sources	Occurrence database management: spatial and temporal standardisation	Aedes aegypti_644	aegypti.csv	Dryad Digital Repository	10.5061/dryad.47v3c	http://dx.doi.org/10.5061/dryad.47v3c
unpublished_Aedes aegypti	Geo-positioning of data from published sources	Occurrence database management: spatial and temporal standardisation	Aedes aegypti_645	aegypti.csv	Dryad Digital Repository	10.5061/dryad.47v3c	http://dx.doi.org/10.5061/dryad.47v3c
unpublished_Aedes aegypti	Geo-positioning of data from published sources	Occurrence database management: spatial and temporal standardisation	Aedes aegypti_646	aegypti.csv	Dryad Digital Repository	10.5061/dryad.47v3c	http://dx.doi.org/10.5061/dryad.47v3c
unpublished_Aedes aegypti	Geo-positioning of data from published sources	Occurrence database management: spatial and temporal standardisation	Aedes aegypti_647	aegypti.csv	Dryad Digital Repository	10.5061/dryad.47v3c	http://dx.doi.org/10.5061/dryad.47v3c
unpublished_Aedes aegypti	Geo-positioning of data from published sources	Occurrence database management: spatial and temporal standardisation	Aedes aegypti_648	aegypti.csv	Dryad Digital Repository	10.5061/dryad.47v3c	http://dx.doi.org/10.5061/dryad.47v3c
unpublished_Aedes aegypti	Geo-positioning of data from published sources	Occurrence database management: spatial and temporal standardisation	Aedes aegypti_649	aegypti.csv	Dryad Digital Repository	10.5061/dryad.47v3c	http://dx.doi.org/10.5061/dryad.47v3c
unpublished_Aedes aegypti	Geo-positioning of data from published sources	Occurrence database management: spatial and temporal standardisation	Aedes aegypti_650	aegypti.csv	Dryad Digital Repository	10.5061/dryad.47v3c	http://dx.doi.org/10.5061/dryad.47v3c
unpublished_Aedes aegypti	Geo-positioning of data from published sources	Occurrence database management: spatial and temporal standardisation	Aedes aegypti_651	aegypti.csv	Dryad Digital Repository	10.5061/dryad.47v3c	http://dx.doi.org/10.5061/dryad.47v3c
unpublished_Aedes aegypti	Geo-positioning of data from published sources	Occurrence database management: spatial and temporal standardisation	Aedes aegypti_652	aegypti.csv	Dryad Digital Repository	10.5061/dryad.47v3c	http://dx.doi.org/10.5061/dryad.47v3c
unpublished_Aedes aegypti	Geo-positioning of data from published sources	Occurrence database management: spatial and temporal standardisation	Aedes aegypti_653	aegypti.csv	Dryad Digital Repository	10.5061/dryad.47v3c	http://dx.doi.org/10.5061/dryad.47v3c
unpublished_Aedes aegypti	Geo-positioning of data from published sources	Occurrence database management: spatial and temporal standardisation	Aedes aegypti_654	aegypti.csv	Dryad Digital Repository	10.5061/dryad.47v3c	http://dx.doi.org/10.5061/dryad.47v3c
unpublished_Aedes aegypti	Geo-positioning of data from published sources	Occurrence database management: spatial and temporal standardisation	Aedes aegypti_655	aegypti.csv	Dryad Digital Repository	10.5061/dryad.47v3c	http://dx.doi.org/10.5061/dryad.47v3c
unpublished_Aedes aegypti	Geo-positioning of data from published sources	Occurrence database management: spatial and temporal standardisation	Aedes aegypti_656	aegypti.csv	Dryad Digital Repository	10.5061/dryad.47v3c	http://dx.doi.org/10.5061/dryad.47v3c
unpublished_Aedes aegypti	Geo-positioning of data from published sources	Occurrence database management: spatial and temporal standardisation	Aedes aegypti_657	aegypti.csv	Dryad Digital Repository	10.5061/dryad.47v3c	http://dx.doi.org/10.5061/dryad.47v3c
unpublished_Aedes aegypti	Geo-positioning of data from published sources	Occurrence database management: spatial and temporal standardisation	Aedes aegypti_658	aegypti.csv	Dryad Digital Repository	10.5061/dryad.47v3c	http://dx.doi.org/10.5061/dryad.47v3c
unpublished_Aedes aegypti	Geo-positioning of data from published sources	Occurrence database management: spatial and temporal standardisation	Aedes aegypti_659	aegypti.csv	Dryad Digital Repository	10.5061/dryad.47v3c	http://dx.doi.org/10.5061/dryad.47v3c
unpublished_Aedes aegypti	Geo-positioning of data from published sources	Occurrence database management: spatial and temporal standardisation	Aedes aegypti_660	aegypti.csv	Dryad Digital Repository	10.5061/dryad.47v3c	http://dx.doi.org/10.5061/dryad.47v3c
unpublished_Aedes aegypti	Geo-positioning of data from published sources	Occurrence database management: spatial and temporal standardisation	Aedes aegypti_661	aegypti.csv	Dryad Digital Repository	10.5061/dryad.47v3c	http://dx.doi.org/10.5061/dryad.47v3c
unpublished_Aedes aegypti	Geo-positioning of data from published sources	Occurrence database management: spatial and temporal standardisation	Aedes aegypti_662	aegypti.csv	Dryad Digital Repository	10.5061/dryad.47v3c	http://dx.doi.org/10.5061/dryad.47v3c
unpublished_Aedes aegypti	Geo-positioning of data from published sources	Occurrence database management: spatial and temporal standardisation	Aedes aegypti_663	aegypti.csv	Dryad Digital Repository	10.5061/dryad.47v3c	http://dx.doi.org/10.5061/dryad.47v3c
unpublished_Aedes aegypti	Geo-positioning of data from published sources	Occurrence database management: spatial and temporal standardisation	Aedes aegypti_664	aegypti.csv	Dryad Digital Repository	10.5061/dryad.47v3c	http://dx.doi.org/10.5061/dryad.47v3c
unpublished_Aedes aegypti	Geo-positioning of data from published sources	Occurrence database management: spatial and temporal standardisation	Aedes aegypti_665	aegypti.csv	Dryad Digital Repository	10.5061/dryad.47v3c	http://dx.doi.org/10.5061/dryad.47v3c
unpublished_Aedes aegypti	Geo-positioning of data from published sources	Occurrence database management: spatial and temporal standardisation	Aedes aegypti_666	aegypti.csv	Dryad Digital Repository	10.5061/dryad.47v3c	http://dx.doi.org/10.5061/dryad.47v3c
unpublished_Aedes aegypti	Geo-positioning of data from published sources	Occurrence database management: spatial and temporal standardisation	Aedes aegypti_667	aegypti.csv	Dryad Digital Repository	10.5061/dryad.47v3c	http://dx.doi.org/10.5061/dryad.47v3c
unpublished_Aedes aegypti	Geo-positioning of data from published sources	Occurrence database management: spatial and temporal standardisation	Aedes aegypti_668	aegypti.csv	Dryad Digital Repository	10.5061/dryad.47v3c	http://dx.doi.org/10.5061/dryad.47v3c
unpublished_Aedes aegypti	Geo-positioning of data from published sources	Occurrence database management: spatial and temporal standardisation	Aedes aegypti_669	aegypti.csv	Dryad Digital Repository	10.5061/dryad.47v3c	http://dx.doi.org/10.5061/dryad.47v3c
unpublished_Aedes aegypti	Geo-positioning of data from published sources	Occurrence database management: spatial and temporal standardisation	Aedes aegypti_670	aegypti.csv	Dryad Digital Repository	10.5061/dryad.47v3c	http://dx.doi.org/10.5061/dryad.47v3c
unpublished_Aedes aegypti	Geo-positioning of data from published sources	Occurrence database management: spatial and temporal standardisation	Aedes aegypti_671	aegypti.csv	Dryad Digital Repository	10.5061/dryad.47v3c	http://dx.doi.org/10.5061/dryad.47v3c
unpublished_Aedes aegypti	Geo-positioning of data from published sources	Occurrence database management: spatial and temporal standardisation	Aedes aegypti_672	aegypti.csv	Dryad Digital Repository	10.5061/dryad.47v3c	http://dx.doi.org/10.5061/dryad.47v3c
unpublished_Aedes aegypti	Geo-positioning of data from published sources	Occurrence database management: spatial and temporal standardisation	Aedes aegypti_673	aegypti.csv	Dryad Digital Repository	10.5061/dryad.47v3c	http://dx.doi.org/10.5061/dryad.47v3c
unpublished_Aedes aegypti	Geo-positioning of data from published sources	Occurrence database management: spatial and temporal standardisation	Aedes aegypti_674	aegypti.csv	Dryad Digital Repository	10.5061/dryad.47v3c	http://dx.doi.org/10.5061/dryad.47v3c
unpublished_Aedes aegypti	Geo-positioning of data from published sources	Occurrence database management: spatial and temporal standardisation	Aedes aegypti_675	aegypti.csv	Dryad Digital Repository	10.5061/dryad.47v3c	http://dx.doi.org/10.5061/dryad.47v3c
unpublished_Aedes aegypti	Geo-positioning of data from published sources	Occurrence database management: spatial and temporal standardisation	Aedes aegypti_676	aegypti.csv	Dryad Digital Repository	10.5061/dryad.47v3c	http://dx.doi.org/10.5061/dryad.47v3c
unpublished_Aedes aegypti	Geo-positioning of data from published sources	Occurrence database management: spatial and temporal standardisation	Aedes aegypti_677	aegypti.csv	Dryad Digital Repository	10.5061/dryad.47v3c	http://dx.doi.org/10.5061/dryad.47v3c
unpublished_Aedes aegypti	Geo-positioning of data from published sources	Occurrence database management: spatial and temporal standardisation	Aedes aegypti_678	aegypti.csv	Dryad Digital Repository	10.5061/dryad.47v3c	http://dx.doi.org/10.5061/dryad.47v3c
unpublished_Aedes aegypti	Geo-positioning of data from published sources	Occurrence database management: spatial and temporal standardisation	Aedes aegypti_679	aegypti.csv	Dryad Digital Repository	10.5061/dryad.47v3c	http://dx.doi.org/10.5061/dryad.47v3c
unpublished_Aedes aegypti	Geo-positioning of data from published sources	Occurrence database management: spatial and temporal standardisation	Aedes aegypti_680	aegypti.csv	Dryad Digital Repository	10.5061/dryad.47v3c	http://dx.doi.org/10.5061/dryad.47v3c
unpublished_Aedes aegypti	Geo-positioning of data from published sources	Occurrence database management: spatial and temporal standardisation	Aedes aegypti_681	aegypti.csv	Dryad Digital Repository	10.5061/dryad.47v3c	http://dx.doi.org/10.5061/dryad.47v3c
unpublished_Aedes aegypti	Geo-positioning of data from published sources	Occurrence database management: spatial and temporal standardisation	Aedes aegypti_682	aegypti.csv	Dryad Digital Repository	10.5061/dryad.47v3c	http://dx.doi.org/10.5061/dryad.47v3c
unpublished_Aedes aegypti	Geo-positioning of data from published sources	Occurrence database management: spatial and temporal standardisation	Aedes aegypti_683	aegypti.csv	Dryad Digital Repository	10.5061/dryad.47v3c	http://dx.doi.org/10.5061/dryad.47v3c
unpublished_Aedes aegypti	Geo-positioning of data from published sources	Occurrence database management: spatial and temporal standardisation	Aedes aegypti_684	aegypti.csv	Dryad Digital Repository	10.5061/dryad.47v3c	http://dx.doi.org/10.5061/dryad.47v3c
unpublished_Aedes aegypti	Geo-positioning of data from published sources	Occurrence database management: spatial and temporal standardisation	Aedes aegypti_685	aegypti.csv	Dryad Digital Repository	10.5061/dryad.47v3c	http://dx.doi.org/10.5061/dryad.47v3c
unpublished_Aedes aegypti	Geo-positioning of data from published sources	Occurrence database management: spatial and temporal standardisation	Aedes aegypti_686	aegypti.csv	Dryad Digital Repository	10.5061/dryad.47v3c	http://dx.doi.org/10.5061/dryad.47v3c
unpublished_Aedes aegypti	Geo-positioning of data from published sources	Occurrence database management: spatial and temporal standardisation	Aedes aegypti_687	aegypti.csv	Dryad Digital Repository	10.5061/dryad.47v3c	http://dx.doi.org/10.5061/dryad.47v3c
unpublished_Aedes aegypti	Geo-positioning of data from published sources	Occurrence database management: spatial and temporal standardisation	Aedes aegypti_688	aegypti.csv	Dryad Digital Repository	10.5061/dryad.47v3c	http://dx.doi.org/10.5061/dryad.47v3c
unpublished_Aedes aegypti	Geo-positioning of data from published sources	Occurrence database management: spatial and temporal standardisation	Aedes aegypti_689	aegypti.csv	Dryad Digital Repository	10.5061/dryad.47v3c	http://dx.doi.org/10.5061/dryad.47v3c
unpublished_Aedes aegypti	Geo-positioning of data from published sources	Occurrence database management: spatial and temporal standardisation	Aedes aegypti_690	aegypti.csv	Dryad Digital Repository	10.5061/dryad.47v3c	http://dx.doi.org/10.5061/dryad.47v3c
unpublished_Aedes aegypti	Geo-positioning of data from published sources	Occurrence database management: spatial and temporal standardisation	Aedes aegypti_691	aegypti.csv	Dryad Digital Repository	10.5061/dryad.47v3c	http://dx.doi.org/10.5061/dryad.47v3c
unpublished_Aedes aegypti	Geo-positioning of data from published sources	Occurrence database management: spatial and temporal standardisation	Aedes aegypti_692	aegypti.csv	Dryad Digital Repository	10.5061/dryad.47v3c	http://dx.doi.org/10.5061/dryad.47v3c
unpublished_Aedes aegypti	Geo-positioning of data from published sources	Occurrence database management: spatial and temporal standardisation	Aedes aegypti_693	aegypti.csv	Dryad Digital Repository	10.5061/dryad.47v3c	http://dx.doi.org/10.5061/dryad.47v3c
unpublished_Aedes aegypti	Geo-positioning of data from published sources	Occurrence database management: spatial and temporal standardisation	Aedes aegypti_694	aegypti.csv	Dryad Digital Repository	10.5061/dryad.47v3c	http://dx.doi.org/10.5061/dryad.47v3c
unpublished_Aedes aegypti	Geo-positioning of data from published sources	Occurrence database management: spatial and temporal standardisation	Aedes aegypti_695	aegypti.csv	Dryad Digital Repository	10.5061/dryad.47v3c	http://dx.doi.org/10.5061/dryad.47v3c
unpublished_Aedes aegypti	Geo-positioning of data from published sources	Occurrence database management: spatial and temporal standardisation	Aedes aegypti_696	aegypti.csv	Dryad Digital Repository	10.5061/dryad.47v3c	http://dx.doi.org/10.5061/dryad.47v3c
unpublished_Aedes aegypti	Geo-positioning of data from published sources	Occurrence database management: spatial and temporal standardisation	Aedes aegypti_697	aegypti.csv	Dryad Digital Repository	10.5061/dryad.47v3c	http://dx.doi.org/10.5061/dryad.47v3c
unpublished_Aedes aegypti	Geo-positioning of data from published sources	Occurrence database management: spatial and temporal standardisation	Aedes aegypti_698	aegypti.csv	Dryad Digital Repository	10.5061/dryad.47v3c	http://dx.doi.org/10.5061/dryad.47v3c
unpublished_Aedes aegypti	Geo-positioning of data from published sources	Occurrence database management: spatial and temporal standardisation	Aedes aegypti_699	aegypti.csv	Dryad Digital Repository	10.5061/dryad.47v3c	http://dx.doi.org/10.5061/dryad.47v3c
unpublished_Aedes aegypti	Geo-positioning of data from published sources	Occurrence database management: spatial and temporal standardisation	Aedes aegypti_700	aegypti.csv	Dryad Digital Repository	10.5061/dryad.47v3c	http://dx.doi.org/10.5061/dryad.47v3c
unpublished_Aedes aegypti	Geo-positioning of data from published sources	Occurrence database management: spatial and temporal standardisation	Aedes aegypti_701	aegypti.csv	Dryad Digital Repository	10.5061/dryad.47v3c	http://dx.doi.org/10.5061/dryad.47v3c
unpublished_Aedes aegypti	Geo-positioning of data from published sources	Occurrence database management: spatial and temporal standardisation	Aedes aegypti_702	aegypti.csv	Dryad Digital Repository	10.5061/dryad.47v3c	http://dx.doi.org/10.5061/dryad.47v3c
unpublished_Aedes aegypti	Geo-positioning of data from published sources	Occurrence database management: spatial and temporal standardisation	Aedes aegypti_703	aegypti.csv	Dryad Digital Repository	10.5061/dryad.47v3c	http://dx.doi.org/10.5061/dryad.47v3c
unpublished_Aedes aegypti	Geo-positioning of data from published sources	Occurrence database management: spatial and temporal standardisation	Aedes aegypti_704	aegypti.csv	Dryad Digital Repository	10.5061/dryad.47v3c	http://dx.doi.org/10.5061/dryad.47v3c
unpublished_Aedes aegypti	Geo-positioning of data from published sources	Occurrence database management: spatial and temporal standardisation	Aedes aegypti_705	aegypti.csv	Dryad Digital Repository	10.5061/dryad.47v3c	http://dx.doi.org/10.5061/dryad.47v3c
unpublished_Aedes aegypti	Geo-positioning of data from published sources	Occurrence database management: spatial and temporal standardisation	Aedes aegypti_706	aegypti.csv	Dryad Digital Repository	10.5061/dryad.47v3c	http://dx.doi.org/10.5061/dryad.47v3c
unpublished_Aedes aegypti	Geo-positioning of data from published sources	Occurrence database management: spatial and temporal standardisation	Aedes aegypti_707	aegypti.csv	Dryad Digital Repository	10.5061/dryad.47v3c	http://dx.doi.org/10.5061/dryad.47v3c
unpublished_Aedes aegypti	Geo-positioning of data from published sources	Occurrence database management: spatial and temporal standardisation	Aedes aegypti_708	aegypti.csv	Dryad Digital Repository	10.5061/dryad.47v3c	http://dx.doi.org/10.5061/dryad.47v3c
unpublished_Aedes aegypti	Geo-positioning of data from published sources	Occurrence database management: spatial and temporal standardisation	Aedes aegypti_709	aegypti.csv	Dryad Digital Repository	10.5061/dryad.47v3c	http://dx.doi.org/10.5061/dryad.47v3c
unpublished_Aedes aegypti	Geo-positioning of data from published sources	Occurrence database management: spatial and temporal standardisation	Aedes aegypti_710	aegypti.csv	Dryad Digital Repository	10.5061/dryad.47v3c	http://dx.doi.org/10.5061/dryad.47v3c
unpublished_Aedes aegypti	Geo-positioning of data from published sources	Occurrence database management: spatial and temporal standardisation	Aedes aegypti_711	aegypti.csv	Dryad Digital Repository	10.5061/dryad.47v3c	http://dx.doi.org/10.5061/dryad.47v3c
unpublished_Aedes aegypti	Geo-positioning of data from published sources	Occurrence database management: spatial and temporal standardisation	Aedes aegypti_712	aegypti.csv	Dryad Digital Repository	10.5061/dryad.47v3c	http://dx.doi.org/10.5061/dryad.47v3c
unpublished_Aedes aegypti	Geo-positioning of data from published sources	Occurrence database management: spatial and temporal standardisation	Aedes aegypti_713	aegypti.csv	Dryad Digital Repository	10.5061/dryad.47v3c	http://dx.doi.org/10.5061/dryad.47v3c
unpublished_Aedes aegypti	Geo-positioning of data from published sources	Occurrence database management: spatial and temporal standardisation	Aedes aegypti_714	aegypti.csv	Dryad Digital Repository	10.5061/dryad.47v3c	http://dx.doi.org/10.5061/dryad.47v3c
unpublished_Aedes aegypti	Geo-positioning of data from published sources	Occurrence database management: spatial and temporal standardisation	Aedes aegypti_715	aegypti.csv	Dryad Digital Repository	10.5061/dryad.47v3c	http://dx.doi.org/10.5061/dryad.47v3c
unpublished_Aedes aegypti	Geo-positioning of data from published sources	Occurrence database management: spatial and temporal standardisation	Aedes aegypti_716	aegypti.csv	Dryad Digital Repository	10.5061/dryad.47v3c	http://dx.doi.org/10.5061/dryad.47v3c
unpublished_Aedes aegypti	Geo-positioning of data from published sources	Occurrence database management: spatial and temporal standardisation	Aedes aegypti_717	aegypti.csv	Dryad Digital Repository	10.5061/dryad.47v3c	http://dx.doi.org/10.5061/dryad.47v3c
unpublished_Aedes aegypti	Geo-positioning of data from published sources	Occurrence database management: spatial and temporal standardisation	Aedes aegypti_718	aegypti.csv	Dryad Digital Repository	10.5061/dryad.47v3c	http://dx.doi.org/10.5061/dryad.47v3c
unpublished_Aedes aegypti	Geo-positioning of data from published sources	Occurrence database management: spatial and temporal standardisation	Aedes aegypti_719	aegypti.csv	Dryad Digital Repository	10.5061/dryad.47v3c	http://dx.doi.org/10.5061/dryad.47v3c
unpublished_Aedes aegypti	Geo-positioning of data from published sources	Occurrence database management: spatial and temporal standardisation	Aedes aegypti_720	aegypti.csv	Dryad Digital Repository	10.5061/dryad.47v3c	http://dx.doi.org/10.5061/dryad.47v3c
unpublished_Aedes aegypti	Geo-positioning of data from published sources	Occurrence database management: spatial and temporal standardisation	Aedes aegypti_721	aegypti.csv	Dryad Digital Repository	10.5061/dryad.47v3c	http://dx.doi.org/10.5061/dryad.47v3c
unpublished_Aedes aegypti	Geo-positioning of data from published sources	Occurrence database management: spatial and temporal standardisation	Aedes aegypti_722	aegypti.csv	Dryad Digital Repository	10.5061/dryad.47v3c	http://dx.doi.org/10.5061/dryad.47v3c
unpublished_Aedes aegypti	Geo-positioning of data from published sources	Occurrence database management: spatial and temporal standardisation	Aedes aegypti_723	aegypti.csv	Dryad Digital Repository	10.5061/dryad.47v3c	http://dx.doi.org/10.5061/dryad.47v3c
unpublished_Aedes aegypti	Geo-positioning of data from published sources	Occurrence database management: spatial and temporal standardisation	Aedes aegypti_724	aegypti.csv	Dryad Digital Repository	10.5061/dryad.47v3c	http://dx.doi.org/10.5061/dryad.47v3c
unpublished_Aedes aegypti	Geo-positioning of data from published sources	Occurrence database management: spatial and temporal standardisation	Aedes aegypti_725	aegypti.csv	Dryad Digital Repository	10.5061/dryad.47v3c	http://dx.doi.org/10.5061/dryad.47v3c
unpublished_Aedes aegypti	Geo-positioning of data from published sources	Occurrence database management: spatial and temporal standardisation	Aedes aegypti_726	aegypti.csv	Dryad Digital Repository	10.5061/dryad.47v3c	http://dx.doi.org/10.5061/dryad.47v3c
unpublished_Aedes aegypti	Geo-positioning of data from published sources	Occurrence database management: spatial and temporal standardisation	Aedes aegypti_727	aegypti.csv	Dryad Digital Repository	10.5061/dryad.47v3c	http://dx.doi.org/10.5061/dryad.47v3c
unpublished_Aedes aegypti	Geo-positioning of data from published sources	Occurrence database management: spatial and temporal standardisation	Aedes aegypti_728	aegypti.csv	Dryad Digital Repository	10.5061/dryad.47v3c	http://dx.doi.org/10.5061/dryad.47v3c
unpublished_Aedes aegypti	Geo-positioning of data from published sources	Occurrence database management: spatial and temporal standardisation	Aedes aegypti_729	aegypti.csv	Dryad Digital Repository	10.5061/dryad.47v3c	http://dx.doi.org/10.5061/dryad.47v3c
unpublished_Aedes aegypti	Geo-positioning of data from published sources	Occurrence database management: spatial and temporal standardisation	Aedes aegypti_730	aegypti.csv	Dryad Digital Repository	10.5061/dryad.47v3c	http://dx.doi.org/10.5061/dryad.47v3c
unpublished_Aedes aegypti	Geo-positioning of data from published sources	Occurrence database management: spatial and temporal standardisation	Aedes aegypti_731	aegypti.csv	Dryad Digital Repository	10.5061/dryad.47v3c	http://dx.doi.org/10.5061/dryad.47v3c
unpublished_Aedes aegypti	Geo-positioning of data from published sources	Occurrence database management: spatial and temporal standardisation	Aedes aegypti_732	aegypti.csv	Dryad Digital Repository	10.5061/dryad.47v3c	http://dx.doi.org/10.5061/dryad.47v3c
unpublished_Aedes aegypti	Geo-positioning of data from published sources	Occurrence database management: spatial and temporal standardisation	Aedes aegypti_733	aegypti.csv	Dryad Digital Repository	10.5061/dryad.47v3c	http://dx.doi.org/10.5061/dryad.47v3c
unpublished_Aedes aegypti	Geo-positioning of data from published sources	Occurrence database management: spatial and temporal standardisation	Aedes aegypti_734	aegypti.csv	Dryad Digital Repository	10.5061/dryad.47v3c	http://dx.doi.org/10.5061/dryad.47v3c
unpublished_Aedes aegypti	Geo-positioning of data from published sources	Occurrence database management: spatial and temporal standardisation	Aedes aegypti_735	aegypti.csv	Dryad Digital Repository	10.5061/dryad.47v3c	http://dx.doi.org/10.5061/dryad.47v3c
unpublished_Aedes aegypti	Geo-positioning of data from published sources	Occurrence database management: spatial and temporal standardisation	Aedes aegypti_736	aegypti.csv	Dryad Digital Repository	10.5061/dryad.47v3c	http://dx.doi.org/10.5061/dryad.47v3c
unpublished_Aedes aegypti	Geo-positioning of data from published sources	Occurrence database management: spatial and temporal standardisation	Aedes aegypti_737	aegypti.csv	Dryad Digital Repository	10.5061/dryad.47v3c	http://dx.doi.org/10.5061/dryad.47v3c
unpublished_Aedes aegypti	Geo-positioning of data from published sources	Occurrence database management: spatial and temporal standardisation	Aedes aegypti_738	aegypti.csv	Dryad Digital Repository	10.5061/dryad.47v3c	http://dx.doi.org/10.5061/dryad.47v3c
unpublished_Aedes aegypti	Geo-positioning of data from published sources	Occurrence database management: spatial and temporal standardisation	Aedes aegypti_739	aegypti.csv	Dryad Digital Repository	10.5061/dryad.47v3c	http://dx.doi.org/10.5061/dryad.47v3c
unpublished_Aedes aegypti	Geo-positioning of data from published sources	Occurrence database management: spatial and temporal standardisation	Aedes aegypti_740	aegypti.csv	Dryad Digital Repository	10.5061/dryad.47v3c	http://dx.doi.org/10.5061/dryad.47v3c
unpublished_Aedes aegypti	Geo-positioning of data from published sources	Occurrence database management: spatial and temporal standardisation	Aedes aegypti_741	aegypti.csv	Dryad Digital Repository	10.5061/dryad.47v3c	http://dx.doi.org/10.5061/dryad.47v3c
unpublished_Aedes aegypti	Geo-positioning of data from published sources	Occurrence database management: spatial and temporal standardisation	Aedes aegypti_742	aegypti.csv	Dryad Digital Repository	10.5061/dryad.47v3c	http://dx.doi.org/10.5061/dryad.47v3c
unpublished_Aedes aegypti	Geo-positioning of data from published sources	Occurrence database management: spatial and temporal standardisation	Aedes aegypti_743	aegypti.csv	Dryad Digital Repository	10.5061/dryad.47v3c	http://dx.doi.org/10.5061/dryad.47v3c
unpublished_Aedes aegypti	Geo-positioning of data from published sources	Occurrence database management: spatial and temporal standardisation	Aedes aegypti_744	aegypti.csv	Dryad Digital Repository	10.5061/dryad.47v3c	http://dx.doi.org/10.5061/dryad.47v3c
unpublished_Aedes aegypti	Geo-positioning of data from published sources	Occurrence database management: spatial and temporal standardisation	Aedes aegypti_745	aegypti.csv	Dryad Digital Repository	10.5061/dryad.47v3c	http://dx.doi.org/10.5061/dryad.47v3c
unpublished_Aedes aegypti	Geo-positioning of data from published sources	Occurrence database management: spatial and temporal standardisation	Aedes aegypti_746	aegypti.csv	Dryad Digital Repository	10.5061/dryad.47v3c	http://dx.doi.org/10.5061/dryad.47v3c
unpublished_Aedes aegypti	Geo-positioning of data from published sources	Occurrence database management: spatial and temporal standardisation	Aedes aegypti_747	aegypti.csv	Dryad Digital Repository	10.5061/dryad.47v3c	http://dx.doi.org/10.5061/dryad.47v3c
unpublished_Aedes aegypti	Geo-positioning of data from published sources	Occurrence database management: spatial and temporal standardisation	Aedes aegypti_748	aegypti.csv	Dryad Digital Repository	10.5061/dryad.47v3c	http://dx.doi.org/10.5061/dryad.47v3c
unpublished_Aedes aegypti	Geo-positioning of data from published sources	Occurrence database management: spatial and temporal standardisation	Aedes aegypti_749	aegypti.csv	Dryad Digital Repository	10.5061/dryad.47v3c	http://dx.doi.org/10.5061/dryad.47v3c
unpublished_Aedes aegypti	Geo-positioning of data from published sources	Occurrence database management: spatial and temporal standardisation	Aedes aegypti_750	aegypti.csv	Dryad Digital Repository	10.5061/dryad.47v3c	http://dx.doi.org/10.5061/dryad.47v3c
unpublished_Aedes aegypti	Geo-positioning of data from published sources	Occurrence database management: spatial and temporal standardisation	Aedes aegypti_751	aegypti.csv	Dryad Digital Repository	10.5061/dryad.47v3c	http://dx.doi.org/10.5061/dryad.47v3c
unpublished_Aedes aegypti	Geo-positioning of data from published sources	Occurrence database management: spatial and temporal standardisation	Aedes aegypti_752	aegypti.csv	Dryad Digital Repository	10.5061/dryad.47v3c	http://dx.doi.org/10.5061/dryad.47v3c
unpublished_Aedes aegypti	Geo-positioning of data from published sources	Occurrence database management: spatial and temporal standardisation	Aedes aegypti_753	aegypti.csv	Dryad Digital Repository	10.5061/dryad.47v3c	http://dx.doi.org/10.5061/dryad.47v3c
unpublished_Aedes aegypti	Geo-positioning of data from published sources	Occurrence database management: spatial and temporal standardisation	Aedes aegypti_754	aegypti.csv	Dryad Digital Repository	10.5061/dryad.47v3c	http://dx.doi.org/10.5061/dryad.47v3c
unpublished_Aedes aegypti	Geo-positioning of data from published sources	Occurrence database management: spatial and temporal standardisation	Aedes aegypti_755	aegypti.csv	Dryad Digital Repository	10.5061/dryad.47v3c	http://dx.doi.org/10.5061/dryad.47v3c
unpublished_Aedes aegypti	Geo-positioning of data from published sources	Occurrence database management: spatial and temporal standardisation	Aedes aegypti_756	aegypti.csv	Dryad Digital Repository	10.5061/dryad.47v3c	http://dx.doi.org/10.5061/dryad.47v3c
unpublished_Aedes aegypti	Geo-positioning of data from published sources	Occurrence database management: spatial and temporal standardisation	Aedes aegypti_757	aegypti.csv	Dryad Digital Repository	10.5061/dryad.47v3c	http://dx.doi.org/10.5061/dryad.47v3c
unpublished_Aedes aegypti	Geo-positioning of data from published sources	Occurrence database management: spatial and temporal standardisation	Aedes aegypti_758	aegypti.csv	Dryad Digital Repository	10.5061/dryad.47v3c	http://dx.doi.org/10.5061/dryad.47v3c
unpublished_Aedes aegypti	Geo-positioning of data from published sources	Occurrence database management: spatial and temporal standardisation	Aedes aegypti_759	aegypti.csv	Dryad Digital Repository	10.5061/dryad.47v3c	http://dx.doi.org/10.5061/dryad.47v3c
unpublished_Aedes aegypti	Geo-positioning of data from published sources	Occurrence database management: spatial and temporal standardisation	Aedes aegypti_760	aegypti.csv	Dryad Digital Repository	10.5061/dryad.47v3c	http://dx.doi.org/10.5061/dryad.47v3c
unpublished_Aedes aegypti	Geo-positioning of data from published sources	Occurrence database management: spatial and temporal standardisation	Aedes aegypti_761	aegypti.csv	Dryad Digital Repository	10.5061/dryad.47v3c	http://dx.doi.org/10.5061/dryad.47v3c
unpublished_Aedes aegypti	Geo-positioning of data from published sources	Occurrence database management: spatial and temporal standardisation	Aedes aegypti_762	aegypti.csv	Dryad Digital Repository	10.5061/dryad.47v3c	http://dx.doi.org/10.5061/dryad.47v3c
unpublished_Aedes aegypti	Geo-positioning of data from published sources	Occurrence database management: spatial and temporal standardisation	Aedes aegypti_763	aegypti.csv	Dryad Digital Repository	10.5061/dryad.47v3c	http://dx.doi.org/10.5061/dryad.47v3c
unpublished_Aedes aegypti	Geo-positioning of data from published sources	Occurrence database management: spatial and temporal standardisation	Aedes aegypti_764	aegypti.csv	Dryad Digital Repository	10.5061/dryad.47v3c	http://dx.doi.org/10.5061/dryad.47v3c
unpublished_Aedes aegypti	Geo-positioning of data from published sources	Occurrence database management: spatial and temporal standardisation	Aedes aegypti_765	aegypti.csv	Dryad Digital Repository	10.5061/dryad.47v3c	http://dx.doi.org/10.5061/dryad.47v3c
unpublished_Aedes aegypti	Geo-positioning of data from published sources	Occurrence database management: spatial and temporal standardisation	Aedes aegypti_766	aegypti.csv	Dryad Digital Repository	10.5061/dryad.47v3c	http://dx.doi.org/10.5061/dryad.47v3c
unpublished_Aedes aegypti	Geo-positioning of data from published sources	Occurrence database management: spatial and temporal standardisation	Aedes aegypti_767	aegypti.csv	Dryad Digital Repository	10.5061/dryad.47v3c	http://dx.doi.org/10.5061/dryad.47v3c
unpublished_Aedes aegypti	Geo-positioning of data from published sources	Occurrence database management: spatial and temporal standardisation	Aedes aegypti_768	aegypti.csv	Dryad Digital Repository	10.5061/dryad.47v3c	http://dx.doi.org/10.5061/dryad.47v3c
unpublished_Aedes aegypti	Geo-positioning of data from published sources	Occurrence database management: spatial and temporal standardisation	Aedes aegypti_769	aegypti.csv	Dryad Digital Repository	10.5061/dryad.47v3c	http://dx.doi.org/10.5061/dryad.47v3c
unpublished_Aedes aegypti	Geo-positioning of data from published sources	Occurrence database management: spatial and temporal standardisation	Aedes aegypti_770	aegypti.csv	Dryad Digital Repository	10.5061/dryad.47v3c	http://dx.doi.org/10.5061/dryad.47v3c
unpublished_Aedes aegypti	Geo-positioning of data from published sources	Occurrence database management: spatial and temporal standardisation	Aedes aegypti_771	aegypti.csv	Dryad Digital Repository	10.5061/dryad.47v3c	http://dx.doi.org/10.5061/dryad.47v3c
unpublished_Aedes aegypti	Geo-positioning of data from published sources	Occurrence database management: spatial and temporal standardisation	Aedes aegypti_772	aegypti.csv	Dryad Digital Repository	10.5061/dryad.47v3c	http://dx.doi.org/10.5061/dryad.47v3c
unpublished_Aedes aegypti	Geo-positioning of data from published sources	Occurrence database management: spatial and temporal standardisation	Aedes aegypti_773	aegypti.csv	Dryad Digital Repository	10.5061/dryad.47v3c	http://dx.doi.org/10.5061/dryad.47v3c
unpublished_Aedes aegypti	Geo-positioning of data from published sources	Occurrence database management: spatial and temporal standardisation	Aedes aegypti_774	aegypti.csv	Dryad Digital Repository	10.5061/dryad.47v3c	http://dx.doi.org/10.5061/dryad.47v3c
unpublished_Aedes aegypti	Geo-positioning of data from published sources	Occurrence database management: spatial and temporal standardisation	Aedes aegypti_775	aegypti.csv	Dryad Digital Repository	10.5061/dryad.47v3c	http://dx.doi.org/10.5061/dryad.47v3c
unpublished_Aedes aegypti	Geo-positioning of data from published sources	Occurrence database management: spatial and temporal standardisation	Aedes aegypti_776	aegypti.csv	Dryad Digital Repository	10.5061/dryad.47v3c	http://dx.doi.org/10.5061/dryad.47v3c
unpublished_Aedes aegypti	Geo-positioning of data from published sources	Occurrence database management: spatial and temporal standardisation	Aedes aegypti_777	aegypti.csv	Dryad Digital Repository	10.5061/dryad.47v3c	http://dx.doi.org/10.5061/dryad.47v3c
unpublished_Aedes aegypti	Geo-positioning of data from published sources	Occurrence database management: spatial and temporal standardisation	Aedes aegypti_778	aegypti.csv	Dryad Digital Repository	10.5061/dryad.47v3c	http://dx.doi.org/10.5061/dryad.47v3c
unpublished_Aedes aegypti	Geo-positioning of data from published sources	Occurrence database management: spatial and temporal standardisation	Aedes aegypti_779	aegypti.csv	Dryad Digital Repository	10.5061/dryad.47v3c	http://dx.doi.org/10.5061/dryad.47v3c
unpublished_Aedes aegypti	Geo-positioning of data from published sources	Occurrence database management: spatial and temporal standardisation	Aedes aegypti_780	aegypti.csv	Dryad Digital Repository	10.5061/dryad.47v3c	http://dx.doi.org/10.5061/dryad.47v3c
unpublished_Aedes aegypti	Geo-positioning of data from published sources	Occurrence database management: spatial and temporal standardisation	Aedes aegypti_781	aegypti.csv	Dryad Digital Repository	10.5061/dryad.47v3c	http://dx.doi.org/10.5061/dryad.47v3c
unpublished_Aedes aegypti	Geo-positioning of data from published sources	Occurrence database management: spatial and temporal standardisation	Aedes aegypti_782	aegypti.csv	Dryad Digital Repository	10.5061/dryad.47v3c	http://dx.doi.org/10.5061/dryad.47v3c
unpublished_Aedes aegypti	Geo-positioning of data from published sources	Occurrence database management: spatial and temporal standardisation	Aedes aegypti_783	aegypti.csv	Dryad Digital Repository	10.5061/dryad.47v3c	http://dx.doi.org/10.5061/dryad.47v3c
unpublished_Aedes aegypti	Geo-positioning of data from published sources	Occurrence database management: spatial and temporal standardisation	Aedes aegypti_784	aegypti.csv	Dryad Digital Repository	10.5061/dryad.47v3c	http://dx.doi.org/10.5061/dryad.47v3c
unpublished_Aedes aegypti	Geo-positioning of data from published sources	Occurrence database management: spatial and temporal standardisation	Aedes aegypti_785	aegypti.csv	Dryad Digital Repository	10.5061/dryad.47v3c	http://dx.doi.org/10.5061/dryad.47v3c
unpublished_Aedes aegypti	Geo-positioning of data from published sources	Occurrence database management: spatial and temporal standardisation	Aedes aegypti_786	aegypti.csv	Dryad Digital Repository	10.5061/dryad.47v3c	http://dx.doi.org/10.5061/dryad.47v3c
unpublished_Aedes aegypti	Geo-positioning of data from published sources	Occurrence database management: spatial and temporal standardisation	Aedes aegypti_787	aegypti.csv	Dryad Digital Repository	10.5061/dryad.47v3c	http://dx.doi.org/10.5061/dryad.47v3c
unpublished_Aedes aegypti	Geo-positioning of data from published sources	Occurrence database management: spatial and temporal standardisation	Aedes aegypti_788	aegypti.csv	Dryad Digital Repository	10.5061/dryad.47v3c	http://dx.doi.org/10.5061/dryad.47v3c
unpublished_Aedes aegypti	Geo-positioning of data from published sources	Occurrence database management: spatial and temporal standardisation	Aedes aegypti_789	aegypti.csv	Dryad Digital Repository	10.5061/dryad.47v3c	http://dx.doi.org/10.5061/dryad.47v3c
unpublished_Aedes aegypti	Geo-positioning of data from published sources	Occurrence database management: spatial and temporal standardisation	Aedes aegypti_790	aegypti.csv	Dryad Digital Repository	10.5061/dryad.47v3c	http://dx.doi.org/10.5061/dryad.47v3c
unpublished_Aedes aegypti	Geo-positioning of data from published sources	Occurrence database management: spatial and temporal standardisation	Aedes aegypti_791	aegypti.csv	Dryad Digital Repository	10.5061/dryad.47v3c	http://dx.doi.org/10.5061/dryad.47v3c
unpublished_Aedes aegypti	Geo-positioning of data from published sources	Occurrence database management: spatial and temporal standardisation	Aedes aegypti_792	aegypti.csv	Dryad Digital Repository	10.5061/dryad.47v3c	http://dx.doi.org/10.5061/dryad.47v3c
unpublished_Aedes aegypti	Geo-positioning of data from published sources	Occurrence database management: spatial and temporal standardisation	Aedes aegypti_793	aegypti.csv	Dryad Digital Repository	10.5061/dryad.47v3c	http://dx.doi.org/10.5061/dryad.47v3c
unpublished_Aedes aegypti	Geo-positioning of data from published sources	Occurrence database management: spatial and temporal standardisation	Aedes aegypti_794	aegypti.csv	Dryad Digital Repository	10.5061/dryad.47v3c	http://dx.doi.org/10.5061/dryad.47v3c
unpublished_Aedes aegypti	Geo-positioning of data from published sources	Occurrence database management: spatial and temporal standardisation	Aedes aegypti_795	aegypti.csv	Dryad Digital Repository	10.5061/dryad.47v3c	http://dx.doi.org/10.5061/dryad.47v3c
unpublished_Aedes aegypti	Geo-positioning of data from published sources	Occurrence database management: spatial and temporal standardisation	Aedes aegypti_796	aegypti.csv	Dryad Digital Repository	10.5061/dryad.47v3c	http://dx.doi.org/10.5061/dryad.47v3c
unpublished_Aedes aegypti	Geo-positioning of data from published sources	Occurrence database management: spatial and temporal standardisation	Aedes aegypti_797	aegypti.csv	Dryad Digital Repository	10.5061/dryad.47v3c	http://dx.doi.org/10.5061/dryad.47v3c
unpublished_Aedes aegypti	Geo-positioning of data from published sources	Occurrence database management: spatial and temporal standardisation	Aedes aegypti_798	aegypti.csv	Dryad Digital Repository	10.5061/dryad.47v3c	http://dx.doi.org/10.5061/dryad.47v3c
unpublished_Aedes aegypti	Geo-positioning of data from published sources	Occurrence database management: spatial and temporal standardisation	Aedes aegypti_799	aegypti.csv	Dryad Digital Repository	10.5061/dryad.47v3c	http://dx.doi.org/10.5061/dryad.47v3c
unpublished_Aedes aegypti	Geo-positioning of data from published sources	Occurrence database management: spatial and temporal standardisation	Aedes aegypti_800	aegypti.csv	Dryad Digital Repository	10.5061/dryad.47v3c	http://dx.doi.org/10.5061/dryad.47v3c
unpublished_Aedes aegypti	Geo-positioning of data from published sources	Occurrence database management: spatial and temporal standardisation	Aedes aegypti_801	aegypti.csv	Dryad Digital Repository	10.5061/dryad.47v3c	http://dx.doi.org/10.5061/dryad.47v3c
unpublished_Aedes aegypti	Geo-positioning of data from published sources	Occurrence database management: spatial and temporal standardisation	Aedes aegypti_802	aegypti.csv	Dryad Digital Repository	10.5061/dryad.47v3c	http://dx.doi.org/10.5061/dryad.47v3c
unpublished_Aedes aegypti	Geo-positioning of data from published sources	Occurrence database management: spatial and temporal standardisation	Aedes aegypti_803	aegypti.csv	Dryad Digital Repository	10.5061/dryad.47v3c	http://dx.doi.org/10.5061/dryad.47v3c
unpublished_Aedes aegypti	Geo-positioning of data from published sources	Occurrence database management: spatial and temporal standardisation	Aedes aegypti_804	aegypti.csv	Dryad Digital Repository	10.5061/dryad.47v3c	http://dx.doi.org/10.5061/dryad.47v3c
unpublished_Aedes aegypti	Geo-positioning of data from published sources	Occurrence database management: spatial and temporal standardisation	Aedes aegypti_805	aegypti.csv	Dryad Digital Repository	10.5061/dryad.47v3c	http://dx.doi.org/10.5061/dryad.47v3c
unpublished_Aedes aegypti	Geo-positioning of data from published sources	Occurrence database management: spatial and temporal standardisation	Aedes aegypti_806	aegypti.csv	Dryad Digital Repository	10.5061/dryad.47v3c	http://dx.doi.org/10.5061/dryad.47v3c
unpublished_Aedes aegypti	Geo-positioning of data from published sources	Occurrence database management: spatial and temporal standardisation	Aedes aegypti_807	aegypti.csv	Dryad Digital Repository	10.5061/dryad.47v3c	http://dx.doi.org/10.5061/dryad.47v3c
unpublished_Aedes aegypti	Geo-positioning of data from published sources	Occurrence database management: spatial and temporal standardisation	Aedes aegypti_808	aegypti.csv	Dryad Digital Repository	10.5061/dryad.47v3c	http://dx.doi.org/10.5061/dryad.47v3c
unpublished_Aedes aegypti	Geo-positioning of data from published sources	Occurrence database management: spatial and temporal standardisation	Aedes aegypti_809	aegypti.csv	Dryad Digital Repository	10.5061/dryad.47v3c	http://dx.doi.org/10.5061/dryad.47v3c
unpublished_Aedes aegypti	Geo-positioning of data from published sources	Occurrence database management: spatial and temporal standardisation	Aedes aegypti_810	aegypti.csv	Dryad Digital Repository	10.5061/dryad.47v3c	http://dx.doi.org/10.5061/dryad.47v3c
unpublished_Aedes aegypti	Geo-positioning of data from published sources	Occurrence database management: spatial and temporal standardisation	Aedes aegypti_811	aegypti.csv	Dryad Digital Repository	10.5061/dryad.47v3c	http://dx.doi.org/10.5061/dryad.47v3c
unpublished_Aedes aegypti	Geo-positioning of data from published sources	Occurrence database management: spatial and temporal standardisation	Aedes aegypti_812	aegypti.csv	Dryad Digital Repository	10.5061/dryad.47v3c	http://dx.doi.org/10.5061/dryad.47v3c
unpublished_Aedes aegypti	Geo-positioning of data from published sources	Occurrence database management: spatial and temporal standardisation	Aedes aegypti_813	aegypti.csv	Dryad Digital Repository	10.5061/dryad.47v3c	http://dx.doi.org/10.5061/dryad.47v3c
unpublished_Aedes aegypti	Geo-positioning of data from published sources	Occurrence database management: spatial and temporal standardisation	Aedes aegypti_814	aegypti.csv	Dryad Digital Repository	10.5061/dryad.47v3c	http://dx.doi.org/10.5061/dryad.47v3c
unpublished_Aedes aegypti	Geo-positioning of data from published sources	Occurrence database management: spatial and temporal standardisation	Aedes aegypti_815	aegypti.csv	Dryad Digital Repository	10.5061/dryad.47v3c	http://dx.doi.org/10.5061/dryad.47v3c
unpublished_Aedes aegypti	Geo-positioning of data from published sources	Occurrence database management: spatial and temporal standardisation	Aedes aegypti_816	aegypti.csv	Dryad Digital Repository	10.5061/dryad.47v3c	http://dx.doi.org/10.5061/dryad.47v3c
unpublished_Aedes aegypti	Geo-positioning of data from published sources	Occurrence database management: spatial and temporal standardisation	Aedes aegypti_817	aegypti.csv	Dryad Digital Repository	10.5061/dryad.47v3c	http://dx.doi.org/10.5061/dryad.47v3c
unpublished_Aedes aegypti	Geo-positioning of data from published sources	Occurrence database management: spatial and temporal standardisation	Aedes aegypti_818	aegypti.csv	Dryad Digital Repository	10.5061/dryad.47v3c	http://dx.doi.org/10.5061/dryad.47v3c
unpublished_Aedes aegypti	Geo-positioning of data from published sources	Occurrence database management: spatial and temporal standardisation	Aedes aegypti_819	aegypti.csv	Dryad Digital Repository	10.5061/dryad.47v3c	http://dx.doi.org/10.5061/dryad.47v3c
unpublished_Aedes aegypti	Geo-positioning of data from published sources	Occurrence database management: spatial and temporal standardisation	Aedes aegypti_820	aegypti.csv	Dryad Digital Repository	10.5061/dryad.47v3c	http://dx.doi.org/10.5061/dryad.47v3c
unpublished_Aedes aegypti	Geo-positioning of data from published sources	Occurrence database management: spatial and temporal standardisation	Aedes aegypti_821	aegypti.csv	Dryad Digital Repository	10.5061/dryad.47v3c	http://dx.doi.org/10.5061/dryad.47v3c
unpublished_Aedes aegypti	Geo-positioning of data from published sources	Occurrence database management: spatial and temporal standardisation	Aedes aegypti_822	aegypti.csv	Dryad Digital Repository	10.5061/dryad.47v3c	http://dx.doi.org/10.5061/dryad.47v3c
unpublished_Aedes aegypti	Geo-positioning of data from published sources	Occurrence database management: spatial and temporal standardisation	Aedes aegypti_823	aegypti.csv	Dryad Digital Repository	10.5061/dryad.47v3c	http://dx.doi.org/10.5061/dryad.47v3c
unpublished_Aedes aegypti	Geo-positioning of data from published sources	Occurrence database management: spatial and temporal standardisation	Aedes aegypti_824	aegypti.csv	Dryad Digital Repository	10.5061/dryad.47v3c	http://dx.doi.org/10.5061/dryad.47v3c
unpublished_Aedes aegypti	Geo-positioning of data from published sources	Occurrence database management: spatial and temporal standardisation	Aedes aegypti_825	aegypti.csv	Dryad Digital Repository	10.5061/dryad.47v3c	http://dx.doi.org/10.5061/dryad.47v3c
unpublished_Aedes aegypti	Geo-positioning of data from published sources	Occurrence database management: spatial and temporal standardisation	Aedes aegypti_826	aegypti.csv	Dryad Digital Repository	10.5061/dryad.47v3c	http://dx.doi.org/10.5061/dryad.47v3c
unpublished_Aedes aegypti	Geo-positioning of data from published sources	Occurrence database management: spatial and temporal standardisation	Aedes aegypti_827	aegypti.csv	Dryad Digital Repository	10.5061/dryad.47v3c	http://dx.doi.org/10.5061/dryad.47v3c
unpublished_Aedes aegypti	Geo-positioning of data from published sources	Occurrence database management: spatial and temporal standardisation	Aedes aegypti_828	aegypti.csv	Dryad Digital Repository	10.5061/dryad.47v3c	http://dx.doi.org/10.5061/dryad.47v3c
unpublished_Aedes aegypti	Geo-positioning of data from published sources	Occurrence database management: spatial and temporal standardisation	Aedes aegypti_829	aegypti.csv	Dryad Digital Repository	10.5061/dryad.47v3c	http://dx.doi.org/10.5061/dryad.47v3c
unpublished_Aedes aegypti	Geo-positioning of data from published sources	Occurrence database management: spatial and temporal standardisation	Aedes aegypti_830	aegypti.csv	Dryad Digital Repository	10.5061/dryad.47v3c	http://dx.doi.org/10.5061/dryad.47v3c
unpublished_Aedes aegypti	Geo-positioning of data from published sources	Occurrence database management: spatial and temporal standardisation	Aedes aegypti_831	aegypti.csv	Dryad Digital Repository	10.5061/dryad.47v3c	http://dx.doi.org/10.5061/dryad.47v3c
unpublished_Aedes aegypti	Geo-positioning of data from published sources	Occurrence database management: spatial and temporal standardisation	Aedes aegypti_832	aegypti.csv	Dryad Digital Repository	10.5061/dryad.47v3c	http://dx.doi.org/10.5061/dryad.47v3c
unpublished_Aedes aegypti	Geo-positioning of data from published sources	Occurrence database management: spatial and temporal standardisation	Aedes aegypti_833	aegypti.csv	Dryad Digital Repository	10.5061/dryad.47v3c	http://dx.doi.org/10.5061/dryad.47v3c
unpublished_Aedes aegypti	Geo-positioning of data from published sources	Occurrence database management: spatial and temporal standardisation	Aedes aegypti_834	aegypti.csv	Dryad Digital Repository	10.5061/dryad.47v3c	http://dx.doi.org/10.5061/dryad.47v3c
unpublished_Aedes aegypti	Geo-positioning of data from published sources	Occurrence database management: spatial and temporal standardisation	Aedes aegypti_835	aegypti.csv	Dryad Digital Repository	10.5061/dryad.47v3c	http://dx.doi.org/10.5061/dryad.47v3c
unpublished_Aedes aegypti	Geo-positioning of data from published sources	Occurrence database management: spatial and temporal standardisation	Aedes aegypti_836	aegypti.csv	Dryad Digital Repository	10.5061/dryad.47v3c	http://dx.doi.org/10.5061/dryad.47v3c
unpublished_Aedes aegypti	Geo-positioning of data from published sources	Occurrence database management: spatial and temporal standardisation	Aedes aegypti_837	aegypti.csv	Dryad Digital Repository	10.5061/dryad.47v3c	http://dx.doi.org/10.5061/dryad.47v3c
unpublished_Aedes aegypti	Geo-positioning of data from published sources	Occurrence database management: spatial and temporal standardisation	Aedes aegypti_838	aegypti.csv	Dryad Digital Repository	10.5061/dryad.47v3c	http://dx.doi.org/10.5061/dryad.47v3c
unpublished_Aedes aegypti	Geo-positioning of data from published sources	Occurrence database management: spatial and temporal standardisation	Aedes aegypti_839	aegypti.csv	Dryad Digital Repository	10.5061/dryad.47v3c	http://dx.doi.org/10.5061/dryad.47v3c
unpublished_Aedes aegypti	Geo-positioning of data from published sources	Occurrence database management: spatial and temporal standardisation	Aedes aegypti_840	aegypti.csv	Dryad Digital Repository	10.5061/dryad.47v3c	http://dx.doi.org/10.5061/dryad.47v3c
unpublished_Aedes aegypti	Geo-positioning of data from published sources	Occurrence database management: spatial and temporal standardisation	Aedes aegypti_841	aegypti.csv	Dryad Digital Repository	10.5061/dryad.47v3c	http://dx.doi.org/10.5061/dryad.47v3c
unpublished_Aedes aegypti	Geo-positioning of data from published sources	Occurrence database management: spatial and temporal standardisation	Aedes aegypti_842	aegypti.csv	Dryad Digital Repository	10.5061/dryad.47v3c	http://dx.doi.org/10.5061/dryad.47v3c
unpublished_Aedes aegypti	Geo-positioning of data from published sources	Occurrence database management: spatial and temporal standardisation	Aedes aegypti_843	aegypti.csv	Dryad Digital Repository	10.5061/dryad.47v3c	http://dx.doi.org/10.5061/dryad.47v3c
unpublished_Aedes aegypti	Geo-positioning of data from published sources	Occurrence database management: spatial and temporal standardisation	Aedes aegypti_844	aegypti.csv	Dryad Digital Repository	10.5061/dryad.47v3c	http://dx.doi.org/10.5061/dryad.47v3c
unpublished_Aedes aegypti	Geo-positioning of data from published sources	Occurrence database management: spatial and temporal standardisation	Aedes aegypti_845	aegypti.csv	Dryad Digital Repository	10.5061/dryad.47v3c	http://dx.doi.org/10.5061/dryad.47v3c
unpublished_Aedes aegypti	Geo-positioning of data from published sources	Occurrence database management: spatial and temporal standardisation	Aedes aegypti_846	aegypti.csv	Dryad Digital Repository	10.5061/dryad.47v3c	http://dx.doi.org/10.5061/dryad.47v3c
unpublished_Aedes aegypti	Geo-positioning of data from published sources	Occurrence database management: spatial and temporal standardisation	Aedes aegypti_847	aegypti.csv	Dryad Digital Repository	10.5061/dryad.47v3c	http://dx.doi.org/10.5061/dryad.47v3c
unpublished_Aedes aegypti	Geo-positioning of data from published sources	Occurrence database management: spatial and temporal standardisation	Aedes aegypti_848	aegypti.csv	Dryad Digital Repository	10.5061/dryad.47v3c	http://dx.doi.org/10.5061/dryad.47v3c
unpublished_Aedes aegypti	Geo-positioning of data from published sources	Occurrence database management: spatial and temporal standardisation	Aedes aegypti_849	aegypti.csv	Dryad Digital Repository	10.5061/dryad.47v3c	http://dx.doi.org/10.5061/dryad.47v3c
unpublished_Aedes aegypti	Geo-positioning of data from published sources	Occurrence database management: spatial and temporal standardisation	Aedes aegypti_850	aegypti.csv	Dryad Digital Repository	10.5061/dryad.47v3c	http://dx.doi.org/10.5061/dryad.47v3c
unpublished_Aedes aegypti	Geo-positioning of data from published sources	Occurrence database management: spatial and temporal standardisation	Aedes aegypti_851	aegypti.csv	Dryad Digital Repository	10.5061/dryad.47v3c	http://dx.doi.org/10.5061/dryad.47v3c
unpublished_Aedes aegypti	Geo-positioning of data from published sources	Occurrence database management: spatial and temporal standardisation	Aedes aegypti_852	aegypti.csv	Dryad Digital Repository	10.5061/dryad.47v3c	http://dx.doi.org/10.5061/dryad.47v3c
unpublished_Aedes aegypti	Geo-positioning of data from published sources	Occurrence database management: spatial and temporal standardisation	Aedes aegypti_853	aegypti.csv	Dryad Digital Repository	10.5061/dryad.47v3c	http://dx.doi.org/10.5061/dryad.47v3c
unpublished_Aedes aegypti	Geo-positioning of data from published sources	Occurrence database management: spatial and temporal standardisation	Aedes aegypti_854	aegypti.csv	Dryad Digital Repository	10.5061/dryad.47v3c	http://dx.doi.org/10.5061/dryad.47v3c
unpublished_Aedes aegypti	Geo-positioning of data from published sources	Occurrence database management: spatial and temporal standardisation	Aedes aegypti_855	aegypti.csv	Dryad Digital Repository	10.5061/dryad.47v3c	http://dx.doi.org/10.5061/dryad.47v3c
unpublished_Aedes aegypti	Geo-positioning of data from published sources	Occurrence database management: spatial and temporal standardisation	Aedes aegypti_856	aegypti.csv	Dryad Digital Repository	10.5061/dryad.47v3c	http://dx.doi.org/10.5061/dryad.47v3c
unpublished_Aedes aegypti	Geo-positioning of data from published sources	Occurrence database management: spatial and temporal standardisation	Aedes aegypti_857	aegypti.csv	Dryad Digital Repository	10.5061/dryad.47v3c	http://dx.doi.org/10.5061/dryad.47v3c
unpublished_Aedes aegypti	Geo-positioning of data from published sources	Occurrence database management: spatial and temporal standardisation	Aedes aegypti_858	aegypti.csv	Dryad Digital Repository	10.5061/dryad.47v3c	http://dx.doi.org/10.5061/dryad.47v3c
unpublished_Aedes aegypti	Geo-positioning of data from published sources	Occurrence database management: spatial and temporal standardisation	Aedes aegypti_859	aegypti.csv	Dryad Digital Repository	10.5061/dryad.47v3c	http://dx.doi.org/10.5061/dryad.47v3c
unpublished_Aedes aegypti	Geo-positioning of data from published sources	Occurrence database management: spatial and temporal standardisation	Aedes aegypti_860	aegypti.csv	Dryad Digital Repository	10.5061/dryad.47v3c	http://dx.doi.org/10.5061/dryad.47v3c
unpublished_Aedes aegypti	Geo-positioning of data from published sources	Occurrence database management: spatial and temporal standardisation	Aedes aegypti_861	aegypti.csv	Dryad Digital Repository	10.5061/dryad.47v3c	http://dx.doi.org/10.5061/dryad.47v3c
unpublished_Aedes aegypti	Geo-positioning of data from published sources	Occurrence database management: spatial and temporal standardisation	Aedes aegypti_862	aegypti.csv	Dryad Digital Repository	10.5061/dryad.47v3c	http://dx.doi.org/10.5061/dryad.47v3c
unpublished_Aedes aegypti	Geo-positioning of data from published sources	Occurrence database management: spatial and temporal standardisation	Aedes aegypti_863	aegypti.csv	Dryad Digital Repository	10.5061/dryad.47v3c	http://dx.doi.org/10.5061/dryad.47v3c
unpublished_Aedes aegypti	Geo-positioning of data from published sources	Occurrence database management: spatial and temporal standardisation	Aedes aegypti_864	aegypti.csv	Dryad Digital Repository	10.5061/dryad.47v3c	http://dx.doi.org/10.5061/dryad.47v3c
unpublished_Aedes aegypti	Geo-positioning of data from published sources	Occurrence database management: spatial and temporal standardisation	Aedes aegypti_865	aegypti.csv	Dryad Digital Repository	10.5061/dryad.47v3c	http://dx.doi.org/10.5061/dryad.47v3c
unpublished_Aedes aegypti	Geo-positioning of data from published sources	Occurrence database management: spatial and temporal standardisation	Aedes aegypti_866	aegypti.csv	Dryad Digital Repository	10.5061/dryad.47v3c	http://dx.doi.org/10.5061/dryad.47v3c
unpublished_Aedes aegypti	Geo-positioning of data from published sources	Occurrence database management: spatial and temporal standardisation	Aedes aegypti_867	aegypti.csv	Dryad Digital Repository	10.5061/dryad.47v3c	http://dx.doi.org/10.5061/dryad.47v3c
unpublished_Aedes aegypti	Geo-positioning of data from published sources	Occurrence database management: spatial and temporal standardisation	Aedes aegypti_868	aegypti.csv	Dryad Digital Repository	10.5061/dryad.47v3c	http://dx.doi.org/10.5061/dryad.47v3c
unpublished_Aedes aegypti	Geo-positioning of data from published sources	Occurrence database management: spatial and temporal standardisation	Aedes aegypti_869	aegypti.csv	Dryad Digital Repository	10.5061/dryad.47v3c	http://dx.doi.org/10.5061/dryad.47v3c
unpublished_Aedes aegypti	Geo-positioning of data from published sources	Occurrence database management: spatial and temporal standardisation	Aedes aegypti_870	aegypti.csv	Dryad Digital Repository	10.5061/dryad.47v3c	http://dx.doi.org/10.5061/dryad.47v3c
unpublished_Aedes aegypti	Geo-positioning of data from published sources	Occurrence database management: spatial and temporal standardisation	Aedes aegypti_871	aegypti.csv	Dryad Digital Repository	10.5061/dryad.47v3c	http://dx.doi.org/10.5061/dryad.47v3c
unpublished_Aedes aegypti	Geo-positioning of data from published sources	Occurrence database management: spatial and temporal standardisation	Aedes aegypti_872	aegypti.csv	Dryad Digital Repository	10.5061/dryad.47v3c	http://dx.doi.org/10.5061/dryad.47v3c
unpublished_Aedes aegypti	Geo-positioning of data from published sources	Occurrence database management: spatial and temporal standardisation	Aedes aegypti_873	aegypti.csv	Dryad Digital Repository	10.5061/dryad.47v3c	http://dx.doi.org/10.5061/dryad.47v3c
unpublished_Aedes aegypti	Geo-positioning of data from published sources	Occurrence database management: spatial and temporal standardisation	Aedes aegypti_874	aegypti.csv	Dryad Digital Repository	10.5061/dryad.47v3c	http://dx.doi.org/10.5061/dryad.47v3c
unpublished_Aedes aegypti	Geo-positioning of data from published sources	Occurrence database management: spatial and temporal standardisation	Aedes aegypti_875	aegypti.csv	Dryad Digital Repository	10.5061/dryad.47v3c	http://dx.doi.org/10.5061/dryad.47v3c
unpublished_Aedes aegypti	Geo-positioning of data from published sources	Occurrence database management: spatial and temporal standardisation	Aedes aegypti_876	aegypti.csv	Dryad Digital Repository	10.5061/dryad.47v3c	http://dx.doi.org/10.5061/dryad.47v3c
unpublished_Aedes aegypti	Geo-positioning of data from published sources	Occurrence database management: spatial and temporal standardisation	Aedes aegypti_877	aegypti.csv	Dryad Digital Repository	10.5061/dryad.47v3c	http://dx.doi.org/10.5061/dryad.47v3c
unpublished_Aedes aegypti	Geo-positioning of data from published sources	Occurrence database management: spatial and temporal standardisation	Aedes aegypti_878	aegypti.csv	Dryad Digital Repository	10.5061/dryad.47v3c	http://dx.doi.org/10.5061/dryad.47v3c
unpublished_Aedes aegypti	Geo-positioning of data from published sources	Occurrence database management: spatial and temporal standardisation	Aedes aegypti_879	aegypti.csv	Dryad Digital Repository	10.5061/dryad.47v3c	http://dx.doi.org/10.5061/dryad.47v3c
unpublished_Aedes aegypti	Geo-positioning of data from published sources	Occurrence database management: spatial and temporal standardisation	Aedes aegypti_880	aegypti.csv	Dryad Digital Repository	10.5061/dryad.47v3c	http://dx.doi.org/10.5061/dryad.47v3c
unpublished_Aedes aegypti	Geo-positioning of data from published sources	Occurrence database management: spatial and temporal standardisation	Aedes aegypti_881	aegypti.csv	Dryad Digital Repository	10.5061/dryad.47v3c	http://dx.doi.org/10.5061/dryad.47v3c
unpublished_Aedes aegypti	Geo-positioning of data from published sources	Occurrence database management: spatial and temporal standardisation	Aedes aegypti_882	aegypti.csv	Dryad Digital Repository	10.5061/dryad.47v3c	http://dx.doi.org/10.5061/dryad.47v3c
unpublished_Aedes aegypti	Geo-positioning of data from published sources	Occurrence database management: spatial and temporal standardisation	Aedes aegypti_883	aegypti.csv	Dryad Digital Repository	10.5061/dryad.47v3c	http://dx.doi.org/10.5061/dryad.47v3c
unpublished_Aedes aegypti	Geo-positioning of data from published sources	Occurrence database management: spatial and temporal standardisation	Aedes aegypti_884	aegypti.csv	Dryad Digital Repository	10.5061/dryad.47v3c	http://dx.doi.org/10.5061/dryad.47v3c
unpublished_Aedes aegypti	Geo-positioning of data from published sources	Occurrence database management: spatial and temporal standardisation	Aedes aegypti_885	aegypti.csv	Dryad Digital Repository	10.5061/dryad.47v3c	http://dx.doi.org/10.5061/dryad.47v3c
unpublished_Aedes aegypti	Geo-positioning of data from published sources	Occurrence database management: spatial and temporal standardisation	Aedes aegypti_886	aegypti.csv	Dryad Digital Repository	10.5061/dryad.47v3c	http://dx.doi.org/10.5061/dryad.47v3c
unpublished_Aedes aegypti	Geo-positioning of data from published sources	Occurrence database management: spatial and temporal standardisation	Aedes aegypti_887	aegypti.csv	Dryad Digital Repository	10.5061/dryad.47v3c	http://dx.doi.org/10.5061/dryad.47v3c
unpublished_Aedes aegypti	Geo-positioning of data from published sources	Occurrence database management: spatial and temporal standardisation	Aedes aegypti_888	aegypti.csv	Dryad Digital Repository	10.5061/dryad.47v3c	http://dx.doi.org/10.5061/dryad.47v3c
unpublished_Aedes aegypti	Geo-positioning of data from published sources	Occurrence database management: spatial and temporal standardisation	Aedes aegypti_889	aegypti.csv	Dryad Digital Repository	10.5061/dryad.47v3c	http://dx.doi.org/10.5061/dryad.47v3c
unpublished_Aedes aegypti	Geo-positioning of data from published sources	Occurrence database management: spatial and temporal standardisation	Aedes aegypti_890	aegypti.csv	Dryad Digital Repository	10.5061/dryad.47v3c	http://dx.doi.org/10.5061/dryad.47v3c
unpublished_Aedes aegypti	Geo-positioning of data from published sources	Occurrence database management: spatial and temporal standardisation	Aedes aegypti_891	aegypti.csv	Dryad Digital Repository	10.5061/dryad.47v3c	http://dx.doi.org/10.5061/dryad.47v3c
unpublished_Aedes aegypti	Geo-positioning of data from published sources	Occurrence database management: spatial and temporal standardisation	Aedes aegypti_892	aegypti.csv	Dryad Digital Repository	10.5061/dryad.47v3c	http://dx.doi.org/10.5061/dryad.47v3c
unpublished_Aedes aegypti	Geo-positioning of data from published sources	Occurrence database management: spatial and temporal standardisation	Aedes aegypti_893	aegypti.csv	Dryad Digital Repository	10.5061/dryad.47v3c	http://dx.doi.org/10.5061/dryad.47v3c
unpublished_Aedes aegypti	Geo-positioning of data from published sources	Occurrence database management: spatial and temporal standardisation	Aedes aegypti_894	aegypti.csv	Dryad Digital Repository	10.5061/dryad.47v3c	http://dx.doi.org/10.5061/dryad.47v3c
unpublished_Aedes aegypti	Geo-positioning of data from published sources	Occurrence database management: spatial and temporal standardisation	Aedes aegypti_895	aegypti.csv	Dryad Digital Repository	10.5061/dryad.47v3c	http://dx.doi.org/10.5061/dryad.47v3c
unpublished_Aedes aegypti	Geo-positioning of data from published sources	Occurrence database management: spatial and temporal standardisation	Aedes aegypti_896	aegypti.csv	Dryad Digital Repository	10.5061/dryad.47v3c	http://dx.doi.org/10.5061/dryad.47v3c
unpublished_Aedes aegypti	Geo-positioning of data from published sources	Occurrence database management: spatial and temporal standardisation	Aedes aegypti_897	aegypti.csv	Dryad Digital Repository	10.5061/dryad.47v3c	http://dx.doi.org/10.5061/dryad.47v3c
unpublished_Aedes aegypti	Geo-positioning of data from published sources	Occurrence database management: spatial and temporal standardisation	Aedes aegypti_898	aegypti.csv	Dryad Digital Repository	10.5061/dryad.47v3c	http://dx.doi.org/10.5061/dryad.47v3c
unpublished_Aedes aegypti	Geo-positioning of data from published sources	Occurrence database management: spatial and temporal standardisation	Aedes aegypti_899	aegypti.csv	Dryad Digital Repository	10.5061/dryad.47v3c	http://dx.doi.org/10.5061/dryad.47v3c
unpublished_Aedes aegypti	Geo-positioning of data from published sources	Occurrence database management: spatial and temporal standardisation	Aedes aegypti_900	aegypti.csv	Dryad Digital Repository	10.5061/dryad.47v3c	http://dx.doi.org/10.5061/dryad.47v3c
unpublished_Aedes aegypti	Geo-positioning of data from published sources	Occurrence database management: spatial and temporal standardisation	Aedes aegypti_901	aegypti.csv	Dryad Digital Repository	10.5061/dryad.47v3c	http://dx.doi.org/10.5061/dryad.47v3c
unpublished_Aedes aegypti	Geo-positioning of data from published sources	Occurrence database management: spatial and temporal standardisation	Aedes aegypti_902	aegypti.csv	Dryad Digital Repository	10.5061/dryad.47v3c	http://dx.doi.org/10.5061/dryad.47v3c
unpublished_Aedes aegypti	Geo-positioning of data from published sources	Occurrence database management: spatial and temporal standardisation	Aedes aegypti_903	aegypti.csv	Dryad Digital Repository	10.5061/dryad.47v3c	http://dx.doi.org/10.5061/dryad.47v3c
unpublished_Aedes aegypti	Geo-positioning of data from published sources	Occurrence database management: spatial and temporal standardisation	Aedes aegypti_904	aegypti.csv	Dryad Digital Repository	10.5061/dryad.47v3c	http://dx.doi.org/10.5061/dryad.47v3c
unpublished_Aedes aegypti	Geo-positioning of data from published sources	Occurrence database management: spatial and temporal standardisation	Aedes aegypti_905	aegypti.csv	Dryad Digital Repository	10.5061/dryad.47v3c	http://dx.doi.org/10.5061/dryad.47v3c
unpublished_Aedes aegypti	Geo-positioning of data from published sources	Occurrence database management: spatial and temporal standardisation	Aedes aegypti_906	aegypti.csv	Dryad Digital Repository	10.5061/dryad.47v3c	http://dx.doi.org/10.5061/dryad.47v3c
unpublished_Aedes aegypti	Geo-positioning of data from published sources	Occurrence database management: spatial and temporal standardisation	Aedes aegypti_907	aegypti.csv	Dryad Digital Repository	10.5061/dryad.47v3c	http://dx.doi.org/10.5061/dryad.47v3c
unpublished_Aedes aegypti	Geo-positioning of data from published sources	Occurrence database management: spatial and temporal standardisation	Aedes aegypti_908	aegypti.csv	Dryad Digital Repository	10.5061/dryad.47v3c	http://dx.doi.org/10.5061/dryad.47v3c
unpublished_Aedes aegypti	Geo-positioning of data from published sources	Occurrence database management: spatial and temporal standardisation	Aedes aegypti_909	aegypti.csv	Dryad Digital Repository	10.5061/dryad.47v3c	http://dx.doi.org/10.5061/dryad.47v3c
unpublished_Aedes aegypti	Geo-positioning of data from published sources	Occurrence database management: spatial and temporal standardisation	Aedes aegypti_910	aegypti.csv	Dryad Digital Repository	10.5061/dryad.47v3c	http://dx.doi.org/10.5061/dryad.47v3c
unpublished_Aedes aegypti	Geo-positioning of data from published sources	Occurrence database management: spatial and temporal standardisation	Aedes aegypti_911	aegypti.csv	Dryad Digital Repository	10.5061/dryad.47v3c	http://dx.doi.org/10.5061/dryad.47v3c
unpublished_Aedes aegypti	Geo-positioning of data from published sources	Occurrence database management: spatial and temporal standardisation	Aedes aegypti_912	aegypti.csv	Dryad Digital Repository	10.5061/dryad.47v3c	http://dx.doi.org/10.5061/dryad.47v3c
unpublished_Aedes aegypti	Geo-positioning of data from published sources	Occurrence database management: spatial and temporal standardisation	Aedes aegypti_913	aegypti.csv	Dryad Digital Repository	10.5061/dryad.47v3c	http://dx.doi.org/10.5061/dryad.47v3c
unpublished_Aedes aegypti	Geo-positioning of data from published sources	Occurrence database management: spatial and temporal standardisation	Aedes aegypti_914	aegypti.csv	Dryad Digital Repository	10.5061/dryad.47v3c	http://dx.doi.org/10.5061/dryad.47v3c
unpublished_Aedes aegypti	Geo-positioning of data from published sources	Occurrence database management: spatial and temporal standardisation	Aedes aegypti_915	aegypti.csv	Dryad Digital Repository	10.5061/dryad.47v3c	http://dx.doi.org/10.5061/dryad.47v3c
unpublished_Aedes aegypti	Geo-positioning of data from published sources	Occurrence database management: spatial and temporal standardisation	Aedes aegypti_916	aegypti.csv	Dryad Digital Repository	10.5061/dryad.47v3c	http://dx.doi.org/10.5061/dryad.47v3c
unpublished_Aedes aegypti	Geo-positioning of data from published sources	Occurrence database management: spatial and temporal standardisation	Aedes aegypti_917	aegypti.csv	Dryad Digital Repository	10.5061/dryad.47v3c	http://dx.doi.org/10.5061/dryad.47v3c
unpublished_Aedes aegypti	Geo-positioning of data from published sources	Occurrence database management: spatial and temporal standardisation	Aedes aegypti_918	aegypti.csv	Dryad Digital Repository	10.5061/dryad.47v3c	http://dx.doi.org/10.5061/dryad.47v3c
unpublished_Aedes aegypti	Geo-positioning of data from published sources	Occurrence database management: spatial and temporal standardisation	Aedes aegypti_919	aegypti.csv	Dryad Digital Repository	10.5061/dryad.47v3c	http://dx.doi.org/10.5061/dryad.47v3c
unpublished_Aedes aegypti	Geo-positioning of data from published sources	Occurrence database management: spatial and temporal standardisation	Aedes aegypti_920	aegypti.csv	Dryad Digital Repository	10.5061/dryad.47v3c	http://dx.doi.org/10.5061/dryad.47v3c
unpublished_Aedes aegypti	Geo-positioning of data from published sources	Occurrence database management: spatial and temporal standardisation	Aedes aegypti_921	aegypti.csv	Dryad Digital Repository	10.5061/dryad.47v3c	http://dx.doi.org/10.5061/dryad.47v3c
unpublished_Aedes aegypti	Geo-positioning of data from published sources	Occurrence database management: spatial and temporal standardisation	Aedes aegypti_922	aegypti.csv	Dryad Digital Repository	10.5061/dryad.47v3c	http://dx.doi.org/10.5061/dryad.47v3c
unpublished_Aedes aegypti	Geo-positioning of data from published sources	Occurrence database management: spatial and temporal standardisation	Aedes aegypti_923	aegypti.csv	Dryad Digital Repository	10.5061/dryad.47v3c	http://dx.doi.org/10.5061/dryad.47v3c
unpublished_Aedes aegypti	Geo-positioning of data from published sources	Occurrence database management: spatial and temporal standardisation	Aedes aegypti_924	aegypti.csv	Dryad Digital Repository	10.5061/dryad.47v3c	http://dx.doi.org/10.5061/dryad.47v3c
unpublished_Aedes aegypti	Geo-positioning of data from published sources	Occurrence database management: spatial and temporal standardisation	Aedes aegypti_925	aegypti.csv	Dryad Digital Repository	10.5061/dryad.47v3c	http://dx.doi.org/10.5061/dryad.47v3c
unpublished_Aedes aegypti	Geo-positioning of data from published sources	Occurrence database management: spatial and temporal standardisation	Aedes aegypti_926	aegypti.csv	Dryad Digital Repository	10.5061/dryad.47v3c	http://dx.doi.org/10.5061/dryad.47v3c
unpublished_Aedes aegypti	Geo-positioning of data from published sources	Occurrence database management: spatial and temporal standardisation	Aedes aegypti_927	aegypti.csv	Dryad Digital Repository	10.5061/dryad.47v3c	http://dx.doi.org/10.5061/dryad.47v3c
unpublished_Aedes aegypti	Geo-positioning of data from published sources	Occurrence database management: spatial and temporal standardisation	Aedes aegypti_928	aegypti.csv	Dryad Digital Repository	10.5061/dryad.47v3c	http://dx.doi.org/10.5061/dryad.47v3c
unpublished_Aedes aegypti	Geo-positioning of data from published sources	Occurrence database management: spatial and temporal standardisation	Aedes aegypti_929	aegypti.csv	Dryad Digital Repository	10.5061/dryad.47v3c	http://dx.doi.org/10.5061/dryad.47v3c
unpublished_Aedes aegypti	Geo-positioning of data from published sources	Occurrence database management: spatial and temporal standardisation	Aedes aegypti_930	aegypti.csv	Dryad Digital Repository	10.5061/dryad.47v3c	http://dx.doi.org/10.5061/dryad.47v3c
unpublished_Aedes aegypti	Geo-positioning of data from published sources	Occurrence database management: spatial and temporal standardisation	Aedes aegypti_931	aegypti.csv	Dryad Digital Repository	10.5061/dryad.47v3c	http://dx.doi.org/10.5061/dryad.47v3c
unpublished_Aedes aegypti	Geo-positioning of data from published sources	Occurrence database management: spatial and temporal standardisation	Aedes aegypti_932	aegypti.csv	Dryad Digital Repository	10.5061/dryad.47v3c	http://dx.doi.org/10.5061/dryad.47v3c
unpublished_Aedes aegypti	Geo-positioning of data from published sources	Occurrence database management: spatial and temporal standardisation	Aedes aegypti_933	aegypti.csv	Dryad Digital Repository	10.5061/dryad.47v3c	http://dx.doi.org/10.5061/dryad.47v3c
unpublished_Aedes aegypti	Geo-positioning of data from published sources	Occurrence database management: spatial and temporal standardisation	Aedes aegypti_934	aegypti.csv	Dryad Digital Repository	10.5061/dryad.47v3c	http://dx.doi.org/10.5061/dryad.47v3c
unpublished_Aedes aegypti	Geo-positioning of data from published sources	Occurrence database management: spatial and temporal standardisation	Aedes aegypti_935	aegypti.csv	Dryad Digital Repository	10.5061/dryad.47v3c	http://dx.doi.org/10.5061/dryad.47v3c
unpublished_Aedes aegypti	Geo-positioning of data from published sources	Occurrence database management: spatial and temporal standardisation	Aedes aegypti_936	aegypti.csv	Dryad Digital Repository	10.5061/dryad.47v3c	http://dx.doi.org/10.5061/dryad.47v3c
unpublished_Aedes aegypti	Geo-positioning of data from published sources	Occurrence database management: spatial and temporal standardisation	Aedes aegypti_937	aegypti.csv	Dryad Digital Repository	10.5061/dryad.47v3c	http://dx.doi.org/10.5061/dryad.47v3c
unpublished_Aedes aegypti	Geo-positioning of data from published sources	Occurrence database management: spatial and temporal standardisation	Aedes aegypti_938	aegypti.csv	Dryad Digital Repository	10.5061/dryad.47v3c	http://dx.doi.org/10.5061/dryad.47v3c
unpublished_Aedes aegypti	Geo-positioning of data from published sources	Occurrence database management: spatial and temporal standardisation	Aedes aegypti_939	aegypti.csv	Dryad Digital Repository	10.5061/dryad.47v3c	http://dx.doi.org/10.5061/dryad.47v3c
unpublished_Aedes aegypti	Geo-positioning of data from published sources	Occurrence database management: spatial and temporal standardisation	Aedes aegypti_940	aegypti.csv	Dryad Digital Repository	10.5061/dryad.47v3c	http://dx.doi.org/10.5061/dryad.47v3c
unpublished_Aedes aegypti	Geo-positioning of data from published sources	Occurrence database management: spatial and temporal standardisation	Aedes aegypti_941	aegypti.csv	Dryad Digital Repository	10.5061/dryad.47v3c	http://dx.doi.org/10.5061/dryad.47v3c
unpublished_Aedes aegypti	Geo-positioning of data from published sources	Occurrence database management: spatial and temporal standardisation	Aedes aegypti_942	aegypti.csv	Dryad Digital Repository	10.5061/dryad.47v3c	http://dx.doi.org/10.5061/dryad.47v3c
unpublished_Aedes aegypti	Geo-positioning of data from published sources	Occurrence database management: spatial and temporal standardisation	Aedes aegypti_943	aegypti.csv	Dryad Digital Repository	10.5061/dryad.47v3c	http://dx.doi.org/10.5061/dryad.47v3c
unpublished_Aedes aegypti	Geo-positioning of data from published sources	Occurrence database management: spatial and temporal standardisation	Aedes aegypti_944	aegypti.csv	Dryad Digital Repository	10.5061/dryad.47v3c	http://dx.doi.org/10.5061/dryad.47v3c
unpublished_Aedes aegypti	Geo-positioning of data from published sources	Occurrence database management: spatial and temporal standardisation	Aedes aegypti_945	aegypti.csv	Dryad Digital Repository	10.5061/dryad.47v3c	http://dx.doi.org/10.5061/dryad.47v3c
unpublished_Aedes aegypti	Geo-positioning of data from published sources	Occurrence database management: spatial and temporal standardisation	Aedes aegypti_946	aegypti.csv	Dryad Digital Repository	10.5061/dryad.47v3c	http://dx.doi.org/10.5061/dryad.47v3c
unpublished_Aedes aegypti	Geo-positioning of data from published sources	Occurrence database management: spatial and temporal standardisation	Aedes aegypti_947	aegypti.csv	Dryad Digital Repository	10.5061/dryad.47v3c	http://dx.doi.org/10.5061/dryad.47v3c
unpublished_Aedes aegypti	Geo-positioning of data from published sources	Occurrence database management: spatial and temporal standardisation	Aedes aegypti_948	aegypti.csv	Dryad Digital Repository	10.5061/dryad.47v3c	http://dx.doi.org/10.5061/dryad.47v3c
unpublished_Aedes aegypti	Geo-positioning of data from published sources	Occurrence database management: spatial and temporal standardisation	Aedes aegypti_949	aegypti.csv	Dryad Digital Repository	10.5061/dryad.47v3c	http://dx.doi.org/10.5061/dryad.47v3c
unpublished_Aedes aegypti	Geo-positioning of data from published sources	Occurrence database management: spatial and temporal standardisation	Aedes aegypti_950	aegypti.csv	Dryad Digital Repository	10.5061/dryad.47v3c	http://dx.doi.org/10.5061/dryad.47v3c
unpublished_Aedes aegypti	Geo-positioning of data from published sources	Occurrence database management: spatial and temporal standardisation	Aedes aegypti_951	aegypti.csv	Dryad Digital Repository	10.5061/dryad.47v3c	http://dx.doi.org/10.5061/dryad.47v3c
unpublished_Aedes aegypti	Geo-positioning of data from published sources	Occurrence database management: spatial and temporal standardisation	Aedes aegypti_952	aegypti.csv	Dryad Digital Repository	10.5061/dryad.47v3c	http://dx.doi.org/10.5061/dryad.47v3c
unpublished_Aedes aegypti	Geo-positioning of data from published sources	Occurrence database management: spatial and temporal standardisation	Aedes aegypti_953	aegypti.csv	Dryad Digital Repository	10.5061/dryad.47v3c	http://dx.doi.org/10.5061/dryad.47v3c
unpublished_Aedes aegypti	Geo-positioning of data from published sources	Occurrence database management: spatial and temporal standardisation	Aedes aegypti_954	aegypti.csv	Dryad Digital Repository	10.5061/dryad.47v3c	http://dx.doi.org/10.5061/dryad.47v3c
unpublished_Aedes aegypti	Geo-positioning of data from published sources	Occurrence database management: spatial and temporal standardisation	Aedes aegypti_955	aegypti.csv	Dryad Digital Repository	10.5061/dryad.47v3c	http://dx.doi.org/10.5061/dryad.47v3c
unpublished_Aedes aegypti	Geo-positioning of data from published sources	Occurrence database management: spatial and temporal standardisation	Aedes aegypti_956	aegypti.csv	Dryad Digital Repository	10.5061/dryad.47v3c	http://dx.doi.org/10.5061/dryad.47v3c
unpublished_Aedes aegypti	Geo-positioning of data from published sources	Occurrence database management: spatial and temporal standardisation	Aedes aegypti_957	aegypti.csv	Dryad Digital Repository	10.5061/dryad.47v3c	http://dx.doi.org/10.5061/dryad.47v3c
unpublished_Aedes aegypti	Geo-positioning of data from published sources	Occurrence database management: spatial and temporal standardisation	Aedes aegypti_958	aegypti.csv	Dryad Digital Repository	10.5061/dryad.47v3c	http://dx.doi.org/10.5061/dryad.47v3c
unpublished_Aedes aegypti	Geo-positioning of data from published sources	Occurrence database management: spatial and temporal standardisation	Aedes aegypti_959	aegypti.csv	Dryad Digital Repository	10.5061/dryad.47v3c	http://dx.doi.org/10.5061/dryad.47v3c
unpublished_Aedes aegypti	Geo-positioning of data from published sources	Occurrence database management: spatial and temporal standardisation	Aedes aegypti_960	aegypti.csv	Dryad Digital Repository	10.5061/dryad.47v3c	http://dx.doi.org/10.5061/dryad.47v3c
unpublished_Aedes aegypti	Geo-positioning of data from published sources	Occurrence database management: spatial and temporal standardisation	Aedes aegypti_961	aegypti.csv	Dryad Digital Repository	10.5061/dryad.47v3c	http://dx.doi.org/10.5061/dryad.47v3c
unpublished_Aedes aegypti	Geo-positioning of data from published sources	Occurrence database management: spatial and temporal standardisation	Aedes aegypti_962	aegypti.csv	Dryad Digital Repository	10.5061/dryad.47v3c	http://dx.doi.org/10.5061/dryad.47v3c
unpublished_Aedes aegypti	Geo-positioning of data from published sources	Occurrence database management: spatial and temporal standardisation	Aedes aegypti_963	aegypti.csv	Dryad Digital Repository	10.5061/dryad.47v3c	http://dx.doi.org/10.5061/dryad.47v3c
unpublished_Aedes aegypti	Geo-positioning of data from published sources	Occurrence database management: spatial and temporal standardisation	Aedes aegypti_964	aegypti.csv	Dryad Digital Repository	10.5061/dryad.47v3c	http://dx.doi.org/10.5061/dryad.47v3c
unpublished_Aedes aegypti	Geo-positioning of data from published sources	Occurrence database management: spatial and temporal standardisation	Aedes aegypti_965	aegypti.csv	Dryad Digital Repository	10.5061/dryad.47v3c	http://dx.doi.org/10.5061/dryad.47v3c
unpublished_Aedes aegypti	Geo-positioning of data from published sources	Occurrence database management: spatial and temporal standardisation	Aedes aegypti_966	aegypti.csv	Dryad Digital Repository	10.5061/dryad.47v3c	http://dx.doi.org/10.5061/dryad.47v3c
unpublished_Aedes aegypti	Geo-positioning of data from published sources	Occurrence database management: spatial and temporal standardisation	Aedes aegypti_967	aegypti.csv	Dryad Digital Repository	10.5061/dryad.47v3c	http://dx.doi.org/10.5061/dryad.47v3c
unpublished_Aedes aegypti	Geo-positioning of data from published sources	Occurrence database management: spatial and temporal standardisation	Aedes aegypti_968	aegypti.csv	Dryad Digital Repository	10.5061/dryad.47v3c	http://dx.doi.org/10.5061/dryad.47v3c
unpublished_Aedes aegypti	Geo-positioning of data from published sources	Occurrence database management: spatial and temporal standardisation	Aedes aegypti_969	aegypti.csv	Dryad Digital Repository	10.5061/dryad.47v3c	http://dx.doi.org/10.5061/dryad.47v3c
unpublished_Aedes aegypti	Geo-positioning of data from published sources	Occurrence database management: spatial and temporal standardisation	Aedes aegypti_970	aegypti.csv	Dryad Digital Repository	10.5061/dryad.47v3c	http://dx.doi.org/10.5061/dryad.47v3c
unpublished_Aedes aegypti	Geo-positioning of data from published sources	Occurrence database management: spatial and temporal standardisation	Aedes aegypti_971	aegypti.csv	Dryad Digital Repository	10.5061/dryad.47v3c	http://dx.doi.org/10.5061/dryad.47v3c
unpublished_Aedes aegypti	Geo-positioning of data from published sources	Occurrence database management: spatial and temporal standardisation	Aedes aegypti_972	aegypti.csv	Dryad Digital Repository	10.5061/dryad.47v3c	http://dx.doi.org/10.5061/dryad.47v3c
unpublished_Aedes aegypti	Geo-positioning of data from published sources	Occurrence database management: spatial and temporal standardisation	Aedes aegypti_973	aegypti.csv	Dryad Digital Repository	10.5061/dryad.47v3c	http://dx.doi.org/10.5061/dryad.47v3c
unpublished_Aedes aegypti	Geo-positioning of data from published sources	Occurrence database management: spatial and temporal standardisation	Aedes aegypti_974	aegypti.csv	Dryad Digital Repository	10.5061/dryad.47v3c	http://dx.doi.org/10.5061/dryad.47v3c
unpublished_Aedes aegypti	Geo-positioning of data from published sources	Occurrence database management: spatial and temporal standardisation	Aedes aegypti_975	aegypti.csv	Dryad Digital Repository	10.5061/dryad.47v3c	http://dx.doi.org/10.5061/dryad.47v3c
unpublished_Aedes aegypti	Geo-positioning of data from published sources	Occurrence database management: spatial and temporal standardisation	Aedes aegypti_976	aegypti.csv	Dryad Digital Repository	10.5061/dryad.47v3c	http://dx.doi.org/10.5061/dryad.47v3c
unpublished_Aedes aegypti	Geo-positioning of data from published sources	Occurrence database management: spatial and temporal standardisation	Aedes aegypti_977	aegypti.csv	Dryad Digital Repository	10.5061/dryad.47v3c	http://dx.doi.org/10.5061/dryad.47v3c
unpublished_Aedes aegypti	Geo-positioning of data from published sources	Occurrence database management: spatial and temporal standardisation	Aedes aegypti_978	aegypti.csv	Dryad Digital Repository	10.5061/dryad.47v3c	http://dx.doi.org/10.5061/dryad.47v3c
unpublished_Aedes aegypti	Geo-positioning of data from published sources	Occurrence database management: spatial and temporal standardisation	Aedes aegypti_979	aegypti.csv	Dryad Digital Repository	10.5061/dryad.47v3c	http://dx.doi.org/10.5061/dryad.47v3c
unpublished_Aedes aegypti	Geo-positioning of data from published sources	Occurrence database management: spatial and temporal standardisation	Aedes aegypti_980	aegypti.csv	Dryad Digital Repository	10.5061/dryad.47v3c	http://dx.doi.org/10.5061/dryad.47v3c
unpublished_Aedes aegypti	Geo-positioning of data from published sources	Occurrence database management: spatial and temporal standardisation	Aedes aegypti_981	aegypti.csv	Dryad Digital Repository	10.5061/dryad.47v3c	http://dx.doi.org/10.5061/dryad.47v3c
unpublished_Aedes aegypti	Geo-positioning of data from published sources	Occurrence database management: spatial and temporal standardisation	Aedes aegypti_982	aegypti.csv	Dryad Digital Repository	10.5061/dryad.47v3c	http://dx.doi.org/10.5061/dryad.47v3c
unpublished_Aedes aegypti	Geo-positioning of data from published sources	Occurrence database management: spatial and temporal standardisation	Aedes aegypti_983	aegypti.csv	Dryad Digital Repository	10.5061/dryad.47v3c	http://dx.doi.org/10.5061/dryad.47v3c
unpublished_Aedes aegypti	Geo-positioning of data from published sources	Occurrence database management: spatial and temporal standardisation	Aedes aegypti_984	aegypti.csv	Dryad Digital Repository	10.5061/dryad.47v3c	http://dx.doi.org/10.5061/dryad.47v3c
unpublished_Aedes aegypti	Geo-positioning of data from published sources	Occurrence database management: spatial and temporal standardisation	Aedes aegypti_985	aegypti.csv	Dryad Digital Repository	10.5061/dryad.47v3c	http://dx.doi.org/10.5061/dryad.47v3c
unpublished_Aedes aegypti	Geo-positioning of data from published sources	Occurrence database management: spatial and temporal standardisation	Aedes aegypti_986	aegypti.csv	Dryad Digital Repository	10.5061/dryad.47v3c	http://dx.doi.org/10.5061/dryad.47v3c
unpublished_Aedes aegypti	Geo-positioning of data from published sources	Occurrence database management: spatial and temporal standardisation	Aedes aegypti_987	aegypti.csv	Dryad Digital Repository	10.5061/dryad.47v3c	http://dx.doi.org/10.5061/dryad.47v3c
unpublished_Aedes aegypti	Geo-positioning of data from published sources	Occurrence database management: spatial and temporal standardisation	Aedes aegypti_988	aegypti.csv	Dryad Digital Repository	10.5061/dryad.47v3c	http://dx.doi.org/10.5061/dryad.47v3c
unpublished_Aedes aegypti	Geo-positioning of data from published sources	Occurrence database management: spatial and temporal standardisation	Aedes aegypti_989	aegypti.csv	Dryad Digital Repository	10.5061/dryad.47v3c	http://dx.doi.org/10.5061/dryad.47v3c
unpublished_Aedes aegypti	Geo-positioning of data from published sources	Occurrence database management: spatial and temporal standardisation	Aedes aegypti_990	aegypti.csv	Dryad Digital Repository	10.5061/dryad.47v3c	http://dx.doi.org/10.5061/dryad.47v3c
unpublished_Aedes aegypti	Geo-positioning of data from published sources	Occurrence database management: spatial and temporal standardisation	Aedes aegypti_991	aegypti.csv	Dryad Digital Repository	10.5061/dryad.47v3c	http://dx.doi.org/10.5061/dryad.47v3c
unpublished_Aedes aegypti	Geo-positioning of data from published sources	Occurrence database management: spatial and temporal standardisation	Aedes aegypti_992	aegypti.csv	Dryad Digital Repository	10.5061/dryad.47v3c	http://dx.doi.org/10.5061/dryad.47v3c
unpublished_Aedes aegypti	Geo-positioning of data from published sources	Occurrence database management: spatial and temporal standardisation	Aedes aegypti_993	aegypti.csv	Dryad Digital Repository	10.5061/dryad.47v3c	http://dx.doi.org/10.5061/dryad.47v3c
unpublished_Aedes aegypti	Geo-positioning of data from published sources	Occurrence database management: spatial and temporal standardisation	Aedes aegypti_994	aegypti.csv	Dryad Digital Repository	10.5061/dryad.47v3c	http://dx.doi.org/10.5061/dryad.47v3c
unpublished_Aedes aegypti	Geo-positioning of data from published sources	Occurrence database management: spatial and temporal standardisation	Aedes aegypti_995	aegypti.csv	Dryad Digital Repository	10.5061/dryad.47v3c	http://dx.doi.org/10.5061/dryad.47v3c
unpublished_Aedes aegypti	Geo-positioning of data from published sources	Occurrence database management: spatial and temporal standardisation	Aedes aegypti_996	aegypti.csv	Dryad Digital Repository	10.5061/dryad.47v3c	http://dx.doi.org/10.5061/dryad.47v3c
unpublished_Aedes aegypti	Geo-positioning of data from published sources	Occurrence database management: spatial and temporal standardisation	Aedes aegypti_997	aegypti.csv	Dryad Digital Repository	10.5061/dryad.47v3c	http://dx.doi.org/10.5061/dryad.47v3c
unpublished_Aedes aegypti	Geo-positioning of data from published sources	Occurrence database management: spatial and temporal standardisation	Aedes aegypti_998	aegypti.csv	Dryad Digital Repository	10.5061/dryad.47v3c	http://dx.doi.org/10.5061/dryad.47v3c
unpublished_Aedes aegypti	Geo-positioning of data from published sources	Occurrence database management: spatial and temporal standardisation	Aedes aegypti_999	aegypti.csv	Dryad Digital Repository	10.5061/dryad.47v3c	http://dx.doi.org/10.5061/dryad.47v3c
unpublished_Aedes aegypti	Geo-positioning of data from published sources	Occurrence database management: spatial and temporal standardisation	Aedes aegypti_1000	aegypti.csv	Dryad Digital Repository	10.5061/dryad.47v3c	http://dx.doi.org/10.5061/dryad.47v3c
unpublished_Aedes aegypti	Geo-positioning of data from published sources	Occurrence database management: spatial and temporal standardisation	Aedes aegypti_1001	aegypti.csv	Dryad Digital Repository	10.5061/dryad.47v3c	http://dx.doi.org/10.5061/dryad.47v3c
unpublished_Aedes aegypti	Geo-positioning of data from published sources	Occurrence database management: spatial and temporal standardisation	Aedes aegypti_1002	aegypti.csv	Dryad Digital Repository	10.5061/dryad.47v3c	http://dx.doi.org/10.5061/dryad.47v3c
unpublished_Aedes aegypti	Geo-positioning of data from published sources	Occurrence database management: spatial and temporal standardisation	Aedes aegypti_1003	aegypti.csv	Dryad Digital Repository	10.5061/dryad.47v3c	http://dx.doi.org/10.5061/dryad.47v3c
unpublished_Aedes aegypti	Geo-positioning of data from published sources	Occurrence database management: spatial and temporal standardisation	Aedes aegypti_1004	aegypti.csv	Dryad Digital Repository	10.5061/dryad.47v3c	http://dx.doi.org/10.5061/dryad.47v3c
unpublished_Aedes aegypti	Geo-positioning of data from published sources	Occurrence database management: spatial and temporal standardisation	Aedes aegypti_1005	aegypti.csv	Dryad Digital Repository	10.5061/dryad.47v3c	http://dx.doi.org/10.5061/dryad.47v3c
unpublished_Aedes aegypti	Geo-positioning of data from published sources	Occurrence database management: spatial and temporal standardisation	Aedes aegypti_1006	aegypti.csv	Dryad Digital Repository	10.5061/dryad.47v3c	http://dx.doi.org/10.5061/dryad.47v3c
unpublished_Aedes aegypti	Geo-positioning of data from published sources	Occurrence database management: spatial and temporal standardisation	Aedes aegypti_1007	aegypti.csv	Dryad Digital Repository	10.5061/dryad.47v3c	http://dx.doi.org/10.5061/dryad.47v3c
unpublished_Aedes aegypti	Geo-positioning of data from published sources	Occurrence database management: spatial and temporal standardisation	Aedes aegypti_1008	aegypti.csv	Dryad Digital Repository	10.5061/dryad.47v3c	http://dx.doi.org/10.5061/dryad.47v3c
unpublished_Aedes aegypti	Geo-positioning of data from published sources	Occurrence database management: spatial and temporal standardisation	Aedes aegypti_1009	aegypti.csv	Dryad Digital Repository	10.5061/dryad.47v3c	http://dx.doi.org/10.5061/dryad.47v3c
unpublished_Aedes aegypti	Geo-positioning of data from published sources	Occurrence database management: spatial and temporal standardisation	Aedes aegypti_1010	aegypti.csv	Dryad Digital Repository	10.5061/dryad.47v3c	http://dx.doi.org/10.5061/dryad.47v3c
unpublished_Aedes aegypti	Geo-positioning of data from published sources	Occurrence database management: spatial and temporal standardisation	Aedes aegypti_1011	aegypti.csv	Dryad Digital Repository	10.5061/dryad.47v3c	http://dx.doi.org/10.5061/dryad.47v3c
unpublished_Aedes aegypti	Geo-positioning of data from published sources	Occurrence database management: spatial and temporal standardisation	Aedes aegypti_1012	aegypti.csv	Dryad Digital Repository	10.5061/dryad.47v3c	http://dx.doi.org/10.5061/dryad.47v3c
unpublished_Aedes aegypti	Geo-positioning of data from published sources	Occurrence database management: spatial and temporal standardisation	Aedes aegypti_1013	aegypti.csv	Dryad Digital Repository	10.5061/dryad.47v3c	http://dx.doi.org/10.5061/dryad.47v3c
unpublished_Aedes aegypti	Geo-positioning of data from published sources	Occurrence database management: spatial and temporal standardisation	Aedes aegypti_1014	aegypti.csv	Dryad Digital Repository	10.5061/dryad.47v3c	http://dx.doi.org/10.5061/dryad.47v3c
unpublished_Aedes aegypti	Geo-positioning of data from published sources	Occurrence database management: spatial and temporal standardisation	Aedes aegypti_1015	aegypti.csv	Dryad Digital Repository	10.5061/dryad.47v3c	http://dx.doi.org/10.5061/dryad.47v3c
unpublished_Aedes aegypti	Geo-positioning of data from published sources	Occurrence database management: spatial and temporal standardisation	Aedes aegypti_1016	aegypti.csv	Dryad Digital Repository	10.5061/dryad.47v3c	http://dx.doi.org/10.5061/dryad.47v3c
unpublished_Aedes aegypti	Geo-positioning of data from published sources	Occurrence database management: spatial and temporal standardisation	Aedes aegypti_1017	aegypti.csv	Dryad Digital Repository	10.5061/dryad.47v3c	http://dx.doi.org/10.5061/dryad.47v3c
unpublished_Aedes aegypti	Geo-positioning of data from published sources	Occurrence database management: spatial and temporal standardisation	Aedes aegypti_1018	aegypti.csv	Dryad Digital Repository	10.5061/dryad.47v3c	http://dx.doi.org/10.5061/dryad.47v3c
unpublished_Aedes aegypti	Geo-positioning of data from published sources	Occurrence database management: spatial and temporal standardisation	Aedes aegypti_1019	aegypti.csv	Dryad Digital Repository	10.5061/dryad.47v3c	http://dx.doi.org/10.5061/dryad.47v3c
unpublished_Aedes aegypti	Geo-positioning of data from published sources	Occurrence database management: spatial and temporal standardisation	Aedes aegypti_1020	aegypti.csv	Dryad Digital Repository	10.5061/dryad.47v3c	http://dx.doi.org/10.5061/dryad.47v3c
unpublished_Aedes aegypti	Geo-positioning of data from published sources	Occurrence database management: spatial and temporal standardisation	Aedes aegypti_1021	aegypti.csv	Dryad Digital Repository	10.5061/dryad.47v3c	http://dx.doi.org/10.5061/dryad.47v3c
unpublished_Aedes aegypti	Geo-positioning of data from published sources	Occurrence database management: spatial and temporal standardisation	Aedes aegypti_1022	aegypti.csv	Dryad Digital Repository	10.5061/dryad.47v3c	http://dx.doi.org/10.5061/dryad.47v3c
unpublished_Aedes aegypti	Geo-positioning of data from published sources	Occurrence database management: spatial and temporal standardisation	Aedes aegypti_1023	aegypti.csv	Dryad Digital Repository	10.5061/dryad.47v3c	http://dx.doi.org/10.5061/dryad.47v3c
unpublished_Aedes aegypti	Geo-positioning of data from published sources	Occurrence database management: spatial and temporal standardisation	Aedes aegypti_1024	aegypti.csv	Dryad Digital Repository	10.5061/dryad.47v3c	http://dx.doi.org/10.5061/dryad.47v3c
unpublished_Aedes aegypti	Geo-positioning of data from published sources	Occurrence database management: spatial and temporal standardisation	Aedes aegypti_1025	aegypti.csv	Dryad Digital Repository	10.5061/dryad.47v3c	http://dx.doi.org/10.5061/dryad.47v3c
unpublished_Aedes aegypti	Geo-positioning of data from published sources	Occurrence database management: spatial and temporal standardisation	Aedes aegypti_1026	aegypti.csv	Dryad Digital Repository	10.5061/dryad.47v3c	http://dx.doi.org/10.5061/dryad.47v3c
unpublished_Aedes aegypti	Geo-positioning of data from published sources	Occurrence database management: spatial and temporal standardisation	Aedes aegypti_1027	aegypti.csv	Dryad Digital Repository	10.5061/dryad.47v3c	http://dx.doi.org/10.5061/dryad.47v3c
unpublished_Aedes aegypti	Geo-positioning of data from published sources	Occurrence database management: spatial and temporal standardisation	Aedes aegypti_1028	aegypti.csv	Dryad Digital Repository	10.5061/dryad.47v3c	http://dx.doi.org/10.5061/dryad.47v3c
unpublished_Aedes aegypti	Geo-positioning of data from published sources	Occurrence database management: spatial and temporal standardisation	Aedes aegypti_1029	aegypti.csv	Dryad Digital Repository	10.5061/dryad.47v3c	http://dx.doi.org/10.5061/dryad.47v3c
unpublished_Aedes aegypti	Geo-positioning of data from published sources	Occurrence database management: spatial and temporal standardisation	Aedes aegypti_1030	aegypti.csv	Dryad Digital Repository	10.5061/dryad.47v3c	http://dx.doi.org/10.5061/dryad.47v3c
unpublished_Aedes aegypti	Geo-positioning of data from published sources	Occurrence database management: spatial and temporal standardisation	Aedes aegypti_1031	aegypti.csv	Dryad Digital Repository	10.5061/dryad.47v3c	http://dx.doi.org/10.5061/dryad.47v3c
unpublished_Aedes aegypti	Geo-positioning of data from published sources	Occurrence database management: spatial and temporal standardisation	Aedes aegypti_1032	aegypti.csv	Dryad Digital Repository	10.5061/dryad.47v3c	http://dx.doi.org/10.5061/dryad.47v3c
unpublished_Aedes aegypti	Geo-positioning of data from published sources	Occurrence database management: spatial and temporal standardisation	Aedes aegypti_1033	aegypti.csv	Dryad Digital Repository	10.5061/dryad.47v3c	http://dx.doi.org/10.5061/dryad.47v3c
unpublished_Aedes aegypti	Geo-positioning of data from published sources	Occurrence database management: spatial and temporal standardisation	Aedes aegypti_1034	aegypti.csv	Dryad Digital Repository	10.5061/dryad.47v3c	http://dx.doi.org/10.5061/dryad.47v3c
unpublished_Aedes aegypti	Geo-positioning of data from published sources	Occurrence database management: spatial and temporal standardisation	Aedes aegypti_1035	aegypti.csv	Dryad Digital Repository	10.5061/dryad.47v3c	http://dx.doi.org/10.5061/dryad.47v3c
unpublished_Aedes aegypti	Geo-positioning of data from published sources	Occurrence database management: spatial and temporal standardisation	Aedes aegypti_1036	aegypti.csv	Dryad Digital Repository	10.5061/dryad.47v3c	http://dx.doi.org/10.5061/dryad.47v3c
unpublished_Aedes aegypti	Geo-positioning of data from published sources	Occurrence database management: spatial and temporal standardisation	Aedes aegypti_1037	aegypti.csv	Dryad Digital Repository	10.5061/dryad.47v3c	http://dx.doi.org/10.5061/dryad.47v3c
unpublished_Aedes aegypti	Geo-positioning of data from published sources	Occurrence database management: spatial and temporal standardisation	Aedes aegypti_1038	aegypti.csv	Dryad Digital Repository	10.5061/dryad.47v3c	http://dx.doi.org/10.5061/dryad.47v3c
unpublished_Aedes aegypti	Geo-positioning of data from published sources	Occurrence database management: spatial and temporal standardisation	Aedes aegypti_1039	aegypti.csv	Dryad Digital Repository	10.5061/dryad.47v3c	http://dx.doi.org/10.5061/dryad.47v3c
unpublished_Aedes aegypti	Geo-positioning of data from published sources	Occurrence database management: spatial and temporal standardisation	Aedes aegypti_1040	aegypti.csv	Dryad Digital Repository	10.5061/dryad.47v3c	http://dx.doi.org/10.5061/dryad.47v3c
unpublished_Aedes aegypti	Geo-positioning of data from published sources	Occurrence database management: spatial and temporal standardisation	Aedes aegypti_1041	aegypti.csv	Dryad Digital Repository	10.5061/dryad.47v3c	http://dx.doi.org/10.5061/dryad.47v3c
unpublished_Aedes aegypti	Geo-positioning of data from published sources	Occurrence database management: spatial and temporal standardisation	Aedes aegypti_1042	aegypti.csv	Dryad Digital Repository	10.5061/dryad.47v3c	http://dx.doi.org/10.5061/dryad.47v3c
unpublished_Aedes aegypti	Geo-positioning of data from published sources	Occurrence database management: spatial and temporal standardisation	Aedes aegypti_1043	aegypti.csv	Dryad Digital Repository	10.5061/dryad.47v3c	http://dx.doi.org/10.5061/dryad.47v3c
unpublished_Aedes aegypti	Geo-positioning of data from published sources	Occurrence database management: spatial and temporal standardisation	Aedes aegypti_1044	aegypti.csv	Dryad Digital Repository	10.5061/dryad.47v3c	http://dx.doi.org/10.5061/dryad.47v3c
unpublished_Aedes aegypti	Geo-positioning of data from published sources	Occurrence database management: spatial and temporal standardisation	Aedes aegypti_1045	aegypti.csv	Dryad Digital Repository	10.5061/dryad.47v3c	http://dx.doi.org/10.5061/dryad.47v3c
unpublished_Aedes aegypti	Geo-positioning of data from published sources	Occurrence database management: spatial and temporal standardisation	Aedes aegypti_1046	aegypti.csv	Dryad Digital Repository	10.5061/dryad.47v3c	http://dx.doi.org/10.5061/dryad.47v3c
unpublished_Aedes aegypti	Geo-positioning of data from published sources	Occurrence database management: spatial and temporal standardisation	Aedes aegypti_1047	aegypti.csv	Dryad Digital Repository	10.5061/dryad.47v3c	http://dx.doi.org/10.5061/dryad.47v3c
unpublished_Aedes aegypti	Geo-positioning of data from published sources	Occurrence database management: spatial and temporal standardisation	Aedes aegypti_1048	aegypti.csv	Dryad Digital Repository	10.5061/dryad.47v3c	http://dx.doi.org/10.5061/dryad.47v3c
unpublished_Aedes aegypti	Geo-positioning of data from published sources	Occurrence database management: spatial and temporal standardisation	Aedes aegypti_1049	aegypti.csv	Dryad Digital Repository	10.5061/dryad.47v3c	http://dx.doi.org/10.5061/dryad.47v3c
unpublished_Aedes aegypti	Geo-positioning of data from published sources	Occurrence database management: spatial and temporal standardisation	Aedes aegypti_1050	aegypti.csv	Dryad Digital Repository	10.5061/dryad.47v3c	http://dx.doi.org/10.5061/dryad.47v3c
unpublished_Aedes aegypti	Geo-positioning of data from published sources	Occurrence database management: spatial and temporal standardisation	Aedes aegypti_1051	aegypti.csv	Dryad Digital Repository	10.5061/dryad.47v3c	http://dx.doi.org/10.5061/dryad.47v3c
unpublished_Aedes aegypti	Geo-positioning of data from published sources	Occurrence database management: spatial and temporal standardisation	Aedes aegypti_1052	aegypti.csv	Dryad Digital Repository	10.5061/dryad.47v3c	http://dx.doi.org/10.5061/dryad.47v3c
unpublished_Aedes aegypti	Geo-positioning of data from published sources	Occurrence database management: spatial and temporal standardisation	Aedes aegypti_1053	aegypti.csv	Dryad Digital Repository	10.5061/dryad.47v3c	http://dx.doi.org/10.5061/dryad.47v3c
unpublished_Aedes aegypti	Geo-positioning of data from published sources	Occurrence database management: spatial and temporal standardisation	Aedes aegypti_1054	aegypti.csv	Dryad Digital Repository	10.5061/dryad.47v3c	http://dx.doi.org/10.5061/dryad.47v3c
unpublished_Aedes aegypti	Geo-positioning of data from published sources	Occurrence database management: spatial and temporal standardisation	Aedes aegypti_1055	aegypti.csv	Dryad Digital Repository	10.5061/dryad.47v3c	http://dx.doi.org/10.5061/dryad.47v3c
unpublished_Aedes aegypti	Geo-positioning of data from published sources	Occurrence database management: spatial and temporal standardisation	Aedes aegypti_1056	aegypti.csv	Dryad Digital Repository	10.5061/dryad.47v3c	http://dx.doi.org/10.5061/dryad.47v3c
unpublished_Aedes aegypti	Geo-positioning of data from published sources	Occurrence database management: spatial and temporal standardisation	Aedes aegypti_1057	aegypti.csv	Dryad Digital Repository	10.5061/dryad.47v3c	http://dx.doi.org/10.5061/dryad.47v3c
unpublished_Aedes aegypti	Geo-positioning of data from published sources	Occurrence database management: spatial and temporal standardisation	Aedes aegypti_1058	aegypti.csv	Dryad Digital Repository	10.5061/dryad.47v3c	http://dx.doi.org/10.5061/dryad.47v3c
unpublished_Aedes aegypti	Geo-positioning of data from published sources	Occurrence database management: spatial and temporal standardisation	Aedes aegypti_1059	aegypti.csv	Dryad Digital Repository	10.5061/dryad.47v3c	http://dx.doi.org/10.5061/dryad.47v3c
unpublished_Aedes aegypti	Geo-positioning of data from published sources	Occurrence database management: spatial and temporal standardisation	Aedes aegypti_1060	aegypti.csv	Dryad Digital Repository	10.5061/dryad.47v3c	http://dx.doi.org/10.5061/dryad.47v3c
unpublished_Aedes aegypti	Geo-positioning of data from published sources	Occurrence database management: spatial and temporal standardisation	Aedes aegypti_1061	aegypti.csv	Dryad Digital Repository	10.5061/dryad.47v3c	http://dx.doi.org/10.5061/dryad.47v3c
unpublished_Aedes aegypti	Geo-positioning of data from published sources	Occurrence database management: spatial and temporal standardisation	Aedes aegypti_1062	aegypti.csv	Dryad Digital Repository	10.5061/dryad.47v3c	http://dx.doi.org/10.5061/dryad.47v3c
unpublished_Aedes aegypti	Geo-positioning of data from published sources	Occurrence database management: spatial and temporal standardisation	Aedes aegypti_1063	aegypti.csv	Dryad Digital Repository	10.5061/dryad.47v3c	http://dx.doi.org/10.5061/dryad.47v3c
unpublished_Aedes aegypti	Geo-positioning of data from published sources	Occurrence database management: spatial and temporal standardisation	Aedes aegypti_1064	aegypti.csv	Dryad Digital Repository	10.5061/dryad.47v3c	http://dx.doi.org/10.5061/dryad.47v3c
unpublished_Aedes aegypti	Geo-positioning of data from published sources	Occurrence database management: spatial and temporal standardisation	Aedes aegypti_1065	aegypti.csv	Dryad Digital Repository	10.5061/dryad.47v3c	http://dx.doi.org/10.5061/dryad.47v3c
unpublished_Aedes aegypti	Geo-positioning of data from published sources	Occurrence database management: spatial and temporal standardisation	Aedes aegypti_1066	aegypti.csv	Dryad Digital Repository	10.5061/dryad.47v3c	http://dx.doi.org/10.5061/dryad.47v3c
unpublished_Aedes aegypti	Geo-positioning of data from published sources	Occurrence database management: spatial and temporal standardisation	Aedes aegypti_1067	aegypti.csv	Dryad Digital Repository	10.5061/dryad.47v3c	http://dx.doi.org/10.5061/dryad.47v3c
unpublished_Aedes aegypti	Geo-positioning of data from published sources	Occurrence database management: spatial and temporal standardisation	Aedes aegypti_1068	aegypti.csv	Dryad Digital Repository	10.5061/dryad.47v3c	http://dx.doi.org/10.5061/dryad.47v3c
unpublished_Aedes aegypti	Geo-positioning of data from published sources	Occurrence database management: spatial and temporal standardisation	Aedes aegypti_1069	aegypti.csv	Dryad Digital Repository	10.5061/dryad.47v3c	http://dx.doi.org/10.5061/dryad.47v3c
unpublished_Aedes aegypti	Geo-positioning of data from published sources	Occurrence database management: spatial and temporal standardisation	Aedes aegypti_1070	aegypti.csv	Dryad Digital Repository	10.5061/dryad.47v3c	http://dx.doi.org/10.5061/dryad.47v3c
unpublished_Aedes aegypti	Geo-positioning of data from published sources	Occurrence database management: spatial and temporal standardisation	Aedes aegypti_1071	aegypti.csv	Dryad Digital Repository	10.5061/dryad.47v3c	http://dx.doi.org/10.5061/dryad.47v3c
unpublished_Aedes aegypti	Geo-positioning of data from published sources	Occurrence database management: spatial and temporal standardisation	Aedes aegypti_1072	aegypti.csv	Dryad Digital Repository	10.5061/dryad.47v3c	http://dx.doi.org/10.5061/dryad.47v3c
unpublished_Aedes aegypti	Geo-positioning of data from published sources	Occurrence database management: spatial and temporal standardisation	Aedes aegypti_1073	aegypti.csv	Dryad Digital Repository	10.5061/dryad.47v3c	http://dx.doi.org/10.5061/dryad.47v3c
unpublished_Aedes aegypti	Geo-positioning of data from published sources	Occurrence database management: spatial and temporal standardisation	Aedes aegypti_1074	aegypti.csv	Dryad Digital Repository	10.5061/dryad.47v3c	http://dx.doi.org/10.5061/dryad.47v3c
unpublished_Aedes aegypti	Geo-positioning of data from published sources	Occurrence database management: spatial and temporal standardisation	Aedes aegypti_1075	aegypti.csv	Dryad Digital Repository	10.5061/dryad.47v3c	http://dx.doi.org/10.5061/dryad.47v3c
unpublished_Aedes aegypti	Geo-positioning of data from published sources	Occurrence database management: spatial and temporal standardisation	Aedes aegypti_1076	aegypti.csv	Dryad Digital Repository	10.5061/dryad.47v3c	http://dx.doi.org/10.5061/dryad.47v3c
unpublished_Aedes aegypti	Geo-positioning of data from published sources	Occurrence database management: spatial and temporal standardisation	Aedes aegypti_1077	aegypti.csv	Dryad Digital Repository	10.5061/dryad.47v3c	http://dx.doi.org/10.5061/dryad.47v3c
unpublished_Aedes aegypti	Geo-positioning of data from published sources	Occurrence database management: spatial and temporal standardisation	Aedes aegypti_1078	aegypti.csv	Dryad Digital Repository	10.5061/dryad.47v3c	http://dx.doi.org/10.5061/dryad.47v3c
unpublished_Aedes aegypti	Geo-positioning of data from published sources	Occurrence database management: spatial and temporal standardisation	Aedes aegypti_1079	aegypti.csv	Dryad Digital Repository	10.5061/dryad.47v3c	http://dx.doi.org/10.5061/dryad.47v3c
unpublished_Aedes aegypti	Geo-positioning of data from published sources	Occurrence database management: spatial and temporal standardisation	Aedes aegypti_1080	aegypti.csv	Dryad Digital Repository	10.5061/dryad.47v3c	http://dx.doi.org/10.5061/dryad.47v3c
unpublished_Aedes aegypti	Geo-positioning of data from published sources	Occurrence database management: spatial and temporal standardisation	Aedes aegypti_1081	aegypti.csv	Dryad Digital Repository	10.5061/dryad.47v3c	http://dx.doi.org/10.5061/dryad.47v3c
unpublished_Aedes aegypti	Geo-positioning of data from published sources	Occurrence database management: spatial and temporal standardisation	Aedes aegypti_1082	aegypti.csv	Dryad Digital Repository	10.5061/dryad.47v3c	http://dx.doi.org/10.5061/dryad.47v3c
unpublished_Aedes aegypti	Geo-positioning of data from published sources	Occurrence database management: spatial and temporal standardisation	Aedes aegypti_1083	aegypti.csv	Dryad Digital Repository	10.5061/dryad.47v3c	http://dx.doi.org/10.5061/dryad.47v3c
unpublished_Aedes aegypti	Geo-positioning of data from published sources	Occurrence database management: spatial and temporal standardisation	Aedes aegypti_1084	aegypti.csv	Dryad Digital Repository	10.5061/dryad.47v3c	http://dx.doi.org/10.5061/dryad.47v3c
unpublished_Aedes aegypti	Geo-positioning of data from published sources	Occurrence database management: spatial and temporal standardisation	Aedes aegypti_1085	aegypti.csv	Dryad Digital Repository	10.5061/dryad.47v3c	http://dx.doi.org/10.5061/dryad.47v3c
unpublished_Aedes aegypti	Geo-positioning of data from published sources	Occurrence database management: spatial and temporal standardisation	Aedes aegypti_1086	aegypti.csv	Dryad Digital Repository	10.5061/dryad.47v3c	http://dx.doi.org/10.5061/dryad.47v3c
unpublished_Aedes aegypti	Geo-positioning of data from published sources	Occurrence database management: spatial and temporal standardisation	Aedes aegypti_1087	aegypti.csv	Dryad Digital Repository	10.5061/dryad.47v3c	http://dx.doi.org/10.5061/dryad.47v3c
unpublished_Aedes aegypti	Geo-positioning of data from published sources	Occurrence database management: spatial and temporal standardisation	Aedes aegypti_1088	aegypti.csv	Dryad Digital Repository	10.5061/dryad.47v3c	http://dx.doi.org/10.5061/dryad.47v3c
unpublished_Aedes aegypti	Geo-positioning of data from published sources	Occurrence database management: spatial and temporal standardisation	Aedes aegypti_1089	aegypti.csv	Dryad Digital Repository	10.5061/dryad.47v3c	http://dx.doi.org/10.5061/dryad.47v3c
unpublished_Aedes aegypti	Geo-positioning of data from published sources	Occurrence database management: spatial and temporal standardisation	Aedes aegypti_1090	aegypti.csv	Dryad Digital Repository	10.5061/dryad.47v3c	http://dx.doi.org/10.5061/dryad.47v3c
unpublished_Aedes aegypti	Geo-positioning of data from published sources	Occurrence database management: spatial and temporal standardisation	Aedes aegypti_1091	aegypti.csv	Dryad Digital Repository	10.5061/dryad.47v3c	http://dx.doi.org/10.5061/dryad.47v3c
unpublished_Aedes aegypti	Geo-positioning of data from published sources	Occurrence database management: spatial and temporal standardisation	Aedes aegypti_1092	aegypti.csv	Dryad Digital Repository	10.5061/dryad.47v3c	http://dx.doi.org/10.5061/dryad.47v3c
unpublished_Aedes aegypti	Geo-positioning of data from published sources	Occurrence database management: spatial and temporal standardisation	Aedes aegypti_1093	aegypti.csv	Dryad Digital Repository	10.5061/dryad.47v3c	http://dx.doi.org/10.5061/dryad.47v3c
unpublished_Aedes aegypti	Geo-positioning of data from published sources	Occurrence database management: spatial and temporal standardisation	Aedes aegypti_1094	aegypti.csv	Dryad Digital Repository	10.5061/dryad.47v3c	http://dx.doi.org/10.5061/dryad.47v3c
unpublished_Aedes aegypti	Geo-positioning of data from published sources	Occurrence database management: spatial and temporal standardisation	Aedes aegypti_1095	aegypti.csv	Dryad Digital Repository	10.5061/dryad.47v3c	http://dx.doi.org/10.5061/dryad.47v3c
unpublished_Aedes aegypti	Geo-positioning of data from published sources	Occurrence database management: spatial and temporal standardisation	Aedes aegypti_1096	aegypti.csv	Dryad Digital Repository	10.5061/dryad.47v3c	http://dx.doi.org/10.5061/dryad.47v3c
unpublished_Aedes aegypti	Geo-positioning of data from published sources	Occurrence database management: spatial and temporal standardisation	Aedes aegypti_1097	aegypti.csv	Dryad Digital Repository	10.5061/dryad.47v3c	http://dx.doi.org/10.5061/dryad.47v3c
unpublished_Aedes aegypti	Geo-positioning of data from published sources	Occurrence database management: spatial and temporal standardisation	Aedes aegypti_1098	aegypti.csv	Dryad Digital Repository	10.5061/dryad.47v3c	http://dx.doi.org/10.5061/dryad.47v3c
unpublished_Aedes aegypti	Geo-positioning of data from published sources	Occurrence database management: spatial and temporal standardisation	Aedes aegypti_1099	aegypti.csv	Dryad Digital Repository	10.5061/dryad.47v3c	http://dx.doi.org/10.5061/dryad.47v3c
unpublished_Aedes aegypti	Geo-positioning of data from published sources	Occurrence database management: spatial and temporal standardisation	Aedes aegypti_1100	aegypti.csv	Dryad Digital Repository	10.5061/dryad.47v3c	http://dx.doi.org/10.5061/dryad.47v3c
unpublished_Aedes aegypti	Geo-positioning of data from published sources	Occurrence database management: spatial and temporal standardisation	Aedes aegypti_1101	aegypti.csv	Dryad Digital Repository	10.5061/dryad.47v3c	http://dx.doi.org/10.5061/dryad.47v3c
unpublished_Aedes aegypti	Geo-positioning of data from published sources	Occurrence database management: spatial and temporal standardisation	Aedes aegypti_1102	aegypti.csv	Dryad Digital Repository	10.5061/dryad.47v3c	http://dx.doi.org/10.5061/dryad.47v3c
unpublished_Aedes aegypti	Geo-positioning of data from published sources	Occurrence database management: spatial and temporal standardisation	Aedes aegypti_1103	aegypti.csv	Dryad Digital Repository	10.5061/dryad.47v3c	http://dx.doi.org/10.5061/dryad.47v3c
unpublished_Aedes aegypti	Geo-positioning of data from published sources	Occurrence database management: spatial and temporal standardisation	Aedes aegypti_1104	aegypti.csv	Dryad Digital Repository	10.5061/dryad.47v3c	http://dx.doi.org/10.5061/dryad.47v3c
unpublished_Aedes aegypti	Geo-positioning of data from published sources	Occurrence database management: spatial and temporal standardisation	Aedes aegypti_1105	aegypti.csv	Dryad Digital Repository	10.5061/dryad.47v3c	http://dx.doi.org/10.5061/dryad.47v3c
unpublished_Aedes aegypti	Geo-positioning of data from published sources	Occurrence database management: spatial and temporal standardisation	Aedes aegypti_1106	aegypti.csv	Dryad Digital Repository	10.5061/dryad.47v3c	http://dx.doi.org/10.5061/dryad.47v3c
unpublished_Aedes aegypti	Geo-positioning of data from published sources	Occurrence database management: spatial and temporal standardisation	Aedes aegypti_1107	aegypti.csv	Dryad Digital Repository	10.5061/dryad.47v3c	http://dx.doi.org/10.5061/dryad.47v3c
unpublished_Aedes aegypti	Geo-positioning of data from published sources	Occurrence database management: spatial and temporal standardisation	Aedes aegypti_1108	aegypti.csv	Dryad Digital Repository	10.5061/dryad.47v3c	http://dx.doi.org/10.5061/dryad.47v3c
unpublished_Aedes aegypti	Geo-positioning of data from published sources	Occurrence database management: spatial and temporal standardisation	Aedes aegypti_1109	aegypti.csv	Dryad Digital Repository	10.5061/dryad.47v3c	http://dx.doi.org/10.5061/dryad.47v3c
unpublished_Aedes aegypti	Geo-positioning of data from published sources	Occurrence database management: spatial and temporal standardisation	Aedes aegypti_1110	aegypti.csv	Dryad Digital Repository	10.5061/dryad.47v3c	http://dx.doi.org/10.5061/dryad.47v3c
unpublished_Aedes aegypti	Geo-positioning of data from published sources	Occurrence database management: spatial and temporal standardisation	Aedes aegypti_1111	aegypti.csv	Dryad Digital Repository	10.5061/dryad.47v3c	http://dx.doi.org/10.5061/dryad.47v3c
unpublished_Aedes aegypti	Geo-positioning of data from published sources	Occurrence database management: spatial and temporal standardisation	Aedes aegypti_1112	aegypti.csv	Dryad Digital Repository	10.5061/dryad.47v3c	http://dx.doi.org/10.5061/dryad.47v3c
unpublished_Aedes aegypti	Geo-positioning of data from published sources	Occurrence database management: spatial and temporal standardisation	Aedes aegypti_1113	aegypti.csv	Dryad Digital Repository	10.5061/dryad.47v3c	http://dx.doi.org/10.5061/dryad.47v3c
unpublished_Aedes aegypti	Geo-positioning of data from published sources	Occurrence database management: spatial and temporal standardisation	Aedes aegypti_1114	aegypti.csv	Dryad Digital Repository	10.5061/dryad.47v3c	http://dx.doi.org/10.5061/dryad.47v3c
unpublished_Aedes aegypti	Geo-positioning of data from published sources	Occurrence database management: spatial and temporal standardisation	Aedes aegypti_1115	aegypti.csv	Dryad Digital Repository	10.5061/dryad.47v3c	http://dx.doi.org/10.5061/dryad.47v3c
unpublished_Aedes aegypti	Geo-positioning of data from published sources	Occurrence database management: spatial and temporal standardisation	Aedes aegypti_1116	aegypti.csv	Dryad Digital Repository	10.5061/dryad.47v3c	http://dx.doi.org/10.5061/dryad.47v3c
unpublished_Aedes aegypti	Geo-positioning of data from published sources	Occurrence database management: spatial and temporal standardisation	Aedes aegypti_1117	aegypti.csv	Dryad Digital Repository	10.5061/dryad.47v3c	http://dx.doi.org/10.5061/dryad.47v3c
unpublished_Aedes aegypti	Geo-positioning of data from published sources	Occurrence database management: spatial and temporal standardisation	Aedes aegypti_1118	aegypti.csv	Dryad Digital Repository	10.5061/dryad.47v3c	http://dx.doi.org/10.5061/dryad.47v3c
unpublished_Aedes aegypti	Geo-positioning of data from published sources	Occurrence database management: spatial and temporal standardisation	Aedes aegypti_1119	aegypti.csv	Dryad Digital Repository	10.5061/dryad.47v3c	http://dx.doi.org/10.5061/dryad.47v3c
unpublished_Aedes aegypti	Geo-positioning of data from published sources	Occurrence database management: spatial and temporal standardisation	Aedes aegypti_1120	aegypti.csv	Dryad Digital Repository	10.5061/dryad.47v3c	http://dx.doi.org/10.5061/dryad.47v3c
unpublished_Aedes aegypti	Geo-positioning of data from published sources	Occurrence database management: spatial and temporal standardisation	Aedes aegypti_1121	aegypti.csv	Dryad Digital Repository	10.5061/dryad.47v3c	http://dx.doi.org/10.5061/dryad.47v3c
unpublished_Aedes aegypti	Geo-positioning of data from published sources	Occurrence database management: spatial and temporal standardisation	Aedes aegypti_1122	aegypti.csv	Dryad Digital Repository	10.5061/dryad.47v3c	http://dx.doi.org/10.5061/dryad.47v3c
unpublished_Aedes aegypti	Geo-positioning of data from published sources	Occurrence database management: spatial and temporal standardisation	Aedes aegypti_1123	aegypti.csv	Dryad Digital Repository	10.5061/dryad.47v3c	http://dx.doi.org/10.5061/dryad.47v3c
unpublished_Aedes aegypti	Geo-positioning of data from published sources	Occurrence database management: spatial and temporal standardisation	Aedes aegypti_1124	aegypti.csv	Dryad Digital Repository	10.5061/dryad.47v3c	http://dx.doi.org/10.5061/dryad.47v3c
unpublished_Aedes aegypti	Geo-positioning of data from published sources	Occurrence database management: spatial and temporal standardisation	Aedes aegypti_1125	aegypti.csv	Dryad Digital Repository	10.5061/dryad.47v3c	http://dx.doi.org/10.5061/dryad.47v3c
unpublished_Aedes aegypti	Geo-positioning of data from published sources	Occurrence database management: spatial and temporal standardisation	Aedes aegypti_1126	aegypti.csv	Dryad Digital Repository	10.5061/dryad.47v3c	http://dx.doi.org/10.5061/dryad.47v3c
unpublished_Aedes aegypti	Geo-positioning of data from published sources	Occurrence database management: spatial and temporal standardisation	Aedes aegypti_1127	aegypti.csv	Dryad Digital Repository	10.5061/dryad.47v3c	http://dx.doi.org/10.5061/dryad.47v3c
unpublished_Aedes aegypti	Geo-positioning of data from published sources	Occurrence database management: spatial and temporal standardisation	Aedes aegypti_1128	aegypti.csv	Dryad Digital Repository	10.5061/dryad.47v3c	http://dx.doi.org/10.5061/dryad.47v3c
unpublished_Aedes aegypti	Geo-positioning of data from published sources	Occurrence database management: spatial and temporal standardisation	Aedes aegypti_1129	aegypti.csv	Dryad Digital Repository	10.5061/dryad.47v3c	http://dx.doi.org/10.5061/dryad.47v3c
unpublished_Aedes aegypti	Geo-positioning of data from published sources	Occurrence database management: spatial and temporal standardisation	Aedes aegypti_1130	aegypti.csv	Dryad Digital Repository	10.5061/dryad.47v3c	http://dx.doi.org/10.5061/dryad.47v3c
unpublished_Aedes aegypti	Geo-positioning of data from published sources	Occurrence database management: spatial and temporal standardisation	Aedes aegypti_1131	aegypti.csv	Dryad Digital Repository	10.5061/dryad.47v3c	http://dx.doi.org/10.5061/dryad.47v3c
unpublished_Aedes aegypti	Geo-positioning of data from published sources	Occurrence database management: spatial and temporal standardisation	Aedes aegypti_1132	aegypti.csv	Dryad Digital Repository	10.5061/dryad.47v3c	http://dx.doi.org/10.5061/dryad.47v3c
unpublished_Aedes aegypti	Geo-positioning of data from published sources	Occurrence database management: spatial and temporal standardisation	Aedes aegypti_1133	aegypti.csv	Dryad Digital Repository	10.5061/dryad.47v3c	http://dx.doi.org/10.5061/dryad.47v3c
unpublished_Aedes aegypti	Geo-positioning of data from published sources	Occurrence database management: spatial and temporal standardisation	Aedes aegypti_1134	aegypti.csv	Dryad Digital Repository	10.5061/dryad.47v3c	http://dx.doi.org/10.5061/dryad.47v3c
unpublished_Aedes aegypti	Geo-positioning of data from published sources	Occurrence database management: spatial and temporal standardisation	Aedes aegypti_1135	aegypti.csv	Dryad Digital Repository	10.5061/dryad.47v3c	http://dx.doi.org/10.5061/dryad.47v3c
unpublished_Aedes aegypti	Geo-positioning of data from published sources	Occurrence database management: spatial and temporal standardisation	Aedes aegypti_1136	aegypti.csv	Dryad Digital Repository	10.5061/dryad.47v3c	http://dx.doi.org/10.5061/dryad.47v3c
unpublished_Aedes aegypti	Geo-positioning of data from published sources	Occurrence database management: spatial and temporal standardisation	Aedes aegypti_1137	aegypti.csv	Dryad Digital Repository	10.5061/dryad.47v3c	http://dx.doi.org/10.5061/dryad.47v3c
unpublished_Aedes aegypti	Geo-positioning of data from published sources	Occurrence database management: spatial and temporal standardisation	Aedes aegypti_1138	aegypti.csv	Dryad Digital Repository	10.5061/dryad.47v3c	http://dx.doi.org/10.5061/dryad.47v3c
unpublished_Aedes aegypti	Geo-positioning of data from published sources	Occurrence database management: spatial and temporal standardisation	Aedes aegypti_1139	aegypti.csv	Dryad Digital Repository	10.5061/dryad.47v3c	http://dx.doi.org/10.5061/dryad.47v3c
unpublished_Aedes aegypti	Geo-positioning of data from published sources	Occurrence database management: spatial and temporal standardisation	Aedes aegypti_1140	aegypti.csv	Dryad Digital Repository	10.5061/dryad.47v3c	http://dx.doi.org/10.5061/dryad.47v3c
unpublished_Aedes aegypti	Geo-positioning of data from published sources	Occurrence database management: spatial and temporal standardisation	Aedes aegypti_1141	aegypti.csv	Dryad Digital Repository	10.5061/dryad.47v3c	http://dx.doi.org/10.5061/dryad.47v3c
unpublished_Aedes aegypti	Geo-positioning of data from published sources	Occurrence database management: spatial and temporal standardisation	Aedes aegypti_1142	aegypti.csv	Dryad Digital Repository	10.5061/dryad.47v3c	http://dx.doi.org/10.5061/dryad.47v3c
unpublished_Aedes aegypti	Geo-positioning of data from published sources	Occurrence database management: spatial and temporal standardisation	Aedes aegypti_1143	aegypti.csv	Dryad Digital Repository	10.5061/dryad.47v3c	http://dx.doi.org/10.5061/dryad.47v3c
unpublished_Aedes aegypti	Geo-positioning of data from published sources	Occurrence database management: spatial and temporal standardisation	Aedes aegypti_1144	aegypti.csv	Dryad Digital Repository	10.5061/dryad.47v3c	http://dx.doi.org/10.5061/dryad.47v3c
unpublished_Aedes aegypti	Geo-positioning of data from published sources	Occurrence database management: spatial and temporal standardisation	Aedes aegypti_1145	aegypti.csv	Dryad Digital Repository	10.5061/dryad.47v3c	http://dx.doi.org/10.5061/dryad.47v3c
unpublished_Aedes aegypti	Geo-positioning of data from published sources	Occurrence database management: spatial and temporal standardisation	Aedes aegypti_1146	aegypti.csv	Dryad Digital Repository	10.5061/dryad.47v3c	http://dx.doi.org/10.5061/dryad.47v3c
unpublished_Aedes aegypti	Geo-positioning of data from published sources	Occurrence database management: spatial and temporal standardisation	Aedes aegypti_1147	aegypti.csv	Dryad Digital Repository	10.5061/dryad.47v3c	http://dx.doi.org/10.5061/dryad.47v3c
unpublished_Aedes aegypti	Geo-positioning of data from published sources	Occurrence database management: spatial and temporal standardisation	Aedes aegypti_1148	aegypti.csv	Dryad Digital Repository	10.5061/dryad.47v3c	http://dx.doi.org/10.5061/dryad.47v3c
unpublished_Aedes aegypti	Geo-positioning of data from published sources	Occurrence database management: spatial and temporal standardisation	Aedes aegypti_1149	aegypti.csv	Dryad Digital Repository	10.5061/dryad.47v3c	http://dx.doi.org/10.5061/dryad.47v3c
unpublished_Aedes aegypti	Geo-positioning of data from published sources	Occurrence database management: spatial and temporal standardisation	Aedes aegypti_1150	aegypti.csv	Dryad Digital Repository	10.5061/dryad.47v3c	http://dx.doi.org/10.5061/dryad.47v3c
unpublished_Aedes aegypti	Geo-positioning of data from published sources	Occurrence database management: spatial and temporal standardisation	Aedes aegypti_1151	aegypti.csv	Dryad Digital Repository	10.5061/dryad.47v3c	http://dx.doi.org/10.5061/dryad.47v3c
unpublished_Aedes aegypti	Geo-positioning of data from published sources	Occurrence database management: spatial and temporal standardisation	Aedes aegypti_1152	aegypti.csv	Dryad Digital Repository	10.5061/dryad.47v3c	http://dx.doi.org/10.5061/dryad.47v3c
unpublished_Aedes aegypti	Geo-positioning of data from published sources	Occurrence database management: spatial and temporal standardisation	Aedes aegypti_1153	aegypti.csv	Dryad Digital Repository	10.5061/dryad.47v3c	http://dx.doi.org/10.5061/dryad.47v3c
unpublished_Aedes aegypti	Geo-positioning of data from published sources	Occurrence database management: spatial and temporal standardisation	Aedes aegypti_1154	aegypti.csv	Dryad Digital Repository	10.5061/dryad.47v3c	http://dx.doi.org/10.5061/dryad.47v3c
unpublished_Aedes aegypti	Geo-positioning of data from published sources	Occurrence database management: spatial and temporal standardisation	Aedes aegypti_1155	aegypti.csv	Dryad Digital Repository	10.5061/dryad.47v3c	http://dx.doi.org/10.5061/dryad.47v3c
unpublished_Aedes aegypti	Geo-positioning of data from published sources	Occurrence database management: spatial and temporal standardisation	Aedes aegypti_1156	aegypti.csv	Dryad Digital Repository	10.5061/dryad.47v3c	http://dx.doi.org/10.5061/dryad.47v3c
unpublished_Aedes aegypti	Geo-positioning of data from published sources	Occurrence database management: spatial and temporal standardisation	Aedes aegypti_1157	aegypti.csv	Dryad Digital Repository	10.5061/dryad.47v3c	http://dx.doi.org/10.5061/dryad.47v3c
unpublished_Aedes aegypti	Geo-positioning of data from published sources	Occurrence database management: spatial and temporal standardisation	Aedes aegypti_1158	aegypti.csv	Dryad Digital Repository	10.5061/dryad.47v3c	http://dx.doi.org/10.5061/dryad.47v3c
unpublished_Aedes aegypti	Geo-positioning of data from published sources	Occurrence database management: spatial and temporal standardisation	Aedes aegypti_1159	aegypti.csv	Dryad Digital Repository	10.5061/dryad.47v3c	http://dx.doi.org/10.5061/dryad.47v3c
unpublished_Aedes aegypti	Geo-positioning of data from published sources	Occurrence database management: spatial and temporal standardisation	Aedes aegypti_1160	aegypti.csv	Dryad Digital Repository	10.5061/dryad.47v3c	http://dx.doi.org/10.5061/dryad.47v3c
unpublished_Aedes aegypti	Geo-positioning of data from published sources	Occurrence database management: spatial and temporal standardisation	Aedes aegypti_1161	aegypti.csv	Dryad Digital Repository	10.5061/dryad.47v3c	http://dx.doi.org/10.5061/dryad.47v3c
unpublished_Aedes aegypti	Geo-positioning of data from published sources	Occurrence database management: spatial and temporal standardisation	Aedes aegypti_1162	aegypti.csv	Dryad Digital Repository	10.5061/dryad.47v3c	http://dx.doi.org/10.5061/dryad.47v3c
unpublished_Aedes aegypti	Geo-positioning of data from published sources	Occurrence database management: spatial and temporal standardisation	Aedes aegypti_1163	aegypti.csv	Dryad Digital Repository	10.5061/dryad.47v3c	http://dx.doi.org/10.5061/dryad.47v3c
unpublished_Aedes aegypti	Geo-positioning of data from published sources	Occurrence database management: spatial and temporal standardisation	Aedes aegypti_1164	aegypti.csv	Dryad Digital Repository	10.5061/dryad.47v3c	http://dx.doi.org/10.5061/dryad.47v3c
unpublished_Aedes aegypti	Geo-positioning of data from published sources	Occurrence database management: spatial and temporal standardisation	Aedes aegypti_1165	aegypti.csv	Dryad Digital Repository	10.5061/dryad.47v3c	http://dx.doi.org/10.5061/dryad.47v3c
unpublished_Aedes aegypti	Geo-positioning of data from published sources	Occurrence database management: spatial and temporal standardisation	Aedes aegypti_1166	aegypti.csv	Dryad Digital Repository	10.5061/dryad.47v3c	http://dx.doi.org/10.5061/dryad.47v3c
unpublished_Aedes aegypti	Geo-positioning of data from published sources	Occurrence database management: spatial and temporal standardisation	Aedes aegypti_1167	aegypti.csv	Dryad Digital Repository	10.5061/dryad.47v3c	http://dx.doi.org/10.5061/dryad.47v3c
unpublished_Aedes aegypti	Geo-positioning of data from published sources	Occurrence database management: spatial and temporal standardisation	Aedes aegypti_1168	aegypti.csv	Dryad Digital Repository	10.5061/dryad.47v3c	http://dx.doi.org/10.5061/dryad.47v3c
unpublished_Aedes aegypti	Geo-positioning of data from published sources	Occurrence database management: spatial and temporal standardisation	Aedes aegypti_1169	aegypti.csv	Dryad Digital Repository	10.5061/dryad.47v3c	http://dx.doi.org/10.5061/dryad.47v3c
unpublished_Aedes aegypti	Geo-positioning of data from published sources	Occurrence database management: spatial and temporal standardisation	Aedes aegypti_1170	aegypti.csv	Dryad Digital Repository	10.5061/dryad.47v3c	http://dx.doi.org/10.5061/dryad.47v3c
unpublished_Aedes aegypti	Geo-positioning of data from published sources	Occurrence database management: spatial and temporal standardisation	Aedes aegypti_1171	aegypti.csv	Dryad Digital Repository	10.5061/dryad.47v3c	http://dx.doi.org/10.5061/dryad.47v3c
unpublished_Aedes aegypti	Geo-positioning of data from published sources	Occurrence database management: spatial and temporal standardisation	Aedes aegypti_1172	aegypti.csv	Dryad Digital Repository	10.5061/dryad.47v3c	http://dx.doi.org/10.5061/dryad.47v3c
unpublished_Aedes aegypti	Geo-positioning of data from published sources	Occurrence database management: spatial and temporal standardisation	Aedes aegypti_1173	aegypti.csv	Dryad Digital Repository	10.5061/dryad.47v3c	http://dx.doi.org/10.5061/dryad.47v3c
unpublished_Aedes aegypti	Geo-positioning of data from published sources	Occurrence database management: spatial and temporal standardisation	Aedes aegypti_1174	aegypti.csv	Dryad Digital Repository	10.5061/dryad.47v3c	http://dx.doi.org/10.5061/dryad.47v3c
unpublished_Aedes aegypti	Geo-positioning of data from published sources	Occurrence database management: spatial and temporal standardisation	Aedes aegypti_1175	aegypti.csv	Dryad Digital Repository	10.5061/dryad.47v3c	http://dx.doi.org/10.5061/dryad.47v3c
unpublished_Aedes aegypti	Geo-positioning of data from published sources	Occurrence database management: spatial and temporal standardisation	Aedes aegypti_1176	aegypti.csv	Dryad Digital Repository	10.5061/dryad.47v3c	http://dx.doi.org/10.5061/dryad.47v3c
unpublished_Aedes aegypti	Geo-positioning of data from published sources	Occurrence database management: spatial and temporal standardisation	Aedes aegypti_1177	aegypti.csv	Dryad Digital Repository	10.5061/dryad.47v3c	http://dx.doi.org/10.5061/dryad.47v3c
unpublished_Aedes aegypti	Geo-positioning of data from published sources	Occurrence database management: spatial and temporal standardisation	Aedes aegypti_1178	aegypti.csv	Dryad Digital Repository	10.5061/dryad.47v3c	http://dx.doi.org/10.5061/dryad.47v3c
unpublished_Aedes aegypti	Geo-positioning of data from published sources	Occurrence database management: spatial and temporal standardisation	Aedes aegypti_1179	aegypti.csv	Dryad Digital Repository	10.5061/dryad.47v3c	http://dx.doi.org/10.5061/dryad.47v3c
unpublished_Aedes aegypti	Geo-positioning of data from published sources	Occurrence database management: spatial and temporal standardisation	Aedes aegypti_1180	aegypti.csv	Dryad Digital Repository	10.5061/dryad.47v3c	http://dx.doi.org/10.5061/dryad.47v3c
unpublished_Aedes aegypti	Geo-positioning of data from published sources	Occurrence database management: spatial and temporal standardisation	Aedes aegypti_1181	aegypti.csv	Dryad Digital Repository	10.5061/dryad.47v3c	http://dx.doi.org/10.5061/dryad.47v3c
unpublished_Aedes aegypti	Geo-positioning of data from published sources	Occurrence database management: spatial and temporal standardisation	Aedes aegypti_1182	aegypti.csv	Dryad Digital Repository	10.5061/dryad.47v3c	http://dx.doi.org/10.5061/dryad.47v3c
unpublished_Aedes aegypti	Geo-positioning of data from published sources	Occurrence database management: spatial and temporal standardisation	Aedes aegypti_1183	aegypti.csv	Dryad Digital Repository	10.5061/dryad.47v3c	http://dx.doi.org/10.5061/dryad.47v3c
unpublished_Aedes aegypti	Geo-positioning of data from published sources	Occurrence database management: spatial and temporal standardisation	Aedes aegypti_1184	aegypti.csv	Dryad Digital Repository	10.5061/dryad.47v3c	http://dx.doi.org/10.5061/dryad.47v3c
unpublished_Aedes aegypti	Geo-positioning of data from published sources	Occurrence database management: spatial and temporal standardisation	Aedes aegypti_1185	aegypti.csv	Dryad Digital Repository	10.5061/dryad.47v3c	http://dx.doi.org/10.5061/dryad.47v3c
unpublished_Aedes aegypti	Geo-positioning of data from published sources	Occurrence database management: spatial and temporal standardisation	Aedes aegypti_1186	aegypti.csv	Dryad Digital Repository	10.5061/dryad.47v3c	http://dx.doi.org/10.5061/dryad.47v3c
unpublished_Aedes aegypti	Geo-positioning of data from published sources	Occurrence database management: spatial and temporal standardisation	Aedes aegypti_1187	aegypti.csv	Dryad Digital Repository	10.5061/dryad.47v3c	http://dx.doi.org/10.5061/dryad.47v3c
unpublished_Aedes aegypti	Geo-positioning of data from published sources	Occurrence database management: spatial and temporal standardisation	Aedes aegypti_1188	aegypti.csv	Dryad Digital Repository	10.5061/dryad.47v3c	http://dx.doi.org/10.5061/dryad.47v3c
unpublished_Aedes aegypti	Geo-positioning of data from published sources	Occurrence database management: spatial and temporal standardisation	Aedes aegypti_1189	aegypti.csv	Dryad Digital Repository	10.5061/dryad.47v3c	http://dx.doi.org/10.5061/dryad.47v3c
unpublished_Aedes aegypti	Geo-positioning of data from published sources	Occurrence database management: spatial and temporal standardisation	Aedes aegypti_1190	aegypti.csv	Dryad Digital Repository	10.5061/dryad.47v3c	http://dx.doi.org/10.5061/dryad.47v3c
unpublished_Aedes aegypti	Geo-positioning of data from published sources	Occurrence database management: spatial and temporal standardisation	Aedes aegypti_1191	aegypti.csv	Dryad Digital Repository	10.5061/dryad.47v3c	http://dx.doi.org/10.5061/dryad.47v3c
unpublished_Aedes aegypti	Geo-positioning of data from published sources	Occurrence database management: spatial and temporal standardisation	Aedes aegypti_1192	aegypti.csv	Dryad Digital Repository	10.5061/dryad.47v3c	http://dx.doi.org/10.5061/dryad.47v3c
unpublished_Aedes aegypti	Geo-positioning of data from published sources	Occurrence database management: spatial and temporal standardisation	Aedes aegypti_1193	aegypti.csv	Dryad Digital Repository	10.5061/dryad.47v3c	http://dx.doi.org/10.5061/dryad.47v3c
unpublished_Aedes aegypti	Geo-positioning of data from published sources	Occurrence database management: spatial and temporal standardisation	Aedes aegypti_1194	aegypti.csv	Dryad Digital Repository	10.5061/dryad.47v3c	http://dx.doi.org/10.5061/dryad.47v3c
unpublished_Aedes aegypti	Geo-positioning of data from published sources	Occurrence database management: spatial and temporal standardisation	Aedes aegypti_1195	aegypti.csv	Dryad Digital Repository	10.5061/dryad.47v3c	http://dx.doi.org/10.5061/dryad.47v3c
unpublished_Aedes aegypti	Geo-positioning of data from published sources	Occurrence database management: spatial and temporal standardisation	Aedes aegypti_1196	aegypti.csv	Dryad Digital Repository	10.5061/dryad.47v3c	http://dx.doi.org/10.5061/dryad.47v3c
unpublished_Aedes aegypti	Geo-positioning of data from published sources	Occurrence database management: spatial and temporal standardisation	Aedes aegypti_1197	aegypti.csv	Dryad Digital Repository	10.5061/dryad.47v3c	http://dx.doi.org/10.5061/dryad.47v3c
unpublished_Aedes aegypti	Geo-positioning of data from published sources	Occurrence database management: spatial and temporal standardisation	Aedes aegypti_1198	aegypti.csv	Dryad Digital Repository	10.5061/dryad.47v3c	http://dx.doi.org/10.5061/dryad.47v3c
unpublished_Aedes aegypti	Geo-positioning of data from published sources	Occurrence database management: spatial and temporal standardisation	Aedes aegypti_1199	aegypti.csv	Dryad Digital Repository	10.5061/dryad.47v3c	http://dx.doi.org/10.5061/dryad.47v3c
unpublished_Aedes aegypti	Geo-positioning of data from published sources	Occurrence database management: spatial and temporal standardisation	Aedes aegypti_1200	aegypti.csv	Dryad Digital Repository	10.5061/dryad.47v3c	http://dx.doi.org/10.5061/dryad.47v3c
unpublished_Aedes aegypti	Geo-positioning of data from published sources	Occurrence database management: spatial and temporal standardisation	Aedes aegypti_1201	aegypti.csv	Dryad Digital Repository	10.5061/dryad.47v3c	http://dx.doi.org/10.5061/dryad.47v3c
unpublished_Aedes aegypti	Geo-positioning of data from published sources	Occurrence database management: spatial and temporal standardisation	Aedes aegypti_1202	aegypti.csv	Dryad Digital Repository	10.5061/dryad.47v3c	http://dx.doi.org/10.5061/dryad.47v3c
unpublished_Aedes aegypti	Geo-positioning of data from published sources	Occurrence database management: spatial and temporal standardisation	Aedes aegypti_1203	aegypti.csv	Dryad Digital Repository	10.5061/dryad.47v3c	http://dx.doi.org/10.5061/dryad.47v3c
unpublished_Aedes aegypti	Geo-positioning of data from published sources	Occurrence database management: spatial and temporal standardisation	Aedes aegypti_1204	aegypti.csv	Dryad Digital Repository	10.5061/dryad.47v3c	http://dx.doi.org/10.5061/dryad.47v3c
unpublished_Aedes aegypti	Geo-positioning of data from published sources	Occurrence database management: spatial and temporal standardisation	Aedes aegypti_1205	aegypti.csv	Dryad Digital Repository	10.5061/dryad.47v3c	http://dx.doi.org/10.5061/dryad.47v3c
unpublished_Aedes aegypti	Geo-positioning of data from published sources	Occurrence database management: spatial and temporal standardisation	Aedes aegypti_1206	aegypti.csv	Dryad Digital Repository	10.5061/dryad.47v3c	http://dx.doi.org/10.5061/dryad.47v3c
unpublished_Aedes aegypti	Geo-positioning of data from published sources	Occurrence database management: spatial and temporal standardisation	Aedes aegypti_1207	aegypti.csv	Dryad Digital Repository	10.5061/dryad.47v3c	http://dx.doi.org/10.5061/dryad.47v3c
unpublished_Aedes aegypti	Geo-positioning of data from published sources	Occurrence database management: spatial and temporal standardisation	Aedes aegypti_1208	aegypti.csv	Dryad Digital Repository	10.5061/dryad.47v3c	http://dx.doi.org/10.5061/dryad.47v3c
unpublished_Aedes aegypti	Geo-positioning of data from published sources	Occurrence database management: spatial and temporal standardisation	Aedes aegypti_1209	aegypti.csv	Dryad Digital Repository	10.5061/dryad.47v3c	http://dx.doi.org/10.5061/dryad.47v3c
unpublished_Aedes aegypti	Geo-positioning of data from published sources	Occurrence database management: spatial and temporal standardisation	Aedes aegypti_1210	aegypti.csv	Dryad Digital Repository	10.5061/dryad.47v3c	http://dx.doi.org/10.5061/dryad.47v3c
unpublished_Aedes aegypti	Geo-positioning of data from published sources	Occurrence database management: spatial and temporal standardisation	Aedes aegypti_1211	aegypti.csv	Dryad Digital Repository	10.5061/dryad.47v3c	http://dx.doi.org/10.5061/dryad.47v3c
unpublished_Aedes aegypti	Geo-positioning of data from published sources	Occurrence database management: spatial and temporal standardisation	Aedes aegypti_1212	aegypti.csv	Dryad Digital Repository	10.5061/dryad.47v3c	http://dx.doi.org/10.5061/dryad.47v3c
unpublished_Aedes aegypti	Geo-positioning of data from published sources	Occurrence database management: spatial and temporal standardisation	Aedes aegypti_1213	aegypti.csv	Dryad Digital Repository	10.5061/dryad.47v3c	http://dx.doi.org/10.5061/dryad.47v3c
unpublished_Aedes aegypti	Geo-positioning of data from published sources	Occurrence database management: spatial and temporal standardisation	Aedes aegypti_1214	aegypti.csv	Dryad Digital Repository	10.5061/dryad.47v3c	http://dx.doi.org/10.5061/dryad.47v3c
unpublished_Aedes aegypti	Geo-positioning of data from published sources	Occurrence database management: spatial and temporal standardisation	Aedes aegypti_1215	aegypti.csv	Dryad Digital Repository	10.5061/dryad.47v3c	http://dx.doi.org/10.5061/dryad.47v3c
unpublished_Aedes aegypti	Geo-positioning of data from published sources	Occurrence database management: spatial and temporal standardisation	Aedes aegypti_1216	aegypti.csv	Dryad Digital Repository	10.5061/dryad.47v3c	http://dx.doi.org/10.5061/dryad.47v3c
unpublished_Aedes aegypti	Geo-positioning of data from published sources	Occurrence database management: spatial and temporal standardisation	Aedes aegypti_1217	aegypti.csv	Dryad Digital Repository	10.5061/dryad.47v3c	http://dx.doi.org/10.5061/dryad.47v3c
unpublished_Aedes aegypti	Geo-positioning of data from published sources	Occurrence database management: spatial and temporal standardisation	Aedes aegypti_1218	aegypti.csv	Dryad Digital Repository	10.5061/dryad.47v3c	http://dx.doi.org/10.5061/dryad.47v3c
unpublished_Aedes aegypti	Geo-positioning of data from published sources	Occurrence database management: spatial and temporal standardisation	Aedes aegypti_1219	aegypti.csv	Dryad Digital Repository	10.5061/dryad.47v3c	http://dx.doi.org/10.5061/dryad.47v3c
unpublished_Aedes aegypti	Geo-positioning of data from published sources	Occurrence database management: spatial and temporal standardisation	Aedes aegypti_1220	aegypti.csv	Dryad Digital Repository	10.5061/dryad.47v3c	http://dx.doi.org/10.5061/dryad.47v3c
unpublished_Aedes aegypti	Geo-positioning of data from published sources	Occurrence database management: spatial and temporal standardisation	Aedes aegypti_1221	aegypti.csv	Dryad Digital Repository	10.5061/dryad.47v3c	http://dx.doi.org/10.5061/dryad.47v3c
unpublished_Aedes aegypti	Geo-positioning of data from published sources	Occurrence database management: spatial and temporal standardisation	Aedes aegypti_1222	aegypti.csv	Dryad Digital Repository	10.5061/dryad.47v3c	http://dx.doi.org/10.5061/dryad.47v3c
unpublished_Aedes aegypti	Geo-positioning of data from published sources	Occurrence database management: spatial and temporal standardisation	Aedes aegypti_1223	aegypti.csv	Dryad Digital Repository	10.5061/dryad.47v3c	http://dx.doi.org/10.5061/dryad.47v3c
unpublished_Aedes aegypti	Geo-positioning of data from published sources	Occurrence database management: spatial and temporal standardisation	Aedes aegypti_1224	aegypti.csv	Dryad Digital Repository	10.5061/dryad.47v3c	http://dx.doi.org/10.5061/dryad.47v3c
unpublished_Aedes aegypti	Geo-positioning of data from published sources	Occurrence database management: spatial and temporal standardisation	Aedes aegypti_1225	aegypti.csv	Dryad Digital Repository	10.5061/dryad.47v3c	http://dx.doi.org/10.5061/dryad.47v3c
unpublished_Aedes aegypti	Geo-positioning of data from published sources	Occurrence database management: spatial and temporal standardisation	Aedes aegypti_1226	aegypti.csv	Dryad Digital Repository	10.5061/dryad.47v3c	http://dx.doi.org/10.5061/dryad.47v3c
unpublished_Aedes aegypti	Geo-positioning of data from published sources	Occurrence database management: spatial and temporal standardisation	Aedes aegypti_1227	aegypti.csv	Dryad Digital Repository	10.5061/dryad.47v3c	http://dx.doi.org/10.5061/dryad.47v3c
unpublished_Aedes aegypti	Geo-positioning of data from published sources	Occurrence database management: spatial and temporal standardisation	Aedes aegypti_1228	aegypti.csv	Dryad Digital Repository	10.5061/dryad.47v3c	http://dx.doi.org/10.5061/dryad.47v3c
unpublished_Aedes aegypti	Geo-positioning of data from published sources	Occurrence database management: spatial and temporal standardisation	Aedes aegypti_1229	aegypti.csv	Dryad Digital Repository	10.5061/dryad.47v3c	http://dx.doi.org/10.5061/dryad.47v3c
unpublished_Aedes aegypti	Geo-positioning of data from published sources	Occurrence database management: spatial and temporal standardisation	Aedes aegypti_1230	aegypti.csv	Dryad Digital Repository	10.5061/dryad.47v3c	http://dx.doi.org/10.5061/dryad.47v3c
unpublished_Aedes aegypti	Geo-positioning of data from published sources	Occurrence database management: spatial and temporal standardisation	Aedes aegypti_1231	aegypti.csv	Dryad Digital Repository	10.5061/dryad.47v3c	http://dx.doi.org/10.5061/dryad.47v3c
unpublished_Aedes aegypti	Geo-positioning of data from published sources	Occurrence database management: spatial and temporal standardisation	Aedes aegypti_1232	aegypti.csv	Dryad Digital Repository	10.5061/dryad.47v3c	http://dx.doi.org/10.5061/dryad.47v3c
unpublished_Aedes aegypti	Geo-positioning of data from published sources	Occurrence database management: spatial and temporal standardisation	Aedes aegypti_1233	aegypti.csv	Dryad Digital Repository	10.5061/dryad.47v3c	http://dx.doi.org/10.5061/dryad.47v3c
unpublished_Aedes aegypti	Geo-positioning of data from published sources	Occurrence database management: spatial and temporal standardisation	Aedes aegypti_1234	aegypti.csv	Dryad Digital Repository	10.5061/dryad.47v3c	http://dx.doi.org/10.5061/dryad.47v3c
unpublished_Aedes aegypti	Geo-positioning of data from published sources	Occurrence database management: spatial and temporal standardisation	Aedes aegypti_1235	aegypti.csv	Dryad Digital Repository	10.5061/dryad.47v3c	http://dx.doi.org/10.5061/dryad.47v3c
unpublished_Aedes aegypti	Geo-positioning of data from published sources	Occurrence database management: spatial and temporal standardisation	Aedes aegypti_1236	aegypti.csv	Dryad Digital Repository	10.5061/dryad.47v3c	http://dx.doi.org/10.5061/dryad.47v3c
unpublished_Aedes aegypti	Geo-positioning of data from published sources	Occurrence database management: spatial and temporal standardisation	Aedes aegypti_1237	aegypti.csv	Dryad Digital Repository	10.5061/dryad.47v3c	http://dx.doi.org/10.5061/dryad.47v3c
unpublished_Aedes aegypti	Geo-positioning of data from published sources	Occurrence database management: spatial and temporal standardisation	Aedes aegypti_1238	aegypti.csv	Dryad Digital Repository	10.5061/dryad.47v3c	http://dx.doi.org/10.5061/dryad.47v3c
unpublished_Aedes aegypti	Geo-positioning of data from published sources	Occurrence database management: spatial and temporal standardisation	Aedes aegypti_1239	aegypti.csv	Dryad Digital Repository	10.5061/dryad.47v3c	http://dx.doi.org/10.5061/dryad.47v3c
unpublished_Aedes aegypti	Geo-positioning of data from published sources	Occurrence database management: spatial and temporal standardisation	Aedes aegypti_1240	aegypti.csv	Dryad Digital Repository	10.5061/dryad.47v3c	http://dx.doi.org/10.5061/dryad.47v3c
unpublished_Aedes aegypti	Geo-positioning of data from published sources	Occurrence database management: spatial and temporal standardisation	Aedes aegypti_1241	aegypti.csv	Dryad Digital Repository	10.5061/dryad.47v3c	http://dx.doi.org/10.5061/dryad.47v3c
unpublished_Aedes aegypti	Geo-positioning of data from published sources	Occurrence database management: spatial and temporal standardisation	Aedes aegypti_1242	aegypti.csv	Dryad Digital Repository	10.5061/dryad.47v3c	http://dx.doi.org/10.5061/dryad.47v3c
unpublished_Aedes aegypti	Geo-positioning of data from published sources	Occurrence database management: spatial and temporal standardisation	Aedes aegypti_1243	aegypti.csv	Dryad Digital Repository	10.5061/dryad.47v3c	http://dx.doi.org/10.5061/dryad.47v3c
unpublished_Aedes aegypti	Geo-positioning of data from published sources	Occurrence database management: spatial and temporal standardisation	Aedes aegypti_1244	aegypti.csv	Dryad Digital Repository	10.5061/dryad.47v3c	http://dx.doi.org/10.5061/dryad.47v3c
unpublished_Aedes aegypti	Geo-positioning of data from published sources	Occurrence database management: spatial and temporal standardisation	Aedes aegypti_1245	aegypti.csv	Dryad Digital Repository	10.5061/dryad.47v3c	http://dx.doi.org/10.5061/dryad.47v3c
unpublished_Aedes aegypti	Geo-positioning of data from published sources	Occurrence database management: spatial and temporal standardisation	Aedes aegypti_1246	aegypti.csv	Dryad Digital Repository	10.5061/dryad.47v3c	http://dx.doi.org/10.5061/dryad.47v3c
unpublished_Aedes aegypti	Geo-positioning of data from published sources	Occurrence database management: spatial and temporal standardisation	Aedes aegypti_1247	aegypti.csv	Dryad Digital Repository	10.5061/dryad.47v3c	http://dx.doi.org/10.5061/dryad.47v3c
unpublished_Aedes aegypti	Geo-positioning of data from published sources	Occurrence database management: spatial and temporal standardisation	Aedes aegypti_1248	aegypti.csv	Dryad Digital Repository	10.5061/dryad.47v3c	http://dx.doi.org/10.5061/dryad.47v3c
unpublished_Aedes aegypti	Geo-positioning of data from published sources	Occurrence database management: spatial and temporal standardisation	Aedes aegypti_1249	aegypti.csv	Dryad Digital Repository	10.5061/dryad.47v3c	http://dx.doi.org/10.5061/dryad.47v3c
unpublished_Aedes aegypti	Geo-positioning of data from published sources	Occurrence database management: spatial and temporal standardisation	Aedes aegypti_1250	aegypti.csv	Dryad Digital Repository	10.5061/dryad.47v3c	http://dx.doi.org/10.5061/dryad.47v3c
unpublished_Aedes aegypti	Geo-positioning of data from published sources	Occurrence database management: spatial and temporal standardisation	Aedes aegypti_1251	aegypti.csv	Dryad Digital Repository	10.5061/dryad.47v3c	http://dx.doi.org/10.5061/dryad.47v3c
unpublished_Aedes aegypti	Geo-positioning of data from published sources	Occurrence database management: spatial and temporal standardisation	Aedes aegypti_1252	aegypti.csv	Dryad Digital Repository	10.5061/dryad.47v3c	http://dx.doi.org/10.5061/dryad.47v3c
unpublished_Aedes aegypti	Geo-positioning of data from published sources	Occurrence database management: spatial and temporal standardisation	Aedes aegypti_1253	aegypti.csv	Dryad Digital Repository	10.5061/dryad.47v3c	http://dx.doi.org/10.5061/dryad.47v3c
unpublished_Aedes aegypti	Geo-positioning of data from published sources	Occurrence database management: spatial and temporal standardisation	Aedes aegypti_1254	aegypti.csv	Dryad Digital Repository	10.5061/dryad.47v3c	http://dx.doi.org/10.5061/dryad.47v3c
unpublished_Aedes aegypti	Geo-positioning of data from published sources	Occurrence database management: spatial and temporal standardisation	Aedes aegypti_1255	aegypti.csv	Dryad Digital Repository	10.5061/dryad.47v3c	http://dx.doi.org/10.5061/dryad.47v3c
unpublished_Aedes aegypti	Geo-positioning of data from published sources	Occurrence database management: spatial and temporal standardisation	Aedes aegypti_1256	aegypti.csv	Dryad Digital Repository	10.5061/dryad.47v3c	http://dx.doi.org/10.5061/dryad.47v3c
unpublished_Aedes aegypti	Geo-positioning of data from published sources	Occurrence database management: spatial and temporal standardisation	Aedes aegypti_1257	aegypti.csv	Dryad Digital Repository	10.5061/dryad.47v3c	http://dx.doi.org/10.5061/dryad.47v3c
unpublished_Aedes aegypti	Geo-positioning of data from published sources	Occurrence database management: spatial and temporal standardisation	Aedes aegypti_1258	aegypti.csv	Dryad Digital Repository	10.5061/dryad.47v3c	http://dx.doi.org/10.5061/dryad.47v3c
unpublished_Aedes aegypti	Geo-positioning of data from published sources	Occurrence database management: spatial and temporal standardisation	Aedes aegypti_1259	aegypti.csv	Dryad Digital Repository	10.5061/dryad.47v3c	http://dx.doi.org/10.5061/dryad.47v3c
unpublished_Aedes aegypti	Geo-positioning of data from published sources	Occurrence database management: spatial and temporal standardisation	Aedes aegypti_1260	aegypti.csv	Dryad Digital Repository	10.5061/dryad.47v3c	http://dx.doi.org/10.5061/dryad.47v3c
unpublished_Aedes aegypti	Geo-positioning of data from published sources	Occurrence database management: spatial and temporal standardisation	Aedes aegypti_1261	aegypti.csv	Dryad Digital Repository	10.5061/dryad.47v3c	http://dx.doi.org/10.5061/dryad.47v3c
unpublished_Aedes aegypti	Geo-positioning of data from published sources	Occurrence database management: spatial and temporal standardisation	Aedes aegypti_1262	aegypti.csv	Dryad Digital Repository	10.5061/dryad.47v3c	http://dx.doi.org/10.5061/dryad.47v3c
unpublished_Aedes aegypti	Geo-positioning of data from published sources	Occurrence database management: spatial and temporal standardisation	Aedes aegypti_1263	aegypti.csv	Dryad Digital Repository	10.5061/dryad.47v3c	http://dx.doi.org/10.5061/dryad.47v3c
unpublished_Aedes aegypti	Geo-positioning of data from published sources	Occurrence database management: spatial and temporal standardisation	Aedes aegypti_1264	aegypti.csv	Dryad Digital Repository	10.5061/dryad.47v3c	http://dx.doi.org/10.5061/dryad.47v3c
unpublished_Aedes aegypti	Geo-positioning of data from published sources	Occurrence database management: spatial and temporal standardisation	Aedes aegypti_1265	aegypti.csv	Dryad Digital Repository	10.5061/dryad.47v3c	http://dx.doi.org/10.5061/dryad.47v3c
unpublished_Aedes aegypti	Geo-positioning of data from published sources	Occurrence database management: spatial and temporal standardisation	Aedes aegypti_1266	aegypti.csv	Dryad Digital Repository	10.5061/dryad.47v3c	http://dx.doi.org/10.5061/dryad.47v3c
unpublished_Aedes aegypti	Geo-positioning of data from published sources	Occurrence database management: spatial and temporal standardisation	Aedes aegypti_1267	aegypti.csv	Dryad Digital Repository	10.5061/dryad.47v3c	http://dx.doi.org/10.5061/dryad.47v3c
unpublished_Aedes aegypti	Geo-positioning of data from published sources	Occurrence database management: spatial and temporal standardisation	Aedes aegypti_1268	aegypti.csv	Dryad Digital Repository	10.5061/dryad.47v3c	http://dx.doi.org/10.5061/dryad.47v3c
unpublished_Aedes aegypti	Geo-positioning of data from published sources	Occurrence database management: spatial and temporal standardisation	Aedes aegypti_1269	aegypti.csv	Dryad Digital Repository	10.5061/dryad.47v3c	http://dx.doi.org/10.5061/dryad.47v3c
unpublished_Aedes aegypti	Geo-positioning of data from published sources	Occurrence database management: spatial and temporal standardisation	Aedes aegypti_1270	aegypti.csv	Dryad Digital Repository	10.5061/dryad.47v3c	http://dx.doi.org/10.5061/dryad.47v3c
unpublished_Aedes aegypti	Geo-positioning of data from published sources	Occurrence database management: spatial and temporal standardisation	Aedes aegypti_1271	aegypti.csv	Dryad Digital Repository	10.5061/dryad.47v3c	http://dx.doi.org/10.5061/dryad.47v3c
unpublished_Aedes aegypti	Geo-positioning of data from published sources	Occurrence database management: spatial and temporal standardisation	Aedes aegypti_1272	aegypti.csv	Dryad Digital Repository	10.5061/dryad.47v3c	http://dx.doi.org/10.5061/dryad.47v3c
unpublished_Aedes aegypti	Geo-positioning of data from published sources	Occurrence database management: spatial and temporal standardisation	Aedes aegypti_1273	aegypti.csv	Dryad Digital Repository	10.5061/dryad.47v3c	http://dx.doi.org/10.5061/dryad.47v3c
unpublished_Aedes aegypti	Geo-positioning of data from published sources	Occurrence database management: spatial and temporal standardisation	Aedes aegypti_1274	aegypti.csv	Dryad Digital Repository	10.5061/dryad.47v3c	http://dx.doi.org/10.5061/dryad.47v3c
unpublished_Aedes aegypti	Geo-positioning of data from published sources	Occurrence database management: spatial and temporal standardisation	Aedes aegypti_1275	aegypti.csv	Dryad Digital Repository	10.5061/dryad.47v3c	http://dx.doi.org/10.5061/dryad.47v3c
unpublished_Aedes aegypti	Geo-positioning of data from published sources	Occurrence database management: spatial and temporal standardisation	Aedes aegypti_1276	aegypti.csv	Dryad Digital Repository	10.5061/dryad.47v3c	http://dx.doi.org/10.5061/dryad.47v3c
unpublished_Aedes aegypti	Geo-positioning of data from published sources	Occurrence database management: spatial and temporal standardisation	Aedes aegypti_1277	aegypti.csv	Dryad Digital Repository	10.5061/dryad.47v3c	http://dx.doi.org/10.5061/dryad.47v3c
unpublished_Aedes aegypti	Geo-positioning of data from published sources	Occurrence database management: spatial and temporal standardisation	Aedes aegypti_1278	aegypti.csv	Dryad Digital Repository	10.5061/dryad.47v3c	http://dx.doi.org/10.5061/dryad.47v3c
unpublished_Aedes aegypti	Geo-positioning of data from published sources	Occurrence database management: spatial and temporal standardisation	Aedes aegypti_1279	aegypti.csv	Dryad Digital Repository	10.5061/dryad.47v3c	http://dx.doi.org/10.5061/dryad.47v3c
unpublished_Aedes aegypti	Geo-positioning of data from published sources	Occurrence database management: spatial and temporal standardisation	Aedes aegypti_1280	aegypti.csv	Dryad Digital Repository	10.5061/dryad.47v3c	http://dx.doi.org/10.5061/dryad.47v3c
unpublished_Aedes aegypti	Geo-positioning of data from published sources	Occurrence database management: spatial and temporal standardisation	Aedes aegypti_1281	aegypti.csv	Dryad Digital Repository	10.5061/dryad.47v3c	http://dx.doi.org/10.5061/dryad.47v3c
unpublished_Aedes aegypti	Geo-positioning of data from published sources	Occurrence database management: spatial and temporal standardisation	Aedes aegypti_1282	aegypti.csv	Dryad Digital Repository	10.5061/dryad.47v3c	http://dx.doi.org/10.5061/dryad.47v3c
unpublished_Aedes aegypti	Geo-positioning of data from published sources	Occurrence database management: spatial and temporal standardisation	Aedes aegypti_1283	aegypti.csv	Dryad Digital Repository	10.5061/dryad.47v3c	http://dx.doi.org/10.5061/dryad.47v3c
unpublished_Aedes aegypti	Geo-positioning of data from published sources	Occurrence database management: spatial and temporal standardisation	Aedes aegypti_1284	aegypti.csv	Dryad Digital Repository	10.5061/dryad.47v3c	http://dx.doi.org/10.5061/dryad.47v3c
unpublished_Aedes aegypti	Geo-positioning of data from published sources	Occurrence database management: spatial and temporal standardisation	Aedes aegypti_1285	aegypti.csv	Dryad Digital Repository	10.5061/dryad.47v3c	http://dx.doi.org/10.5061/dryad.47v3c
unpublished_Aedes aegypti	Geo-positioning of data from published sources	Occurrence database management: spatial and temporal standardisation	Aedes aegypti_1286	aegypti.csv	Dryad Digital Repository	10.5061/dryad.47v3c	http://dx.doi.org/10.5061/dryad.47v3c
unpublished_Aedes aegypti	Geo-positioning of data from published sources	Occurrence database management: spatial and temporal standardisation	Aedes aegypti_1287	aegypti.csv	Dryad Digital Repository	10.5061/dryad.47v3c	http://dx.doi.org/10.5061/dryad.47v3c
unpublished_Aedes aegypti	Geo-positioning of data from published sources	Occurrence database management: spatial and temporal standardisation	Aedes aegypti_1288	aegypti.csv	Dryad Digital Repository	10.5061/dryad.47v3c	http://dx.doi.org/10.5061/dryad.47v3c
unpublished_Aedes aegypti	Geo-positioning of data from published sources	Occurrence database management: spatial and temporal standardisation	Aedes aegypti_1289	aegypti.csv	Dryad Digital Repository	10.5061/dryad.47v3c	http://dx.doi.org/10.5061/dryad.47v3c
unpublished_Aedes aegypti	Geo-positioning of data from published sources	Occurrence database management: spatial and temporal standardisation	Aedes aegypti_1290	aegypti.csv	Dryad Digital Repository	10.5061/dryad.47v3c	http://dx.doi.org/10.5061/dryad.47v3c
unpublished_Aedes aegypti	Geo-positioning of data from published sources	Occurrence database management: spatial and temporal standardisation	Aedes aegypti_1291	aegypti.csv	Dryad Digital Repository	10.5061/dryad.47v3c	http://dx.doi.org/10.5061/dryad.47v3c
unpublished_Aedes aegypti	Geo-positioning of data from published sources	Occurrence database management: spatial and temporal standardisation	Aedes aegypti_1292	aegypti.csv	Dryad Digital Repository	10.5061/dryad.47v3c	http://dx.doi.org/10.5061/dryad.47v3c
unpublished_Aedes aegypti	Geo-positioning of data from published sources	Occurrence database management: spatial and temporal standardisation	Aedes aegypti_1293	aegypti.csv	Dryad Digital Repository	10.5061/dryad.47v3c	http://dx.doi.org/10.5061/dryad.47v3c
unpublished_Aedes aegypti	Geo-positioning of data from published sources	Occurrence database management: spatial and temporal standardisation	Aedes aegypti_1294	aegypti.csv	Dryad Digital Repository	10.5061/dryad.47v3c	http://dx.doi.org/10.5061/dryad.47v3c
unpublished_Aedes aegypti	Geo-positioning of data from published sources	Occurrence database management: spatial and temporal standardisation	Aedes aegypti_1295	aegypti.csv	Dryad Digital Repository	10.5061/dryad.47v3c	http://dx.doi.org/10.5061/dryad.47v3c
unpublished_Aedes aegypti	Geo-positioning of data from published sources	Occurrence database management: spatial and temporal standardisation	Aedes aegypti_1296	aegypti.csv	Dryad Digital Repository	10.5061/dryad.47v3c	http://dx.doi.org/10.5061/dryad.47v3c
unpublished_Aedes aegypti	Geo-positioning of data from published sources	Occurrence database management: spatial and temporal standardisation	Aedes aegypti_1297	aegypti.csv	Dryad Digital Repository	10.5061/dryad.47v3c	http://dx.doi.org/10.5061/dryad.47v3c
unpublished_Aedes aegypti	Geo-positioning of data from published sources	Occurrence database management: spatial and temporal standardisation	Aedes aegypti_1298	aegypti.csv	Dryad Digital Repository	10.5061/dryad.47v3c	http://dx.doi.org/10.5061/dryad.47v3c
unpublished_Aedes aegypti	Geo-positioning of data from published sources	Occurrence database management: spatial and temporal standardisation	Aedes aegypti_1299	aegypti.csv	Dryad Digital Repository	10.5061/dryad.47v3c	http://dx.doi.org/10.5061/dryad.47v3c
unpublished_Aedes aegypti	Geo-positioning of data from published sources	Occurrence database management: spatial and temporal standardisation	Aedes aegypti_1300	aegypti.csv	Dryad Digital Repository	10.5061/dryad.47v3c	http://dx.doi.org/10.5061/dryad.47v3c
unpublished_Aedes aegypti	Geo-positioning of data from published sources	Occurrence database management: spatial and temporal standardisation	Aedes aegypti_1301	aegypti.csv	Dryad Digital Repository	10.5061/dryad.47v3c	http://dx.doi.org/10.5061/dryad.47v3c
unpublished_Aedes aegypti	Geo-positioning of data from published sources	Occurrence database management: spatial and temporal standardisation	Aedes aegypti_1302	aegypti.csv	Dryad Digital Repository	10.5061/dryad.47v3c	http://dx.doi.org/10.5061/dryad.47v3c
unpublished_Aedes aegypti	Geo-positioning of data from published sources	Occurrence database management: spatial and temporal standardisation	Aedes aegypti_1303	aegypti.csv	Dryad Digital Repository	10.5061/dryad.47v3c	http://dx.doi.org/10.5061/dryad.47v3c
unpublished_Aedes aegypti	Geo-positioning of data from published sources	Occurrence database management: spatial and temporal standardisation	Aedes aegypti_1304	aegypti.csv	Dryad Digital Repository	10.5061/dryad.47v3c	http://dx.doi.org/10.5061/dryad.47v3c
unpublished_Aedes aegypti	Geo-positioning of data from published sources	Occurrence database management: spatial and temporal standardisation	Aedes aegypti_1305	aegypti.csv	Dryad Digital Repository	10.5061/dryad.47v3c	http://dx.doi.org/10.5061/dryad.47v3c
unpublished_Aedes aegypti	Geo-positioning of data from published sources	Occurrence database management: spatial and temporal standardisation	Aedes aegypti_1306	aegypti.csv	Dryad Digital Repository	10.5061/dryad.47v3c	http://dx.doi.org/10.5061/dryad.47v3c
unpublished_Aedes aegypti	Geo-positioning of data from published sources	Occurrence database management: spatial and temporal standardisation	Aedes aegypti_1307	aegypti.csv	Dryad Digital Repository	10.5061/dryad.47v3c	http://dx.doi.org/10.5061/dryad.47v3c
unpublished_Aedes aegypti	Geo-positioning of data from published sources	Occurrence database management: spatial and temporal standardisation	Aedes aegypti_1308	aegypti.csv	Dryad Digital Repository	10.5061/dryad.47v3c	http://dx.doi.org/10.5061/dryad.47v3c
unpublished_Aedes aegypti	Geo-positioning of data from published sources	Occurrence database management: spatial and temporal standardisation	Aedes aegypti_1309	aegypti.csv	Dryad Digital Repository	10.5061/dryad.47v3c	http://dx.doi.org/10.5061/dryad.47v3c
unpublished_Aedes aegypti	Geo-positioning of data from published sources	Occurrence database management: spatial and temporal standardisation	Aedes aegypti_1310	aegypti.csv	Dryad Digital Repository	10.5061/dryad.47v3c	http://dx.doi.org/10.5061/dryad.47v3c
unpublished_Aedes aegypti	Geo-positioning of data from published sources	Occurrence database management: spatial and temporal standardisation	Aedes aegypti_1311	aegypti.csv	Dryad Digital Repository	10.5061/dryad.47v3c	http://dx.doi.org/10.5061/dryad.47v3c
unpublished_Aedes aegypti	Geo-positioning of data from published sources	Occurrence database management: spatial and temporal standardisation	Aedes aegypti_1312	aegypti.csv	Dryad Digital Repository	10.5061/dryad.47v3c	http://dx.doi.org/10.5061/dryad.47v3c
unpublished_Aedes aegypti	Geo-positioning of data from published sources	Occurrence database management: spatial and temporal standardisation	Aedes aegypti_1313	aegypti.csv	Dryad Digital Repository	10.5061/dryad.47v3c	http://dx.doi.org/10.5061/dryad.47v3c
unpublished_Aedes aegypti	Geo-positioning of data from published sources	Occurrence database management: spatial and temporal standardisation	Aedes aegypti_1314	aegypti.csv	Dryad Digital Repository	10.5061/dryad.47v3c	http://dx.doi.org/10.5061/dryad.47v3c
unpublished_Aedes aegypti	Geo-positioning of data from published sources	Occurrence database management: spatial and temporal standardisation	Aedes aegypti_1315	aegypti.csv	Dryad Digital Repository	10.5061/dryad.47v3c	http://dx.doi.org/10.5061/dryad.47v3c
unpublished_Aedes aegypti	Geo-positioning of data from published sources	Occurrence database management: spatial and temporal standardisation	Aedes aegypti_1316	aegypti.csv	Dryad Digital Repository	10.5061/dryad.47v3c	http://dx.doi.org/10.5061/dryad.47v3c
unpublished_Aedes aegypti	Geo-positioning of data from published sources	Occurrence database management: spatial and temporal standardisation	Aedes aegypti_1317	aegypti.csv	Dryad Digital Repository	10.5061/dryad.47v3c	http://dx.doi.org/10.5061/dryad.47v3c
unpublished_Aedes aegypti	Geo-positioning of data from published sources	Occurrence database management: spatial and temporal standardisation	Aedes aegypti_1318	aegypti.csv	Dryad Digital Repository	10.5061/dryad.47v3c	http://dx.doi.org/10.5061/dryad.47v3c
unpublished_Aedes aegypti	Geo-positioning of data from published sources	Occurrence database management: spatial and temporal standardisation	Aedes aegypti_1319	aegypti.csv	Dryad Digital Repository	10.5061/dryad.47v3c	http://dx.doi.org/10.5061/dryad.47v3c
unpublished_Aedes aegypti	Geo-positioning of data from published sources	Occurrence database management: spatial and temporal standardisation	Aedes aegypti_1320	aegypti.csv	Dryad Digital Repository	10.5061/dryad.47v3c	http://dx.doi.org/10.5061/dryad.47v3c
unpublished_Aedes aegypti	Geo-positioning of data from published sources	Occurrence database management: spatial and temporal standardisation	Aedes aegypti_1321	aegypti.csv	Dryad Digital Repository	10.5061/dryad.47v3c	http://dx.doi.org/10.5061/dryad.47v3c
unpublished_Aedes aegypti	Geo-positioning of data from published sources	Occurrence database management: spatial and temporal standardisation	Aedes aegypti_1322	aegypti.csv	Dryad Digital Repository	10.5061/dryad.47v3c	http://dx.doi.org/10.5061/dryad.47v3c
unpublished_Aedes aegypti	Geo-positioning of data from published sources	Occurrence database management: spatial and temporal standardisation	Aedes aegypti_1323	aegypti.csv	Dryad Digital Repository	10.5061/dryad.47v3c	http://dx.doi.org/10.5061/dryad.47v3c
unpublished_Aedes aegypti	Geo-positioning of data from published sources	Occurrence database management: spatial and temporal standardisation	Aedes aegypti_1324	aegypti.csv	Dryad Digital Repository	10.5061/dryad.47v3c	http://dx.doi.org/10.5061/dryad.47v3c
unpublished_Aedes aegypti	Geo-positioning of data from published sources	Occurrence database management: spatial and temporal standardisation	Aedes aegypti_1325	aegypti.csv	Dryad Digital Repository	10.5061/dryad.47v3c	http://dx.doi.org/10.5061/dryad.47v3c
unpublished_Aedes aegypti	Geo-positioning of data from published sources	Occurrence database management: spatial and temporal standardisation	Aedes aegypti_1326	aegypti.csv	Dryad Digital Repository	10.5061/dryad.47v3c	http://dx.doi.org/10.5061/dryad.47v3c
unpublished_Aedes aegypti	Geo-positioning of data from published sources	Occurrence database management: spatial and temporal standardisation	Aedes aegypti_1327	aegypti.csv	Dryad Digital Repository	10.5061/dryad.47v3c	http://dx.doi.org/10.5061/dryad.47v3c
unpublished_Aedes aegypti	Geo-positioning of data from published sources	Occurrence database management: spatial and temporal standardisation	Aedes aegypti_1328	aegypti.csv	Dryad Digital Repository	10.5061/dryad.47v3c	http://dx.doi.org/10.5061/dryad.47v3c
unpublished_Aedes aegypti	Geo-positioning of data from published sources	Occurrence database management: spatial and temporal standardisation	Aedes aegypti_1329	aegypti.csv	Dryad Digital Repository	10.5061/dryad.47v3c	http://dx.doi.org/10.5061/dryad.47v3c
unpublished_Aedes aegypti	Geo-positioning of data from published sources	Occurrence database management: spatial and temporal standardisation	Aedes aegypti_1330	aegypti.csv	Dryad Digital Repository	10.5061/dryad.47v3c	http://dx.doi.org/10.5061/dryad.47v3c
unpublished_Aedes aegypti	Geo-positioning of data from published sources	Occurrence database management: spatial and temporal standardisation	Aedes aegypti_1331	aegypti.csv	Dryad Digital Repository	10.5061/dryad.47v3c	http://dx.doi.org/10.5061/dryad.47v3c
unpublished_Aedes aegypti	Geo-positioning of data from published sources	Occurrence database management: spatial and temporal standardisation	Aedes aegypti_1332	aegypti.csv	Dryad Digital Repository	10.5061/dryad.47v3c	http://dx.doi.org/10.5061/dryad.47v3c
unpublished_Aedes aegypti	Geo-positioning of data from published sources	Occurrence database management: spatial and temporal standardisation	Aedes aegypti_1333	aegypti.csv	Dryad Digital Repository	10.5061/dryad.47v3c	http://dx.doi.org/10.5061/dryad.47v3c
unpublished_Aedes aegypti	Geo-positioning of data from published sources	Occurrence database management: spatial and temporal standardisation	Aedes aegypti_1334	aegypti.csv	Dryad Digital Repository	10.5061/dryad.47v3c	http://dx.doi.org/10.5061/dryad.47v3c
unpublished_Aedes aegypti	Geo-positioning of data from published sources	Occurrence database management: spatial and temporal standardisation	Aedes aegypti_1335	aegypti.csv	Dryad Digital Repository	10.5061/dryad.47v3c	http://dx.doi.org/10.5061/dryad.47v3c
unpublished_Aedes aegypti	Geo-positioning of data from published sources	Occurrence database management: spatial and temporal standardisation	Aedes aegypti_1336	aegypti.csv	Dryad Digital Repository	10.5061/dryad.47v3c	http://dx.doi.org/10.5061/dryad.47v3c
unpublished_Aedes aegypti	Geo-positioning of data from published sources	Occurrence database management: spatial and temporal standardisation	Aedes aegypti_1337	aegypti.csv	Dryad Digital Repository	10.5061/dryad.47v3c	http://dx.doi.org/10.5061/dryad.47v3c
unpublished_Aedes aegypti	Geo-positioning of data from published sources	Occurrence database management: spatial and temporal standardisation	Aedes aegypti_1338	aegypti.csv	Dryad Digital Repository	10.5061/dryad.47v3c	http://dx.doi.org/10.5061/dryad.47v3c
unpublished_Aedes aegypti	Geo-positioning of data from published sources	Occurrence database management: spatial and temporal standardisation	Aedes aegypti_1339	aegypti.csv	Dryad Digital Repository	10.5061/dryad.47v3c	http://dx.doi.org/10.5061/dryad.47v3c
unpublished_Aedes aegypti	Geo-positioning of data from published sources	Occurrence database management: spatial and temporal standardisation	Aedes aegypti_1340	aegypti.csv	Dryad Digital Repository	10.5061/dryad.47v3c	http://dx.doi.org/10.5061/dryad.47v3c
unpublished_Aedes aegypti	Geo-positioning of data from published sources	Occurrence database management: spatial and temporal standardisation	Aedes aegypti_1341	aegypti.csv	Dryad Digital Repository	10.5061/dryad.47v3c	http://dx.doi.org/10.5061/dryad.47v3c
unpublished_Aedes aegypti	Geo-positioning of data from published sources	Occurrence database management: spatial and temporal standardisation	Aedes aegypti_1342	aegypti.csv	Dryad Digital Repository	10.5061/dryad.47v3c	http://dx.doi.org/10.5061/dryad.47v3c
unpublished_Aedes aegypti	Geo-positioning of data from published sources	Occurrence database management: spatial and temporal standardisation	Aedes aegypti_1343	aegypti.csv	Dryad Digital Repository	10.5061/dryad.47v3c	http://dx.doi.org/10.5061/dryad.47v3c
unpublished_Aedes aegypti	Geo-positioning of data from published sources	Occurrence database management: spatial and temporal standardisation	Aedes aegypti_1344	aegypti.csv	Dryad Digital Repository	10.5061/dryad.47v3c	http://dx.doi.org/10.5061/dryad.47v3c
unpublished_Aedes aegypti	Geo-positioning of data from published sources	Occurrence database management: spatial and temporal standardisation	Aedes aegypti_1345	aegypti.csv	Dryad Digital Repository	10.5061/dryad.47v3c	http://dx.doi.org/10.5061/dryad.47v3c
unpublished_Aedes aegypti	Geo-positioning of data from published sources	Occurrence database management: spatial and temporal standardisation	Aedes aegypti_1346	aegypti.csv	Dryad Digital Repository	10.5061/dryad.47v3c	http://dx.doi.org/10.5061/dryad.47v3c
unpublished_Aedes aegypti	Geo-positioning of data from published sources	Occurrence database management: spatial and temporal standardisation	Aedes aegypti_1347	aegypti.csv	Dryad Digital Repository	10.5061/dryad.47v3c	http://dx.doi.org/10.5061/dryad.47v3c
unpublished_Aedes aegypti	Geo-positioning of data from published sources	Occurrence database management: spatial and temporal standardisation	Aedes aegypti_1348	aegypti.csv	Dryad Digital Repository	10.5061/dryad.47v3c	http://dx.doi.org/10.5061/dryad.47v3c
unpublished_Aedes aegypti	Geo-positioning of data from published sources	Occurrence database management: spatial and temporal standardisation	Aedes aegypti_1349	aegypti.csv	Dryad Digital Repository	10.5061/dryad.47v3c	http://dx.doi.org/10.5061/dryad.47v3c
unpublished_Aedes aegypti	Geo-positioning of data from published sources	Occurrence database management: spatial and temporal standardisation	Aedes aegypti_1350	aegypti.csv	Dryad Digital Repository	10.5061/dryad.47v3c	http://dx.doi.org/10.5061/dryad.47v3c
unpublished_Aedes aegypti	Geo-positioning of data from published sources	Occurrence database management: spatial and temporal standardisation	Aedes aegypti_1351	aegypti.csv	Dryad Digital Repository	10.5061/dryad.47v3c	http://dx.doi.org/10.5061/dryad.47v3c
unpublished_Aedes aegypti	Geo-positioning of data from published sources	Occurrence database management: spatial and temporal standardisation	Aedes aegypti_1352	aegypti.csv	Dryad Digital Repository	10.5061/dryad.47v3c	http://dx.doi.org/10.5061/dryad.47v3c
unpublished_Aedes aegypti	Geo-positioning of data from published sources	Occurrence database management: spatial and temporal standardisation	Aedes aegypti_1353	aegypti.csv	Dryad Digital Repository	10.5061/dryad.47v3c	http://dx.doi.org/10.5061/dryad.47v3c
unpublished_Aedes aegypti	Geo-positioning of data from published sources	Occurrence database management: spatial and temporal standardisation	Aedes aegypti_1354	aegypti.csv	Dryad Digital Repository	10.5061/dryad.47v3c	http://dx.doi.org/10.5061/dryad.47v3c
unpublished_Aedes aegypti	Geo-positioning of data from published sources	Occurrence database management: spatial and temporal standardisation	Aedes aegypti_1355	aegypti.csv	Dryad Digital Repository	10.5061/dryad.47v3c	http://dx.doi.org/10.5061/dryad.47v3c
unpublished_Aedes aegypti	Geo-positioning of data from published sources	Occurrence database management: spatial and temporal standardisation	Aedes aegypti_1356	aegypti.csv	Dryad Digital Repository	10.5061/dryad.47v3c	http://dx.doi.org/10.5061/dryad.47v3c
unpublished_Aedes aegypti	Geo-positioning of data from published sources	Occurrence database management: spatial and temporal standardisation	Aedes aegypti_1357	aegypti.csv	Dryad Digital Repository	10.5061/dryad.47v3c	http://dx.doi.org/10.5061/dryad.47v3c
unpublished_Aedes aegypti	Geo-positioning of data from published sources	Occurrence database management: spatial and temporal standardisation	Aedes aegypti_1358	aegypti.csv	Dryad Digital Repository	10.5061/dryad.47v3c	http://dx.doi.org/10.5061/dryad.47v3c
unpublished_Aedes aegypti	Geo-positioning of data from published sources	Occurrence database management: spatial and temporal standardisation	Aedes aegypti_1359	aegypti.csv	Dryad Digital Repository	10.5061/dryad.47v3c	http://dx.doi.org/10.5061/dryad.47v3c
unpublished_Aedes aegypti	Geo-positioning of data from published sources	Occurrence database management: spatial and temporal standardisation	Aedes aegypti_1360	aegypti.csv	Dryad Digital Repository	10.5061/dryad.47v3c	http://dx.doi.org/10.5061/dryad.47v3c
unpublished_Aedes aegypti	Geo-positioning of data from published sources	Occurrence database management: spatial and temporal standardisation	Aedes aegypti_1361	aegypti.csv	Dryad Digital Repository	10.5061/dryad.47v3c	http://dx.doi.org/10.5061/dryad.47v3c
unpublished_Aedes aegypti	Geo-positioning of data from published sources	Occurrence database management: spatial and temporal standardisation	Aedes aegypti_1362	aegypti.csv	Dryad Digital Repository	10.5061/dryad.47v3c	http://dx.doi.org/10.5061/dryad.47v3c
unpublished_Aedes aegypti	Geo-positioning of data from published sources	Occurrence database management: spatial and temporal standardisation	Aedes aegypti_1363	aegypti.csv	Dryad Digital Repository	10.5061/dryad.47v3c	http://dx.doi.org/10.5061/dryad.47v3c
unpublished_Aedes aegypti	Geo-positioning of data from published sources	Occurrence database management: spatial and temporal standardisation	Aedes aegypti_1364	aegypti.csv	Dryad Digital Repository	10.5061/dryad.47v3c	http://dx.doi.org/10.5061/dryad.47v3c
unpublished_Aedes aegypti	Geo-positioning of data from published sources	Occurrence database management: spatial and temporal standardisation	Aedes aegypti_1365	aegypti.csv	Dryad Digital Repository	10.5061/dryad.47v3c	http://dx.doi.org/10.5061/dryad.47v3c
unpublished_Aedes aegypti	Geo-positioning of data from published sources	Occurrence database management: spatial and temporal standardisation	Aedes aegypti_1366	aegypti.csv	Dryad Digital Repository	10.5061/dryad.47v3c	http://dx.doi.org/10.5061/dryad.47v3c
unpublished_Aedes aegypti	Geo-positioning of data from published sources	Occurrence database management: spatial and temporal standardisation	Aedes aegypti_1367	aegypti.csv	Dryad Digital Repository	10.5061/dryad.47v3c	http://dx.doi.org/10.5061/dryad.47v3c
unpublished_Aedes aegypti	Geo-positioning of data from published sources	Occurrence database management: spatial and temporal standardisation	Aedes aegypti_1368	aegypti.csv	Dryad Digital Repository	10.5061/dryad.47v3c	http://dx.doi.org/10.5061/dryad.47v3c
unpublished_Aedes aegypti	Geo-positioning of data from published sources	Occurrence database management: spatial and temporal standardisation	Aedes aegypti_1369	aegypti.csv	Dryad Digital Repository	10.5061/dryad.47v3c	http://dx.doi.org/10.5061/dryad.47v3c
unpublished_Aedes aegypti	Geo-positioning of data from published sources	Occurrence database management: spatial and temporal standardisation	Aedes aegypti_1370	aegypti.csv	Dryad Digital Repository	10.5061/dryad.47v3c	http://dx.doi.org/10.5061/dryad.47v3c
unpublished_Aedes aegypti	Geo-positioning of data from published sources	Occurrence database management: spatial and temporal standardisation	Aedes aegypti_1371	aegypti.csv	Dryad Digital Repository	10.5061/dryad.47v3c	http://dx.doi.org/10.5061/dryad.47v3c
unpublished_Aedes aegypti	Geo-positioning of data from published sources	Occurrence database management: spatial and temporal standardisation	Aedes aegypti_1372	aegypti.csv	Dryad Digital Repository	10.5061/dryad.47v3c	http://dx.doi.org/10.5061/dryad.47v3c
unpublished_Aedes aegypti	Geo-positioning of data from published sources	Occurrence database management: spatial and temporal standardisation	Aedes aegypti_1373	aegypti.csv	Dryad Digital Repository	10.5061/dryad.47v3c	http://dx.doi.org/10.5061/dryad.47v3c
unpublished_Aedes aegypti	Geo-positioning of data from published sources	Occurrence database management: spatial and temporal standardisation	Aedes aegypti_1374	aegypti.csv	Dryad Digital Repository	10.5061/dryad.47v3c	http://dx.doi.org/10.5061/dryad.47v3c
unpublished_Aedes aegypti	Geo-positioning of data from published sources	Occurrence database management: spatial and temporal standardisation	Aedes aegypti_1375	aegypti.csv	Dryad Digital Repository	10.5061/dryad.47v3c	http://dx.doi.org/10.5061/dryad.47v3c
unpublished_Aedes aegypti	Geo-positioning of data from published sources	Occurrence database management: spatial and temporal standardisation	Aedes aegypti_1376	aegypti.csv	Dryad Digital Repository	10.5061/dryad.47v3c	http://dx.doi.org/10.5061/dryad.47v3c
unpublished_Aedes aegypti	Geo-positioning of data from published sources	Occurrence database management: spatial and temporal standardisation	Aedes aegypti_1377	aegypti.csv	Dryad Digital Repository	10.5061/dryad.47v3c	http://dx.doi.org/10.5061/dryad.47v3c
unpublished_Aedes aegypti	Geo-positioning of data from published sources	Occurrence database management: spatial and temporal standardisation	Aedes aegypti_1378	aegypti.csv	Dryad Digital Repository	10.5061/dryad.47v3c	http://dx.doi.org/10.5061/dryad.47v3c
unpublished_Aedes aegypti	Geo-positioning of data from published sources	Occurrence database management: spatial and temporal standardisation	Aedes aegypti_1379	aegypti.csv	Dryad Digital Repository	10.5061/dryad.47v3c	http://dx.doi.org/10.5061/dryad.47v3c
unpublished_Aedes aegypti	Geo-positioning of data from published sources	Occurrence database management: spatial and temporal standardisation	Aedes aegypti_1380	aegypti.csv	Dryad Digital Repository	10.5061/dryad.47v3c	http://dx.doi.org/10.5061/dryad.47v3c
unpublished_Aedes aegypti	Geo-positioning of data from published sources	Occurrence database management: spatial and temporal standardisation	Aedes aegypti_1381	aegypti.csv	Dryad Digital Repository	10.5061/dryad.47v3c	http://dx.doi.org/10.5061/dryad.47v3c
unpublished_Aedes aegypti	Geo-positioning of data from published sources	Occurrence database management: spatial and temporal standardisation	Aedes aegypti_1382	aegypti.csv	Dryad Digital Repository	10.5061/dryad.47v3c	http://dx.doi.org/10.5061/dryad.47v3c
unpublished_Aedes aegypti	Geo-positioning of data from published sources	Occurrence database management: spatial and temporal standardisation	Aedes aegypti_1383	aegypti.csv	Dryad Digital Repository	10.5061/dryad.47v3c	http://dx.doi.org/10.5061/dryad.47v3c
unpublished_Aedes aegypti	Geo-positioning of data from published sources	Occurrence database management: spatial and temporal standardisation	Aedes aegypti_1384	aegypti.csv	Dryad Digital Repository	10.5061/dryad.47v3c	http://dx.doi.org/10.5061/dryad.47v3c
unpublished_Aedes aegypti	Geo-positioning of data from published sources	Occurrence database management: spatial and temporal standardisation	Aedes aegypti_1385	aegypti.csv	Dryad Digital Repository	10.5061/dryad.47v3c	http://dx.doi.org/10.5061/dryad.47v3c
unpublished_Aedes aegypti	Geo-positioning of data from published sources	Occurrence database management: spatial and temporal standardisation	Aedes aegypti_1386	aegypti.csv	Dryad Digital Repository	10.5061/dryad.47v3c	http://dx.doi.org/10.5061/dryad.47v3c
unpublished_Aedes aegypti	Geo-positioning of data from published sources	Occurrence database management: spatial and temporal standardisation	Aedes aegypti_1387	aegypti.csv	Dryad Digital Repository	10.5061/dryad.47v3c	http://dx.doi.org/10.5061/dryad.47v3c
unpublished_Aedes aegypti	Geo-positioning of data from published sources	Occurrence database management: spatial and temporal standardisation	Aedes aegypti_1388	aegypti.csv	Dryad Digital Repository	10.5061/dryad.47v3c	http://dx.doi.org/10.5061/dryad.47v3c
unpublished_Aedes aegypti	Geo-positioning of data from published sources	Occurrence database management: spatial and temporal standardisation	Aedes aegypti_1389	aegypti.csv	Dryad Digital Repository	10.5061/dryad.47v3c	http://dx.doi.org/10.5061/dryad.47v3c
unpublished_Aedes aegypti	Geo-positioning of data from published sources	Occurrence database management: spatial and temporal standardisation	Aedes aegypti_1390	aegypti.csv	Dryad Digital Repository	10.5061/dryad.47v3c	http://dx.doi.org/10.5061/dryad.47v3c
unpublished_Aedes aegypti	Geo-positioning of data from published sources	Occurrence database management: spatial and temporal standardisation	Aedes aegypti_1391	aegypti.csv	Dryad Digital Repository	10.5061/dryad.47v3c	http://dx.doi.org/10.5061/dryad.47v3c
unpublished_Aedes aegypti	Geo-positioning of data from published sources	Occurrence database management: spatial and temporal standardisation	Aedes aegypti_1392	aegypti.csv	Dryad Digital Repository	10.5061/dryad.47v3c	http://dx.doi.org/10.5061/dryad.47v3c
unpublished_Aedes aegypti	Geo-positioning of data from published sources	Occurrence database management: spatial and temporal standardisation	Aedes aegypti_1393	aegypti.csv	Dryad Digital Repository	10.5061/dryad.47v3c	http://dx.doi.org/10.5061/dryad.47v3c
unpublished_Aedes aegypti	Geo-positioning of data from published sources	Occurrence database management: spatial and temporal standardisation	Aedes aegypti_1394	aegypti.csv	Dryad Digital Repository	10.5061/dryad.47v3c	http://dx.doi.org/10.5061/dryad.47v3c
unpublished_Aedes aegypti	Geo-positioning of data from published sources	Occurrence database management: spatial and temporal standardisation	Aedes aegypti_1395	aegypti.csv	Dryad Digital Repository	10.5061/dryad.47v3c	http://dx.doi.org/10.5061/dryad.47v3c
unpublished_Aedes aegypti	Geo-positioning of data from published sources	Occurrence database management: spatial and temporal standardisation	Aedes aegypti_1396	aegypti.csv	Dryad Digital Repository	10.5061/dryad.47v3c	http://dx.doi.org/10.5061/dryad.47v3c
unpublished_Aedes aegypti	Geo-positioning of data from published sources	Occurrence database management: spatial and temporal standardisation	Aedes aegypti_1397	aegypti.csv	Dryad Digital Repository	10.5061/dryad.47v3c	http://dx.doi.org/10.5061/dryad.47v3c
unpublished_Aedes aegypti	Geo-positioning of data from published sources	Occurrence database management: spatial and temporal standardisation	Aedes aegypti_1398	aegypti.csv	Dryad Digital Repository	10.5061/dryad.47v3c	http://dx.doi.org/10.5061/dryad.47v3c
unpublished_Aedes aegypti	Geo-positioning of data from published sources	Occurrence database management: spatial and temporal standardisation	Aedes aegypti_1399	aegypti.csv	Dryad Digital Repository	10.5061/dryad.47v3c	http://dx.doi.org/10.5061/dryad.47v3c
unpublished_Aedes aegypti	Geo-positioning of data from published sources	Occurrence database management: spatial and temporal standardisation	Aedes aegypti_1400	aegypti.csv	Dryad Digital Repository	10.5061/dryad.47v3c	http://dx.doi.org/10.5061/dryad.47v3c
unpublished_Aedes aegypti	Geo-positioning of data from published sources	Occurrence database management: spatial and temporal standardisation	Aedes aegypti_1401	aegypti.csv	Dryad Digital Repository	10.5061/dryad.47v3c	http://dx.doi.org/10.5061/dryad.47v3c
unpublished_Aedes aegypti	Geo-positioning of data from published sources	Occurrence database management: spatial and temporal standardisation	Aedes aegypti_1402	aegypti.csv	Dryad Digital Repository	10.5061/dryad.47v3c	http://dx.doi.org/10.5061/dryad.47v3c
unpublished_Aedes aegypti	Geo-positioning of data from published sources	Occurrence database management: spatial and temporal standardisation	Aedes aegypti_1403	aegypti.csv	Dryad Digital Repository	10.5061/dryad.47v3c	http://dx.doi.org/10.5061/dryad.47v3c
unpublished_Aedes aegypti	Geo-positioning of data from published sources	Occurrence database management: spatial and temporal standardisation	Aedes aegypti_1404	aegypti.csv	Dryad Digital Repository	10.5061/dryad.47v3c	http://dx.doi.org/10.5061/dryad.47v3c
unpublished_Aedes aegypti	Geo-positioning of data from published sources	Occurrence database management: spatial and temporal standardisation	Aedes aegypti_1405	aegypti.csv	Dryad Digital Repository	10.5061/dryad.47v3c	http://dx.doi.org/10.5061/dryad.47v3c
unpublished_Aedes aegypti	Geo-positioning of data from published sources	Occurrence database management: spatial and temporal standardisation	Aedes aegypti_1406	aegypti.csv	Dryad Digital Repository	10.5061/dryad.47v3c	http://dx.doi.org/10.5061/dryad.47v3c
unpublished_Aedes aegypti	Geo-positioning of data from published sources	Occurrence database management: spatial and temporal standardisation	Aedes aegypti_1407	aegypti.csv	Dryad Digital Repository	10.5061/dryad.47v3c	http://dx.doi.org/10.5061/dryad.47v3c
unpublished_Aedes aegypti	Geo-positioning of data from published sources	Occurrence database management: spatial and temporal standardisation	Aedes aegypti_1408	aegypti.csv	Dryad Digital Repository	10.5061/dryad.47v3c	http://dx.doi.org/10.5061/dryad.47v3c
unpublished_Aedes aegypti	Geo-positioning of data from published sources	Occurrence database management: spatial and temporal standardisation	Aedes aegypti_1409	aegypti.csv	Dryad Digital Repository	10.5061/dryad.47v3c	http://dx.doi.org/10.5061/dryad.47v3c
unpublished_Aedes aegypti	Geo-positioning of data from published sources	Occurrence database management: spatial and temporal standardisation	Aedes aegypti_1410	aegypti.csv	Dryad Digital Repository	10.5061/dryad.47v3c	http://dx.doi.org/10.5061/dryad.47v3c
unpublished_Aedes aegypti	Geo-positioning of data from published sources	Occurrence database management: spatial and temporal standardisation	Aedes aegypti_1411	aegypti.csv	Dryad Digital Repository	10.5061/dryad.47v3c	http://dx.doi.org/10.5061/dryad.47v3c
unpublished_Aedes aegypti	Geo-positioning of data from published sources	Occurrence database management: spatial and temporal standardisation	Aedes aegypti_1412	aegypti.csv	Dryad Digital Repository	10.5061/dryad.47v3c	http://dx.doi.org/10.5061/dryad.47v3c
unpublished_Aedes aegypti	Geo-positioning of data from published sources	Occurrence database management: spatial and temporal standardisation	Aedes aegypti_1413	aegypti.csv	Dryad Digital Repository	10.5061/dryad.47v3c	http://dx.doi.org/10.5061/dryad.47v3c
unpublished_Aedes aegypti	Geo-positioning of data from published sources	Occurrence database management: spatial and temporal standardisation	Aedes aegypti_1414	aegypti.csv	Dryad Digital Repository	10.5061/dryad.47v3c	http://dx.doi.org/10.5061/dryad.47v3c
unpublished_Aedes aegypti	Geo-positioning of data from published sources	Occurrence database management: spatial and temporal standardisation	Aedes aegypti_1415	aegypti.csv	Dryad Digital Repository	10.5061/dryad.47v3c	http://dx.doi.org/10.5061/dryad.47v3c
unpublished_Aedes aegypti	Geo-positioning of data from published sources	Occurrence database management: spatial and temporal standardisation	Aedes aegypti_1416	aegypti.csv	Dryad Digital Repository	10.5061/dryad.47v3c	http://dx.doi.org/10.5061/dryad.47v3c
unpublished_Aedes aegypti	Geo-positioning of data from published sources	Occurrence database management: spatial and temporal standardisation	Aedes aegypti_1417	aegypti.csv	Dryad Digital Repository	10.5061/dryad.47v3c	http://dx.doi.org/10.5061/dryad.47v3c
unpublished_Aedes aegypti	Geo-positioning of data from published sources	Occurrence database management: spatial and temporal standardisation	Aedes aegypti_1418	aegypti.csv	Dryad Digital Repository	10.5061/dryad.47v3c	http://dx.doi.org/10.5061/dryad.47v3c
unpublished_Aedes aegypti	Geo-positioning of data from published sources	Occurrence database management: spatial and temporal standardisation	Aedes aegypti_1419	aegypti.csv	Dryad Digital Repository	10.5061/dryad.47v3c	http://dx.doi.org/10.5061/dryad.47v3c
unpublished_Aedes aegypti	Geo-positioning of data from published sources	Occurrence database management: spatial and temporal standardisation	Aedes aegypti_1420	aegypti.csv	Dryad Digital Repository	10.5061/dryad.47v3c	http://dx.doi.org/10.5061/dryad.47v3c
unpublished_Aedes aegypti	Geo-positioning of data from published sources	Occurrence database management: spatial and temporal standardisation	Aedes aegypti_1421	aegypti.csv	Dryad Digital Repository	10.5061/dryad.47v3c	http://dx.doi.org/10.5061/dryad.47v3c
unpublished_Aedes aegypti	Geo-positioning of data from published sources	Occurrence database management: spatial and temporal standardisation	Aedes aegypti_1422	aegypti.csv	Dryad Digital Repository	10.5061/dryad.47v3c	http://dx.doi.org/10.5061/dryad.47v3c
unpublished_Aedes aegypti	Geo-positioning of data from published sources	Occurrence database management: spatial and temporal standardisation	Aedes aegypti_1423	aegypti.csv	Dryad Digital Repository	10.5061/dryad.47v3c	http://dx.doi.org/10.5061/dryad.47v3c
unpublished_Aedes aegypti	Geo-positioning of data from published sources	Occurrence database management: spatial and temporal standardisation	Aedes aegypti_1424	aegypti.csv	Dryad Digital Repository	10.5061/dryad.47v3c	http://dx.doi.org/10.5061/dryad.47v3c
unpublished_Aedes aegypti	Geo-positioning of data from published sources	Occurrence database management: spatial and temporal standardisation	Aedes aegypti_1425	aegypti.csv	Dryad Digital Repository	10.5061/dryad.47v3c	http://dx.doi.org/10.5061/dryad.47v3c
unpublished_Aedes aegypti	Geo-positioning of data from published sources	Occurrence database management: spatial and temporal standardisation	Aedes aegypti_1426	aegypti.csv	Dryad Digital Repository	10.5061/dryad.47v3c	http://dx.doi.org/10.5061/dryad.47v3c
unpublished_Aedes aegypti	Geo-positioning of data from published sources	Occurrence database management: spatial and temporal standardisation	Aedes aegypti_1427	aegypti.csv	Dryad Digital Repository	10.5061/dryad.47v3c	http://dx.doi.org/10.5061/dryad.47v3c
unpublished_Aedes aegypti	Geo-positioning of data from published sources	Occurrence database management: spatial and temporal standardisation	Aedes aegypti_1428	aegypti.csv	Dryad Digital Repository	10.5061/dryad.47v3c	http://dx.doi.org/10.5061/dryad.47v3c
unpublished_Aedes aegypti	Geo-positioning of data from published sources	Occurrence database management: spatial and temporal standardisation	Aedes aegypti_1429	aegypti.csv	Dryad Digital Repository	10.5061/dryad.47v3c	http://dx.doi.org/10.5061/dryad.47v3c
unpublished_Aedes aegypti	Geo-positioning of data from published sources	Occurrence database management: spatial and temporal standardisation	Aedes aegypti_1430	aegypti.csv	Dryad Digital Repository	10.5061/dryad.47v3c	http://dx.doi.org/10.5061/dryad.47v3c
unpublished_Aedes aegypti	Geo-positioning of data from published sources	Occurrence database management: spatial and temporal standardisation	Aedes aegypti_1431	aegypti.csv	Dryad Digital Repository	10.5061/dryad.47v3c	http://dx.doi.org/10.5061/dryad.47v3c
unpublished_Aedes aegypti	Geo-positioning of data from published sources	Occurrence database management: spatial and temporal standardisation	Aedes aegypti_1432	aegypti.csv	Dryad Digital Repository	10.5061/dryad.47v3c	http://dx.doi.org/10.5061/dryad.47v3c
unpublished_Aedes aegypti	Geo-positioning of data from published sources	Occurrence database management: spatial and temporal standardisation	Aedes aegypti_1433	aegypti.csv	Dryad Digital Repository	10.5061/dryad.47v3c	http://dx.doi.org/10.5061/dryad.47v3c
unpublished_Aedes aegypti	Geo-positioning of data from published sources	Occurrence database management: spatial and temporal standardisation	Aedes aegypti_1434	aegypti.csv	Dryad Digital Repository	10.5061/dryad.47v3c	http://dx.doi.org/10.5061/dryad.47v3c
unpublished_Aedes aegypti	Geo-positioning of data from published sources	Occurrence database management: spatial and temporal standardisation	Aedes aegypti_1435	aegypti.csv	Dryad Digital Repository	10.5061/dryad.47v3c	http://dx.doi.org/10.5061/dryad.47v3c
unpublished_Aedes aegypti	Geo-positioning of data from published sources	Occurrence database management: spatial and temporal standardisation	Aedes aegypti_1436	aegypti.csv	Dryad Digital Repository	10.5061/dryad.47v3c	http://dx.doi.org/10.5061/dryad.47v3c
unpublished_Aedes aegypti	Geo-positioning of data from published sources	Occurrence database management: spatial and temporal standardisation	Aedes aegypti_1437	aegypti.csv	Dryad Digital Repository	10.5061/dryad.47v3c	http://dx.doi.org/10.5061/dryad.47v3c
unpublished_Aedes aegypti	Geo-positioning of data from published sources	Occurrence database management: spatial and temporal standardisation	Aedes aegypti_1438	aegypti.csv	Dryad Digital Repository	10.5061/dryad.47v3c	http://dx.doi.org/10.5061/dryad.47v3c
unpublished_Aedes aegypti	Geo-positioning of data from published sources	Occurrence database management: spatial and temporal standardisation	Aedes aegypti_1439	aegypti.csv	Dryad Digital Repository	10.5061/dryad.47v3c	http://dx.doi.org/10.5061/dryad.47v3c
unpublished_Aedes aegypti	Geo-positioning of data from published sources	Occurrence database management: spatial and temporal standardisation	Aedes aegypti_1440	aegypti.csv	Dryad Digital Repository	10.5061/dryad.47v3c	http://dx.doi.org/10.5061/dryad.47v3c
unpublished_Aedes aegypti	Geo-positioning of data from published sources	Occurrence database management: spatial and temporal standardisation	Aedes aegypti_1441	aegypti.csv	Dryad Digital Repository	10.5061/dryad.47v3c	http://dx.doi.org/10.5061/dryad.47v3c
unpublished_Aedes aegypti	Geo-positioning of data from published sources	Occurrence database management: spatial and temporal standardisation	Aedes aegypti_1442	aegypti.csv	Dryad Digital Repository	10.5061/dryad.47v3c	http://dx.doi.org/10.5061/dryad.47v3c
unpublished_Aedes aegypti	Geo-positioning of data from published sources	Occurrence database management: spatial and temporal standardisation	Aedes aegypti_1443	aegypti.csv	Dryad Digital Repository	10.5061/dryad.47v3c	http://dx.doi.org/10.5061/dryad.47v3c
unpublished_Aedes aegypti	Geo-positioning of data from published sources	Occurrence database management: spatial and temporal standardisation	Aedes aegypti_1444	aegypti.csv	Dryad Digital Repository	10.5061/dryad.47v3c	http://dx.doi.org/10.5061/dryad.47v3c
unpublished_Aedes aegypti	Geo-positioning of data from published sources	Occurrence database management: spatial and temporal standardisation	Aedes aegypti_1445	aegypti.csv	Dryad Digital Repository	10.5061/dryad.47v3c	http://dx.doi.org/10.5061/dryad.47v3c
unpublished_Aedes aegypti	Geo-positioning of data from published sources	Occurrence database management: spatial and temporal standardisation	Aedes aegypti_1446	aegypti.csv	Dryad Digital Repository	10.5061/dryad.47v3c	http://dx.doi.org/10.5061/dryad.47v3c
unpublished_Aedes aegypti	Geo-positioning of data from published sources	Occurrence database management: spatial and temporal standardisation	Aedes aegypti_1447	aegypti.csv	Dryad Digital Repository	10.5061/dryad.47v3c	http://dx.doi.org/10.5061/dryad.47v3c
unpublished_Aedes aegypti	Geo-positioning of data from published sources	Occurrence database management: spatial and temporal standardisation	Aedes aegypti_1448	aegypti.csv	Dryad Digital Repository	10.5061/dryad.47v3c	http://dx.doi.org/10.5061/dryad.47v3c
unpublished_Aedes aegypti	Geo-positioning of data from published sources	Occurrence database management: spatial and temporal standardisation	Aedes aegypti_1449	aegypti.csv	Dryad Digital Repository	10.5061/dryad.47v3c	http://dx.doi.org/10.5061/dryad.47v3c
unpublished_Aedes aegypti	Geo-positioning of data from published sources	Occurrence database management: spatial and temporal standardisation	Aedes aegypti_1450	aegypti.csv	Dryad Digital Repository	10.5061/dryad.47v3c	http://dx.doi.org/10.5061/dryad.47v3c
unpublished_Aedes aegypti	Geo-positioning of data from published sources	Occurrence database management: spatial and temporal standardisation	Aedes aegypti_1451	aegypti.csv	Dryad Digital Repository	10.5061/dryad.47v3c	http://dx.doi.org/10.5061/dryad.47v3c
unpublished_Aedes aegypti	Geo-positioning of data from published sources	Occurrence database management: spatial and temporal standardisation	Aedes aegypti_1452	aegypti.csv	Dryad Digital Repository	10.5061/dryad.47v3c	http://dx.doi.org/10.5061/dryad.47v3c
unpublished_Aedes aegypti	Geo-positioning of data from published sources	Occurrence database management: spatial and temporal standardisation	Aedes aegypti_1453	aegypti.csv	Dryad Digital Repository	10.5061/dryad.47v3c	http://dx.doi.org/10.5061/dryad.47v3c
unpublished_Aedes aegypti	Geo-positioning of data from published sources	Occurrence database management: spatial and temporal standardisation	Aedes aegypti_1454	aegypti.csv	Dryad Digital Repository	10.5061/dryad.47v3c	http://dx.doi.org/10.5061/dryad.47v3c
unpublished_Aedes aegypti	Geo-positioning of data from published sources	Occurrence database management: spatial and temporal standardisation	Aedes aegypti_1455	aegypti.csv	Dryad Digital Repository	10.5061/dryad.47v3c	http://dx.doi.org/10.5061/dryad.47v3c
unpublished_Aedes aegypti	Geo-positioning of data from published sources	Occurrence database management: spatial and temporal standardisation	Aedes aegypti_1456	aegypti.csv	Dryad Digital Repository	10.5061/dryad.47v3c	http://dx.doi.org/10.5061/dryad.47v3c
unpublished_Aedes aegypti	Geo-positioning of data from published sources	Occurrence database management: spatial and temporal standardisation	Aedes aegypti_1457	aegypti.csv	Dryad Digital Repository	10.5061/dryad.47v3c	http://dx.doi.org/10.5061/dryad.47v3c
unpublished_Aedes aegypti	Geo-positioning of data from published sources	Occurrence database management: spatial and temporal standardisation	Aedes aegypti_1458	aegypti.csv	Dryad Digital Repository	10.5061/dryad.47v3c	http://dx.doi.org/10.5061/dryad.47v3c
unpublished_Aedes aegypti	Geo-positioning of data from published sources	Occurrence database management: spatial and temporal standardisation	Aedes aegypti_1459	aegypti.csv	Dryad Digital Repository	10.5061/dryad.47v3c	http://dx.doi.org/10.5061/dryad.47v3c
unpublished_Aedes aegypti	Geo-positioning of data from published sources	Occurrence database management: spatial and temporal standardisation	Aedes aegypti_1460	aegypti.csv	Dryad Digital Repository	10.5061/dryad.47v3c	http://dx.doi.org/10.5061/dryad.47v3c
unpublished_Aedes aegypti	Geo-positioning of data from published sources	Occurrence database management: spatial and temporal standardisation	Aedes aegypti_1461	aegypti.csv	Dryad Digital Repository	10.5061/dryad.47v3c	http://dx.doi.org/10.5061/dryad.47v3c
unpublished_Aedes aegypti	Geo-positioning of data from published sources	Occurrence database management: spatial and temporal standardisation	Aedes aegypti_1462	aegypti.csv	Dryad Digital Repository	10.5061/dryad.47v3c	http://dx.doi.org/10.5061/dryad.47v3c
unpublished_Aedes aegypti	Geo-positioning of data from published sources	Occurrence database management: spatial and temporal standardisation	Aedes aegypti_1463	aegypti.csv	Dryad Digital Repository	10.5061/dryad.47v3c	http://dx.doi.org/10.5061/dryad.47v3c
unpublished_Aedes aegypti	Geo-positioning of data from published sources	Occurrence database management: spatial and temporal standardisation	Aedes aegypti_1464	aegypti.csv	Dryad Digital Repository	10.5061/dryad.47v3c	http://dx.doi.org/10.5061/dryad.47v3c
unpublished_Aedes aegypti	Geo-positioning of data from published sources	Occurrence database management: spatial and temporal standardisation	Aedes aegypti_1465	aegypti.csv	Dryad Digital Repository	10.5061/dryad.47v3c	http://dx.doi.org/10.5061/dryad.47v3c
unpublished_Aedes aegypti	Geo-positioning of data from published sources	Occurrence database management: spatial and temporal standardisation	Aedes aegypti_1466	aegypti.csv	Dryad Digital Repository	10.5061/dryad.47v3c	http://dx.doi.org/10.5061/dryad.47v3c
unpublished_Aedes aegypti	Geo-positioning of data from published sources	Occurrence database management: spatial and temporal standardisation	Aedes aegypti_1467	aegypti.csv	Dryad Digital Repository	10.5061/dryad.47v3c	http://dx.doi.org/10.5061/dryad.47v3c
unpublished_Aedes aegypti	Geo-positioning of data from published sources	Occurrence database management: spatial and temporal standardisation	Aedes aegypti_1468	aegypti.csv	Dryad Digital Repository	10.5061/dryad.47v3c	http://dx.doi.org/10.5061/dryad.47v3c
unpublished_Aedes aegypti	Geo-positioning of data from published sources	Occurrence database management: spatial and temporal standardisation	Aedes aegypti_1469	aegypti.csv	Dryad Digital Repository	10.5061/dryad.47v3c	http://dx.doi.org/10.5061/dryad.47v3c
unpublished_Aedes aegypti	Geo-positioning of data from published sources	Occurrence database management: spatial and temporal standardisation	Aedes aegypti_1470	aegypti.csv	Dryad Digital Repository	10.5061/dryad.47v3c	http://dx.doi.org/10.5061/dryad.47v3c
unpublished_Aedes aegypti	Geo-positioning of data from published sources	Occurrence database management: spatial and temporal standardisation	Aedes aegypti_1471	aegypti.csv	Dryad Digital Repository	10.5061/dryad.47v3c	http://dx.doi.org/10.5061/dryad.47v3c
unpublished_Aedes aegypti	Geo-positioning of data from published sources	Occurrence database management: spatial and temporal standardisation	Aedes aegypti_1472	aegypti.csv	Dryad Digital Repository	10.5061/dryad.47v3c	http://dx.doi.org/10.5061/dryad.47v3c
unpublished_Aedes aegypti	Geo-positioning of data from published sources	Occurrence database management: spatial and temporal standardisation	Aedes aegypti_1473	aegypti.csv	Dryad Digital Repository	10.5061/dryad.47v3c	http://dx.doi.org/10.5061/dryad.47v3c
unpublished_Aedes aegypti	Geo-positioning of data from published sources	Occurrence database management: spatial and temporal standardisation	Aedes aegypti_1474	aegypti.csv	Dryad Digital Repository	10.5061/dryad.47v3c	http://dx.doi.org/10.5061/dryad.47v3c
unpublished_Aedes aegypti	Geo-positioning of data from published sources	Occurrence database management: spatial and temporal standardisation	Aedes aegypti_1475	aegypti.csv	Dryad Digital Repository	10.5061/dryad.47v3c	http://dx.doi.org/10.5061/dryad.47v3c
unpublished_Aedes aegypti	Geo-positioning of data from published sources	Occurrence database management: spatial and temporal standardisation	Aedes aegypti_1476	aegypti.csv	Dryad Digital Repository	10.5061/dryad.47v3c	http://dx.doi.org/10.5061/dryad.47v3c
unpublished_Aedes aegypti	Geo-positioning of data from published sources	Occurrence database management: spatial and temporal standardisation	Aedes aegypti_1477	aegypti.csv	Dryad Digital Repository	10.5061/dryad.47v3c	http://dx.doi.org/10.5061/dryad.47v3c
unpublished_Aedes aegypti	Geo-positioning of data from published sources	Occurrence database management: spatial and temporal standardisation	Aedes aegypti_1478	aegypti.csv	Dryad Digital Repository	10.5061/dryad.47v3c	http://dx.doi.org/10.5061/dryad.47v3c
unpublished_Aedes aegypti	Geo-positioning of data from published sources	Occurrence database management: spatial and temporal standardisation	Aedes aegypti_1479	aegypti.csv	Dryad Digital Repository	10.5061/dryad.47v3c	http://dx.doi.org/10.5061/dryad.47v3c
unpublished_Aedes aegypti	Geo-positioning of data from published sources	Occurrence database management: spatial and temporal standardisation	Aedes aegypti_1480	aegypti.csv	Dryad Digital Repository	10.5061/dryad.47v3c	http://dx.doi.org/10.5061/dryad.47v3c
unpublished_Aedes aegypti	Geo-positioning of data from published sources	Occurrence database management: spatial and temporal standardisation	Aedes aegypti_1481	aegypti.csv	Dryad Digital Repository	10.5061/dryad.47v3c	http://dx.doi.org/10.5061/dryad.47v3c
unpublished_Aedes aegypti	Geo-positioning of data from published sources	Occurrence database management: spatial and temporal standardisation	Aedes aegypti_1482	aegypti.csv	Dryad Digital Repository	10.5061/dryad.47v3c	http://dx.doi.org/10.5061/dryad.47v3c
unpublished_Aedes aegypti	Geo-positioning of data from published sources	Occurrence database management: spatial and temporal standardisation	Aedes aegypti_1483	aegypti.csv	Dryad Digital Repository	10.5061/dryad.47v3c	http://dx.doi.org/10.5061/dryad.47v3c
unpublished_Aedes aegypti	Geo-positioning of data from published sources	Occurrence database management: spatial and temporal standardisation	Aedes aegypti_1484	aegypti.csv	Dryad Digital Repository	10.5061/dryad.47v3c	http://dx.doi.org/10.5061/dryad.47v3c
unpublished_Aedes aegypti	Geo-positioning of data from published sources	Occurrence database management: spatial and temporal standardisation	Aedes aegypti_1485	aegypti.csv	Dryad Digital Repository	10.5061/dryad.47v3c	http://dx.doi.org/10.5061/dryad.47v3c
unpublished_Aedes aegypti	Geo-positioning of data from published sources	Occurrence database management: spatial and temporal standardisation	Aedes aegypti_1486	aegypti.csv	Dryad Digital Repository	10.5061/dryad.47v3c	http://dx.doi.org/10.5061/dryad.47v3c
unpublished_Aedes aegypti	Geo-positioning of data from published sources	Occurrence database management: spatial and temporal standardisation	Aedes aegypti_1487	aegypti.csv	Dryad Digital Repository	10.5061/dryad.47v3c	http://dx.doi.org/10.5061/dryad.47v3c
unpublished_Aedes aegypti	Geo-positioning of data from published sources	Occurrence database management: spatial and temporal standardisation	Aedes aegypti_1488	aegypti.csv	Dryad Digital Repository	10.5061/dryad.47v3c	http://dx.doi.org/10.5061/dryad.47v3c
unpublished_Aedes aegypti	Geo-positioning of data from published sources	Occurrence database management: spatial and temporal standardisation	Aedes aegypti_1489	aegypti.csv	Dryad Digital Repository	10.5061/dryad.47v3c	http://dx.doi.org/10.5061/dryad.47v3c
unpublished_Aedes aegypti	Geo-positioning of data from published sources	Occurrence database management: spatial and temporal standardisation	Aedes aegypti_1490	aegypti.csv	Dryad Digital Repository	10.5061/dryad.47v3c	http://dx.doi.org/10.5061/dryad.47v3c
unpublished_Aedes aegypti	Geo-positioning of data from published sources	Occurrence database management: spatial and temporal standardisation	Aedes aegypti_1491	aegypti.csv	Dryad Digital Repository	10.5061/dryad.47v3c	http://dx.doi.org/10.5061/dryad.47v3c
unpublished_Aedes aegypti	Geo-positioning of data from published sources	Occurrence database management: spatial and temporal standardisation	Aedes aegypti_1492	aegypti.csv	Dryad Digital Repository	10.5061/dryad.47v3c	http://dx.doi.org/10.5061/dryad.47v3c
unpublished_Aedes aegypti	Geo-positioning of data from published sources	Occurrence database management: spatial and temporal standardisation	Aedes aegypti_1493	aegypti.csv	Dryad Digital Repository	10.5061/dryad.47v3c	http://dx.doi.org/10.5061/dryad.47v3c
unpublished_Aedes aegypti	Geo-positioning of data from published sources	Occurrence database management: spatial and temporal standardisation	Aedes aegypti_1494	aegypti.csv	Dryad Digital Repository	10.5061/dryad.47v3c	http://dx.doi.org/10.5061/dryad.47v3c
unpublished_Aedes aegypti	Geo-positioning of data from published sources	Occurrence database management: spatial and temporal standardisation	Aedes aegypti_1495	aegypti.csv	Dryad Digital Repository	10.5061/dryad.47v3c	http://dx.doi.org/10.5061/dryad.47v3c
unpublished_Aedes aegypti	Geo-positioning of data from published sources	Occurrence database management: spatial and temporal standardisation	Aedes aegypti_1496	aegypti.csv	Dryad Digital Repository	10.5061/dryad.47v3c	http://dx.doi.org/10.5061/dryad.47v3c
unpublished_Aedes aegypti	Geo-positioning of data from published sources	Occurrence database management: spatial and temporal standardisation	Aedes aegypti_1497	aegypti.csv	Dryad Digital Repository	10.5061/dryad.47v3c	http://dx.doi.org/10.5061/dryad.47v3c
unpublished_Aedes aegypti	Geo-positioning of data from published sources	Occurrence database management: spatial and temporal standardisation	Aedes aegypti_1498	aegypti.csv	Dryad Digital Repository	10.5061/dryad.47v3c	http://dx.doi.org/10.5061/dryad.47v3c
unpublished_Aedes aegypti	Geo-positioning of data from published sources	Occurrence database management: spatial and temporal standardisation	Aedes aegypti_1499	aegypti.csv	Dryad Digital Repository	10.5061/dryad.47v3c	http://dx.doi.org/10.5061/dryad.47v3c
unpublished_Aedes aegypti	Geo-positioning of data from published sources	Occurrence database management: spatial and temporal standardisation	Aedes aegypti_1500	aegypti.csv	Dryad Digital Repository	10.5061/dryad.47v3c	http://dx.doi.org/10.5061/dryad.47v3c
unpublished_Aedes aegypti	Geo-positioning of data from published sources	Occurrence database management: spatial and temporal standardisation	Aedes aegypti_1501	aegypti.csv	Dryad Digital Repository	10.5061/dryad.47v3c	http://dx.doi.org/10.5061/dryad.47v3c
unpublished_Aedes aegypti	Geo-positioning of data from published sources	Occurrence database management: spatial and temporal standardisation	Aedes aegypti_1502	aegypti.csv	Dryad Digital Repository	10.5061/dryad.47v3c	http://dx.doi.org/10.5061/dryad.47v3c
unpublished_Aedes aegypti	Geo-positioning of data from published sources	Occurrence database management: spatial and temporal standardisation	Aedes aegypti_1503	aegypti.csv	Dryad Digital Repository	10.5061/dryad.47v3c	http://dx.doi.org/10.5061/dryad.47v3c
unpublished_Aedes aegypti	Geo-positioning of data from published sources	Occurrence database management: spatial and temporal standardisation	Aedes aegypti_1504	aegypti.csv	Dryad Digital Repository	10.5061/dryad.47v3c	http://dx.doi.org/10.5061/dryad.47v3c
unpublished_Aedes aegypti	Geo-positioning of data from published sources	Occurrence database management: spatial and temporal standardisation	Aedes aegypti_1505	aegypti.csv	Dryad Digital Repository	10.5061/dryad.47v3c	http://dx.doi.org/10.5061/dryad.47v3c
unpublished_Aedes aegypti	Geo-positioning of data from published sources	Occurrence database management: spatial and temporal standardisation	Aedes aegypti_1506	aegypti.csv	Dryad Digital Repository	10.5061/dryad.47v3c	http://dx.doi.org/10.5061/dryad.47v3c
unpublished_Aedes aegypti	Geo-positioning of data from published sources	Occurrence database management: spatial and temporal standardisation	Aedes aegypti_1507	aegypti.csv	Dryad Digital Repository	10.5061/dryad.47v3c	http://dx.doi.org/10.5061/dryad.47v3c
unpublished_Aedes aegypti	Geo-positioning of data from published sources	Occurrence database management: spatial and temporal standardisation	Aedes aegypti_1508	aegypti.csv	Dryad Digital Repository	10.5061/dryad.47v3c	http://dx.doi.org/10.5061/dryad.47v3c
unpublished_Aedes aegypti	Geo-positioning of data from published sources	Occurrence database management: spatial and temporal standardisation	Aedes aegypti_1509	aegypti.csv	Dryad Digital Repository	10.5061/dryad.47v3c	http://dx.doi.org/10.5061/dryad.47v3c
unpublished_Aedes aegypti	Geo-positioning of data from published sources	Occurrence database management: spatial and temporal standardisation	Aedes aegypti_1510	aegypti.csv	Dryad Digital Repository	10.5061/dryad.47v3c	http://dx.doi.org/10.5061/dryad.47v3c
unpublished_Aedes aegypti	Geo-positioning of data from published sources	Occurrence database management: spatial and temporal standardisation	Aedes aegypti_1511	aegypti.csv	Dryad Digital Repository	10.5061/dryad.47v3c	http://dx.doi.org/10.5061/dryad.47v3c
unpublished_Aedes aegypti	Geo-positioning of data from published sources	Occurrence database management: spatial and temporal standardisation	Aedes aegypti_1512	aegypti.csv	Dryad Digital Repository	10.5061/dryad.47v3c	http://dx.doi.org/10.5061/dryad.47v3c
unpublished_Aedes aegypti	Geo-positioning of data from published sources	Occurrence database management: spatial and temporal standardisation	Aedes aegypti_1513	aegypti.csv	Dryad Digital Repository	10.5061/dryad.47v3c	http://dx.doi.org/10.5061/dryad.47v3c
unpublished_Aedes aegypti	Geo-positioning of data from published sources	Occurrence database management: spatial and temporal standardisation	Aedes aegypti_1514	aegypti.csv	Dryad Digital Repository	10.5061/dryad.47v3c	http://dx.doi.org/10.5061/dryad.47v3c
unpublished_Aedes aegypti	Geo-positioning of data from published sources	Occurrence database management: spatial and temporal standardisation	Aedes aegypti_1515	aegypti.csv	Dryad Digital Repository	10.5061/dryad.47v3c	http://dx.doi.org/10.5061/dryad.47v3c
unpublished_Aedes aegypti	Geo-positioning of data from published sources	Occurrence database management: spatial and temporal standardisation	Aedes aegypti_1516	aegypti.csv	Dryad Digital Repository	10.5061/dryad.47v3c	http://dx.doi.org/10.5061/dryad.47v3c
unpublished_Aedes aegypti	Geo-positioning of data from published sources	Occurrence database management: spatial and temporal standardisation	Aedes aegypti_1517	aegypti.csv	Dryad Digital Repository	10.5061/dryad.47v3c	http://dx.doi.org/10.5061/dryad.47v3c
unpublished_Aedes aegypti	Geo-positioning of data from published sources	Occurrence database management: spatial and temporal standardisation	Aedes aegypti_1518	aegypti.csv	Dryad Digital Repository	10.5061/dryad.47v3c	http://dx.doi.org/10.5061/dryad.47v3c
unpublished_Aedes aegypti	Geo-positioning of data from published sources	Occurrence database management: spatial and temporal standardisation	Aedes aegypti_1519	aegypti.csv	Dryad Digital Repository	10.5061/dryad.47v3c	http://dx.doi.org/10.5061/dryad.47v3c
unpublished_Aedes aegypti	Geo-positioning of data from published sources	Occurrence database management: spatial and temporal standardisation	Aedes aegypti_1520	aegypti.csv	Dryad Digital Repository	10.5061/dryad.47v3c	http://dx.doi.org/10.5061/dryad.47v3c
unpublished_Aedes aegypti	Geo-positioning of data from published sources	Occurrence database management: spatial and temporal standardisation	Aedes aegypti_1521	aegypti.csv	Dryad Digital Repository	10.5061/dryad.47v3c	http://dx.doi.org/10.5061/dryad.47v3c
unpublished_Aedes aegypti	Geo-positioning of data from published sources	Occurrence database management: spatial and temporal standardisation	Aedes aegypti_1522	aegypti.csv	Dryad Digital Repository	10.5061/dryad.47v3c	http://dx.doi.org/10.5061/dryad.47v3c
unpublished_Aedes aegypti	Geo-positioning of data from published sources	Occurrence database management: spatial and temporal standardisation	Aedes aegypti_1523	aegypti.csv	Dryad Digital Repository	10.5061/dryad.47v3c	http://dx.doi.org/10.5061/dryad.47v3c
unpublished_Aedes aegypti	Geo-positioning of data from published sources	Occurrence database management: spatial and temporal standardisation	Aedes aegypti_1524	aegypti.csv	Dryad Digital Repository	10.5061/dryad.47v3c	http://dx.doi.org/10.5061/dryad.47v3c
unpublished_Aedes aegypti	Geo-positioning of data from published sources	Occurrence database management: spatial and temporal standardisation	Aedes aegypti_1525	aegypti.csv	Dryad Digital Repository	10.5061/dryad.47v3c	http://dx.doi.org/10.5061/dryad.47v3c
unpublished_Aedes aegypti	Geo-positioning of data from published sources	Occurrence database management: spatial and temporal standardisation	Aedes aegypti_1526	aegypti.csv	Dryad Digital Repository	10.5061/dryad.47v3c	http://dx.doi.org/10.5061/dryad.47v3c
unpublished_Aedes aegypti	Geo-positioning of data from published sources	Occurrence database management: spatial and temporal standardisation	Aedes aegypti_1527	aegypti.csv	Dryad Digital Repository	10.5061/dryad.47v3c	http://dx.doi.org/10.5061/dryad.47v3c
unpublished_Aedes aegypti	Geo-positioning of data from published sources	Occurrence database management: spatial and temporal standardisation	Aedes aegypti_1528	aegypti.csv	Dryad Digital Repository	10.5061/dryad.47v3c	http://dx.doi.org/10.5061/dryad.47v3c
unpublished_Aedes aegypti	Geo-positioning of data from published sources	Occurrence database management: spatial and temporal standardisation	Aedes aegypti_1529	aegypti.csv	Dryad Digital Repository	10.5061/dryad.47v3c	http://dx.doi.org/10.5061/dryad.47v3c
unpublished_Aedes aegypti	Geo-positioning of data from published sources	Occurrence database management: spatial and temporal standardisation	Aedes aegypti_1530	aegypti.csv	Dryad Digital Repository	10.5061/dryad.47v3c	http://dx.doi.org/10.5061/dryad.47v3c
unpublished_Aedes aegypti	Geo-positioning of data from published sources	Occurrence database management: spatial and temporal standardisation	Aedes aegypti_1531	aegypti.csv	Dryad Digital Repository	10.5061/dryad.47v3c	http://dx.doi.org/10.5061/dryad.47v3c
unpublished_Aedes aegypti	Geo-positioning of data from published sources	Occurrence database management: spatial and temporal standardisation	Aedes aegypti_1532	aegypti.csv	Dryad Digital Repository	10.5061/dryad.47v3c	http://dx.doi.org/10.5061/dryad.47v3c
unpublished_Aedes aegypti	Geo-positioning of data from published sources	Occurrence database management: spatial and temporal standardisation	Aedes aegypti_1533	aegypti.csv	Dryad Digital Repository	10.5061/dryad.47v3c	http://dx.doi.org/10.5061/dryad.47v3c
unpublished_Aedes aegypti	Geo-positioning of data from published sources	Occurrence database management: spatial and temporal standardisation	Aedes aegypti_1534	aegypti.csv	Dryad Digital Repository	10.5061/dryad.47v3c	http://dx.doi.org/10.5061/dryad.47v3c
unpublished_Aedes aegypti	Geo-positioning of data from published sources	Occurrence database management: spatial and temporal standardisation	Aedes aegypti_1535	aegypti.csv	Dryad Digital Repository	10.5061/dryad.47v3c	http://dx.doi.org/10.5061/dryad.47v3c
unpublished_Aedes aegypti	Geo-positioning of data from published sources	Occurrence database management: spatial and temporal standardisation	Aedes aegypti_1536	aegypti.csv	Dryad Digital Repository	10.5061/dryad.47v3c	http://dx.doi.org/10.5061/dryad.47v3c
unpublished_Aedes aegypti	Geo-positioning of data from published sources	Occurrence database management: spatial and temporal standardisation	Aedes aegypti_1537	aegypti.csv	Dryad Digital Repository	10.5061/dryad.47v3c	http://dx.doi.org/10.5061/dryad.47v3c
unpublished_Aedes aegypti	Geo-positioning of data from published sources	Occurrence database management: spatial and temporal standardisation	Aedes aegypti_1538	aegypti.csv	Dryad Digital Repository	10.5061/dryad.47v3c	http://dx.doi.org/10.5061/dryad.47v3c
unpublished_Aedes aegypti	Geo-positioning of data from published sources	Occurrence database management: spatial and temporal standardisation	Aedes aegypti_1539	aegypti.csv	Dryad Digital Repository	10.5061/dryad.47v3c	http://dx.doi.org/10.5061/dryad.47v3c
unpublished_Aedes aegypti	Geo-positioning of data from published sources	Occurrence database management: spatial and temporal standardisation	Aedes aegypti_1540	aegypti.csv	Dryad Digital Repository	10.5061/dryad.47v3c	http://dx.doi.org/10.5061/dryad.47v3c
unpublished_Aedes aegypti	Geo-positioning of data from published sources	Occurrence database management: spatial and temporal standardisation	Aedes aegypti_1541	aegypti.csv	Dryad Digital Repository	10.5061/dryad.47v3c	http://dx.doi.org/10.5061/dryad.47v3c
unpublished_Aedes aegypti	Geo-positioning of data from published sources	Occurrence database management: spatial and temporal standardisation	Aedes aegypti_1542	aegypti.csv	Dryad Digital Repository	10.5061/dryad.47v3c	http://dx.doi.org/10.5061/dryad.47v3c
unpublished_Aedes aegypti	Geo-positioning of data from published sources	Occurrence database management: spatial and temporal standardisation	Aedes aegypti_1543	aegypti.csv	Dryad Digital Repository	10.5061/dryad.47v3c	http://dx.doi.org/10.5061/dryad.47v3c
unpublished_Aedes aegypti	Geo-positioning of data from published sources	Occurrence database management: spatial and temporal standardisation	Aedes aegypti_1544	aegypti.csv	Dryad Digital Repository	10.5061/dryad.47v3c	http://dx.doi.org/10.5061/dryad.47v3c
unpublished_Aedes aegypti	Geo-positioning of data from published sources	Occurrence database management: spatial and temporal standardisation	Aedes aegypti_1545	aegypti.csv	Dryad Digital Repository	10.5061/dryad.47v3c	http://dx.doi.org/10.5061/dryad.47v3c
unpublished_Aedes aegypti	Geo-positioning of data from published sources	Occurrence database management: spatial and temporal standardisation	Aedes aegypti_1546	aegypti.csv	Dryad Digital Repository	10.5061/dryad.47v3c	http://dx.doi.org/10.5061/dryad.47v3c
unpublished_Aedes aegypti	Geo-positioning of data from published sources	Occurrence database management: spatial and temporal standardisation	Aedes aegypti_1547	aegypti.csv	Dryad Digital Repository	10.5061/dryad.47v3c	http://dx.doi.org/10.5061/dryad.47v3c
unpublished_Aedes aegypti	Geo-positioning of data from published sources	Occurrence database management: spatial and temporal standardisation	Aedes aegypti_1548	aegypti.csv	Dryad Digital Repository	10.5061/dryad.47v3c	http://dx.doi.org/10.5061/dryad.47v3c
unpublished_Aedes aegypti	Geo-positioning of data from published sources	Occurrence database management: spatial and temporal standardisation	Aedes aegypti_1549	aegypti.csv	Dryad Digital Repository	10.5061/dryad.47v3c	http://dx.doi.org/10.5061/dryad.47v3c
unpublished_Aedes aegypti	Geo-positioning of data from published sources	Occurrence database management: spatial and temporal standardisation	Aedes aegypti_1550	aegypti.csv	Dryad Digital Repository	10.5061/dryad.47v3c	http://dx.doi.org/10.5061/dryad.47v3c
[truncated: 40,516 more rows]
